# Supplementary material for: Transcriptomic dynamics in soybean near-isogenic lines differing in alleles for an aphid resistance gene, following infestation by soybean aphid biotype 2
Source: BMC Genomics. 2017 Jun 23;18:472. doi: 10.1186/s12864-017-3829-9 (PMC5481885; doi:10.1186/s12864-017-3829-9)
Supplement: Supplementary file 2 — Transcriptomic changes in four reference genes between the R-NIL and S-NIL. (XLSX 9 kb) [file 12864_2017_3829_MOESM2_ESM.xlsx]

## Sheet: Table S1
Table S1. Transcriptomic changes in four reference genes between the R-NIL and S-NIL
Gene	Gene ID	Log2fold change (R/S)					Adjusted p value (false discovery rate)
		0 hai	6 hai	12 hai	48 hai		0 hai	6 hai	12 hai	48 hai
Tublin	Glyma.08G014200	0.425426	-0.584608	-0.10506	-0.931016		0.957824	0.720275	0.999978	0.61752
Actin	Glyma.08G182200	-0.112785	0.0429844	-0.0837744	0.126958		0.957824	0.970154	0.999978	0.976593
Cons4	Glyma.12G020500	0.101915	-0.134746	0.0509195	-0.134004		0.957824	0.924646	0.999978	0.979832
Cons6	Glyma.12G051100	0.13799	-0.00413852	0.159931	-0.155477		0.957824	0.99708	0.999978	0.965621
