# Supplementary material for: Transcriptomic dynamics in soybean near-isogenic lines differing in alleles for an aphid resistance gene, following infestation by soybean aphid biotype 2
Source: BMC Genomics. 2017 Jun 23;18:472. doi: 10.1186/s12864-017-3829-9 (PMC5481885; doi:10.1186/s12864-017-3829-9)
Supplement: Supplementary file 3 — Primer sequences for quantitative RT-PCR for validating RNA sequencing data of selected eight genes. (XLSX 10 kb) [file 12864_2017_3829_MOESM3_ESM.xlsx]

## Sheet: Table S2
Table S2. Primer sequences for quantitative RT-PCR for validating RNA sequencing data of selected eight genes
Gene ID	Annotation description based on Glyma.Wm82.a2.v1	Forward	Reverse	Product size (bp)
Glyma.13G190200	Protease family S26 Mitochondrial inner membrane protease	GCATGCTTCCTACTATCGATTTG	GTCATAAAGTGCCTAGGGTGTTG	130
Glyma.13G190300	Leucine-rich repeat-containing protein	CAACAATCAAGCAACACAGAGAG	TGCTTTTGGTGTACCTTTTGTTT	129
Glyma.13G190400	Leucine-rich repeat-containing protein	TATCAAAGCTTGGGTCTGTGTTT	TAATCTCAACCTTTCCTGAACCA	130
Glyma.09G040500	Pathogenesis-related protein Bet v I family	GGTAAGTGTCCAATTTTTCACCA	CAATAATCAGGATTTGCCAAAAG	129
Glyma.13G328000	Auxin response factor, AUX/IAA family	AGTCAGGGATCATGAGAAATGAA	AAATTGTCATCCTTTGGAATCCT	130
Glyma.14G102900	WRKY DNA -binding domain	GGTGGTCTCAAACAGATCATAGG	TGACATGGAGAAGTCAGGATTTT	131
Glyma.16G079000	Leucine-rich repeat receptor-like protein kinase	ACACCAACATCACTCAAACACTG	ACTCAAGCTTGGAGCATTTGTAG	129
Glyma.16G092900	Steroidogenic acute regulatory protein(STAR), Enhanced disease resistance 2	ATGGATCTATGTTTGGCAGTTTG	TCCAACTCATTAGCTGTCCCTAA	131
