# Supplementary material for: Transcriptomic dynamics in soybean near-isogenic lines differing in alleles for an aphid resistance gene, following infestation by soybean aphid biotype 2
Source: BMC Genomics. 2017 Jun 23;18:472. doi: 10.1186/s12864-017-3829-9 (PMC5481885; doi:10.1186/s12864-017-3829-9)
Supplement: Supplementary file 4 — Gene ontology and relative transcript abundance of the 915 DEGs consistently significant in the R-NIL. (XLSX 114 kb) [file 12864_2017_3829_MOESM4_ESM.xlsx]

## Sheet: Table S3
Table S3. Gene ontology and relative transcript abundance of the 915 DEGs consistently significant in the R-NIL
Gene ID	Mean log2FoldChange (post-/pre-infestation)a	Gene Ontology Biological Process IDs	Gene Ontology Biological Process Descriptions	Gene Ontology Molecular Function IDs	Gene Ontology Molecular Function Descriptions	Gene Ontology Cellular Component IDs	Gene Ontology Cellular Component Descriptions
Glyma.16G107500	5.25334	GO:0008150	biological process	GO:0004091	carboxylesterase activity	GO:0005576	extracellular region
Glyma.07G013900	4.48864	GO:0006949 GO:0019310 GO:0055114	inositol catabolic process; "oxidation-reduction process"; "syncytium formation"	GO:0005506 GO:0016491 GO:0050113	inositol oxygenase activity; "iron ion binding"; "oxidoreductase activity"	GO:0005737	cytoplasm
Glyma.08G082800	4.22063	NA	NA	NA	NA	NA	NA
Glyma.06G232400	4.12064	GO:0008150 GO:0010413 GO:0045492	biological process; "glucuronoxylan metabolic process"; "xylan biosynthetic process"	GO:0005516	calmodulin binding	GO:0005634	nucleus
Glyma.08G334500	4.11961	GO:0009793	embryo development ending in seed dormancy	GO:0003674	molecular function	GO:0005634	nucleus
Glyma.15G031400	4.09903	GO:0005975 GO:0010359	carbohydrate metabolic process; "regulation of anion channel activity"	GO:0003824 GO:0004553 GO:0043169	catalytic activity; "cation binding"; "hydrolase activity, hydrolyzing O-glycosyl compounds"	GO:0005576 GO:0005618 GO:0005794 GO:0009505 GO:0009506	Golgi apparatus; "cell wall"; "extracellular region"; "plant-type cell wall"; "plasmodesma"
Glyma.20G226500	4.027	GO:0008283 GO:0009955 GO:0009965 GO:0048366 GO:0048481	adaxial/abaxial pattern specification; "cell proliferation"; "leaf development"; "leaf morphogenesis"; "ovule development"	GO:0003713 GO:0005515	protein binding; "transcription coactivator activity"	GO:0005634	nucleus
Glyma.16G044300	3.97331	GO:0009567	double fertilization forming a zygote and endosperm	GO:0016740 GO:0016747	transferase activity; "transferase activity, transferring acyl groups other than amino-acyl groups"	GO:0005634 GO:0005737	cytoplasm; "nucleus"
Glyma.02G144800	3.96117	GO:0007165	signal transduction	GO:0005543 GO:0035091	phosphatidylinositol binding; "phospholipid binding"	GO:0005634	nucleus
Glyma.19G206100	3.94436	GO:0006355 GO:0008285 GO:0009725 GO:0009737 GO:0009911 GO:0010047 GO:0010150 GO:0010227 GO:0042744 GO:0045892 GO:0048481	floral organ abscission; "fruit dehiscence"; "hydrogen peroxide catabolic process"; "leaf senescence"; "negative regulation of cell proliferation"; "negative regulation of transcription, DNA-dependent"; "ovule development"; "positive regulation of flower development"; "regulation of transcription, DNA-dependent"; "response to abscisic acid stimulus"; "response to hormone stimulus"	GO:0003677 GO:0003700 GO:0005515 GO:0043565 GO:0046983	DNA binding; "protein binding"; "protein dimerization activity"; "sequence-specific DNA binding"; "sequence-specific DNA binding transcription factor activity"	GO:0005634	nucleus
Glyma.08G189200	3.88238	GO:0006952 GO:0009611 GO:0009695 GO:0009737 GO:0009753 GO:0009816 GO:0010311 GO:0030397 GO:0034440 GO:0040007 GO:0048364	defense response; "defense response to bacterium, incompatible interaction"; "growth"; "jasmonic acid biosynthetic process"; "lateral root formation"; "lipid oxidation"; "membrane disassembly"; "response to abscisic acid stimulus"; "response to jasmonic acid stimulus"; "response to wounding"; "root development"	GO:0016165	lipoxygenase activity	GO:0005737 GO:0009536	cytoplasm; "plastid"
Glyma.13G213300	3.86208	GO:0055085	transmembrane transport	GO:0005351 GO:0015144 GO:0022857 GO:0022891	carbohydrate transmembrane transporter activity; "substrate-specific transmembrane transporter activity"; "sugar:hydrogen symporter activity"; "transmembrane transporter activity"	GO:0005886 GO:0016020 GO:0016021	integral to membrane; "membrane"; "plasma membrane"
Glyma.08G199300	3.8101	GO:0006949 GO:0019310 GO:0055114	inositol catabolic process; "oxidation-reduction process"; "syncytium formation"	GO:0005506 GO:0016491 GO:0050113	inositol oxygenase activity; "iron ion binding"; "oxidoreductase activity"	GO:0005737	cytoplasm
Glyma.10G164100	3.80213	GO:0008283 GO:0009955 GO:0009965 GO:0048366 GO:0048481	adaxial/abaxial pattern specification; "cell proliferation"; "leaf development"; "leaf morphogenesis"; "ovule development"	GO:0003713 GO:0005515	protein binding; "transcription coactivator activity"	GO:0005634	nucleus
Glyma.08G038800	3.77615	GO:0008150	biological process	GO:0003674	molecular function	GO:0005576	extracellular region
Glyma.03G013300	3.74988	GO:0006355 GO:0009751 GO:0009753 GO:0009909 GO:0048443	regulation of flower development; "regulation of transcription, DNA-dependent"; "response to jasmonic acid stimulus"; "response to salicylic acid stimulus"; "stamen development"	GO:0003677 GO:0003700	DNA binding; "sequence-specific DNA binding transcription factor activity"	GO:0005634	nucleus
Glyma.11G185000	3.74643	GO:0009556 GO:0010025 GO:0055114	microsporogenesis; "oxidation-reduction process"; "wax biosynthetic process"	GO:0000166 GO:0016620 GO:0016627 GO:0080019	fatty-acyl-CoA reductase (alcohol-forming) activity; "nucleotide binding"; "oxidoreductase activity, acting on the CH-CH group of donors"; "oxidoreductase activity, acting on the aldehyde or oxo group of donors, NAD or NADP as acceptor"	GO:0005783	endoplasmic reticulum
Glyma.11G148100	3.73885	GO:0009834	secondary cell wall biogenesis	NA	NA	GO:0005886 GO:0031225	anchored to membrane; "plasma membrane"
Glyma.02G089900	3.71175	GO:0006855 GO:0009611 GO:0009620 GO:0009695 GO:0009753 GO:0055085	drug transmembrane transport; "jasmonic acid biosynthetic process"; "response to fungus"; "response to jasmonic acid stimulus"; "response to wounding"; "transmembrane transport"	GO:0005215 GO:0015238 GO:0015297	antiporter activity; "drug transmembrane transporter activity"; "transporter activity"	GO:0005886 GO:0016020	membrane; "plasma membrane"
Glyma.07G038200	3.68595	GO:0006355 GO:0009686 GO:0009887	gibberellin biosynthetic process; "organ morphogenesis"; "regulation of transcription, DNA-dependent"	GO:0003677 GO:0003700	DNA binding; "sequence-specific DNA binding transcription factor activity"	GO:0005634	nucleus
Glyma.15G275100	3.66944	GO:0008150	biological process	GO:0003674	molecular function	NA	NA
Glyma.17G162800	3.66897	GO:0006355	regulation of transcription, DNA-dependent	GO:0003700	sequence-specific DNA binding transcription factor activity	GO:0005634	nucleus
Glyma.13G357500	3.64964	GO:0000226 GO:0007017 GO:0009860 GO:0048364 GO:0080147	microtubule-based process; "microtubule cytoskeleton organization"; "pollen tube growth"; "root development"; "root hair cell development"	GO:0005089	Rho guanyl-nucleotide exchange factor activity	GO:0005634 GO:0005737 GO:0005875	cytoplasm; "microtubule associated complex"; "nucleus"
Glyma.13G237000	3.6459	GO:0009744 GO:0009749 GO:0009750	response to fructose stimulus; "response to glucose stimulus"; "response to sucrose stimulus"	GO:0003674	molecular function	GO:0005634	nucleus
Glyma.10G045100	3.64537	GO:0046854	phosphatidylinositol phosphorylation	GO:0016787	hydrolase activity	GO:0005737	cytoplasm
Glyma.05G231300	3.64407	GO:0008150	biological process	GO:0003674	molecular function	GO:0005576	extracellular region
Glyma.10G218700	3.63489	GO:0008150	biological process	GO:0003674	molecular function	NA	NA
Glyma.01G025400	3.62813	GO:0006355 GO:0009733 GO:0009880 GO:0048825 GO:0051726	cotyledon development; "embryonic pattern specification"; "regulation of cell cycle"; "regulation of transcription, DNA-dependent"; "response to auxin stimulus"	GO:0003677 GO:0003700 GO:0005515	DNA binding; "protein binding"; "sequence-specific DNA binding transcription factor activity"	GO:0005634	nucleus
Glyma.19G142700	3.62378	NA	NA	NA	NA	NA	NA
Glyma.02G123800	3.62003	GO:0006281 GO:0006284	DNA repair; "base-excision repair"	GO:0003824 GO:0008725	DNA-3-methyladenine glycosylase activity; "catalytic activity"	GO:0005634	nucleus
Glyma.16G007600	3.59354	GO:0006355 GO:0009737 GO:0009793 GO:0009845 GO:0009909 GO:0009965 GO:0010162 GO:0016570 GO:0048366 GO:0048449	embryo development ending in seed dormancy; "floral organ formation"; "histone modification"; "leaf development"; "leaf morphogenesis"; "regulation of flower development"; "regulation of transcription, DNA-dependent"; "response to abscisic acid stimulus"; "seed dormancy process"; "seed germination"	GO:0005524 GO:0016818	ATP binding; "hydrolase activity, acting on acid anhydrides, in phosphorus-containing anhydrides"	GO:0005634	nucleus
Glyma.08G356200	3.57246	GO:0008150	biological process	GO:0003674	molecular function	GO:0005634	nucleus
Glyma.11G161600	3.55904	GO:0006979 GO:0055114	oxidation-reduction process; "response to oxidative stress"	GO:0004601 GO:0020037	heme binding; "peroxidase activity"	GO:0005576	extracellular region
Glyma.05G180700	3.55151	NA	NA	NA	NA	NA	NA
Glyma.02G213800	3.54754	GO:0006355 GO:0009718 GO:0016036 GO:0048364 GO:0080147	anthocyanin-containing compound biosynthetic process; "cellular response to phosphate starvation"; "regulation of transcription, DNA-dependent"; "root development"; "root hair cell development"	GO:0003677 GO:0003700 GO:0005515	DNA binding; "protein binding"; "sequence-specific DNA binding transcription factor activity"	GO:0005634	nucleus
Glyma.11G051600	3.53147	GO:0009733 GO:0009741 GO:0010583	response to auxin stimulus; "response to brassinosteroid stimulus"; "response to cyclopentenone"	GO:0003674	molecular function	GO:0005737	cytoplasm
Glyma.02G130000	3.52557	NA	NA	NA	NA	NA	NA
Glyma.17G132600	3.51766	GO:0006355 GO:0007155 GO:0010089 GO:0010090 GO:0010413 GO:0044036 GO:0045010 GO:0045492 GO:0045892 GO:0048513 GO:0048765 GO:0071555 GO:2000652	actin nucleation; "cell adhesion"; "cell wall macromolecule metabolic process"; "cell wall organization"; "glucuronoxylan metabolic process"; "negative regulation of transcription, DNA-dependent"; "organ development"; "regulation of secondary cell wall biogenesis"; "regulation of transcription, DNA-dependent"; "root hair cell differentiation"; "trichome morphogenesis"; "xylan biosynthetic process…	GO:0003677 GO:0003700 GO:0043565	DNA binding; "sequence-specific DNA binding"; "sequence-specific DNA binding transcription factor activity"	GO:0005634	nucleus
Glyma.08G322300	3.51618	GO:0009944 GO:0010413 GO:0045492	glucuronoxylan metabolic process; "polarity specification of adaxial/abaxial axis"; "xylan biosynthetic process"	GO:0000287 GO:0008168 GO:0008757 GO:0042802 GO:0051749	S-adenosylmethionine-dependent methyltransferase activity; "identical protein binding"; "indole acetic acid carboxyl methyltransferase activity"; "magnesium ion binding"; "methyltransferase activity"	GO:0005575	cellular component
Glyma.13G038700	3.512	GO:0001666 GO:0006631 GO:0006633 GO:0009862 GO:0010089 GO:0010310 GO:0044036 GO:0055114	cell wall macromolecule metabolic process; "fatty acid biosynthetic process"; "fatty acid metabolic process"; "oxidation-reduction process"; "regulation of hydrogen peroxide metabolic process"; "response to hypoxia"; "systemic acquired resistance, salicylic acid mediated signaling pathway"; "xylem development"	GO:0016491 GO:0045300 GO:0046914	acyl-[acyl-carrier-protein] desaturase activity; "oxidoreductase activity"; "transition metal ion binding"	GO:0009507 GO:0016020	chloroplast; "membrane"
Glyma.03G111000	3.50729	GO:0006426 GO:0009658 GO:0009793 GO:0045995 GO:0048481	chloroplast organization; "embryo development ending in seed dormancy"; "glycyl-tRNA aminoacylation"; "ovule development"; "regulation of embryonic development"	GO:0000166 GO:0004820 GO:0005524	ATP binding; "glycine-tRNA ligase activity"; "nucleotide binding"	GO:0005737 GO:0005739 GO:0009507 GO:0009570	chloroplast; "chloroplast stroma"; "cytoplasm"; "mitochondrion"
Glyma.13G203900	3.49833	GO:0009813 GO:0010422 GO:0016126 GO:0016131 GO:0016132 GO:0044237	brassinosteroid biosynthetic process; "brassinosteroid metabolic process"; "cellular metabolic process"; "flavonoid biosynthetic process"; "regulation of brassinosteroid biosynthetic process"; "sterol biosynthetic process"	GO:0000166 GO:0003824 GO:0016614 GO:0050662	catalytic activity; "coenzyme binding"; "nucleotide binding"; "oxidoreductase activity, acting on CH-OH group of donors"	GO:0005634 GO:0005737	cytoplasm; "nucleus"
Glyma.11G235300	3.48708	GO:0006468 GO:0007165	protein phosphorylation; "signal transduction"	GO:0004672 GO:0004674 GO:0005524 GO:0016301 GO:0016772	ATP binding; "kinase activity"; "protein kinase activity"; "protein serine/threonine kinase activity"; "transferase activity, transferring phosphorus-containing groups"	GO:0005886	plasma membrane
Glyma.13G149500	3.47285	GO:0006355 GO:0009965 GO:0010434 GO:0010582 GO:0045893 GO:0048443 GO:0048510	bract formation; "floral meristem determinacy"; "leaf morphogenesis"; "positive regulation of transcription, DNA-dependent"; "regulation of timing of transition from vegetative to reproductive phase"; "regulation of transcription, DNA-dependent"; "stamen development"	GO:0000976 GO:0003677 GO:0003700 GO:0043565	DNA binding; "sequence-specific DNA binding"; "sequence-specific DNA binding transcription factor activity"; "transcription regulatory region sequence-specific DNA binding"	GO:0005634	nucleus
Glyma.08G249800	3.45863	GO:0009832 GO:0009834 GO:0010089 GO:0010413 GO:0044036 GO:0045492	cell wall macromolecule metabolic process; "glucuronoxylan metabolic process"; "plant-type cell wall biogenesis"; "secondary cell wall biogenesis"; "xylan biosynthetic process"; "xylem development"	NA	NA	GO:0005774 GO:0005886 GO:0031225	anchored to membrane; "plasma membrane"; "vacuolar membrane"
Glyma.17G184900	3.45559	GO:0008652 GO:0009086 GO:0009651 GO:0010043 GO:0046686	cellular amino acid biosynthetic process; "methionine biosynthetic process"; "response to cadmium ion"; "response to salt stress"; "response to zinc ion"	GO:0003871 GO:0005507 GO:0008270 GO:0008705	5-methyltetrahydropteroyltriglutamate-homocysteine S-methyltransferase activity; "copper ion binding"; "methionine synthase activity"; "zinc ion binding"	GO:0005737 GO:0005774 GO:0005777 GO:0005829 GO:0005886 GO:0009506 GO:0009507 GO:0009570 GO:0016020 GO:0048046	apoplast; "chloroplast"; "chloroplast stroma"; "cytoplasm"; "cytosol"; "membrane"; "peroxisome"; "plasma membrane"; "plasmodesma"; "vacuolar membrane"
Glyma.09G038500	3.44148	GO:0005975 GO:0009809 GO:0010228 GO:0010413 GO:0016926 GO:0016998 GO:0045492 GO:0050665	carbohydrate metabolic process; "cell wall macromolecule catabolic process"; "glucuronoxylan metabolic process"; "hydrogen peroxide biosynthetic process"; "lignin biosynthetic process"; "protein desumoylation"; "vegetative to reproductive phase transition of meristem"; "xylan biosynthetic process"	GO:0004568	chitinase activity	GO:0005576 GO:0005886	extracellular region; "plasma membrane"
Glyma.13G271800	3.43958	GO:0008150 GO:0010413 GO:0045492	biological process; "glucuronoxylan metabolic process"; "xylan biosynthetic process"	GO:0005516	calmodulin binding	GO:0005634	nucleus
Glyma.13G287900	3.43709	GO:0006355 GO:0051555	flavonol biosynthetic process; "regulation of transcription, DNA-dependent"	GO:0003677 GO:0003700	DNA binding; "sequence-specific DNA binding transcription factor activity"	GO:0005634	nucleus
Glyma.07G042600	3.43471	GO:0008150	biological process	GO:0003674	molecular function	GO:0009507	chloroplast
Glyma.08G245600	3.43023	GO:0006499 GO:0006888 GO:0016998 GO:0030968 GO:0043090	ER to Golgi vesicle-mediated transport; "N-terminal protein myristoylation"; "amino acid import"; "cell wall macromolecule catabolic process"; "endoplasmic reticulum unfolded protein response"	GO:0016798	hydrolase activity, acting on glycosyl bonds	NA	NA
Glyma.10G169100	3.42311	GO:0008150	biological process	GO:0003674	molecular function	GO:0005634 GO:0005886	nucleus; "plasma membrane"
Glyma.14G038300	3.41663	GO:0006972 GO:0006979 GO:0009409 GO:0009414	hyperosmotic response; "response to cold"; "response to oxidative stress"; "response to water deprivation"	GO:0004869 GO:0050897	cobalt ion binding; "cysteine-type endopeptidase inhibitor activity"	GO:0005576 GO:0005783 GO:0005829	cytosol; "endoplasmic reticulum"; "extracellular region"
Glyma.20G188600	3.41341	GO:0006816 GO:0007030 GO:0009294 GO:0009617 GO:0009651 GO:0009736 GO:0042546	DNA mediated transformation; "Golgi organization"; "calcium ion transport"; "cell wall biogenesis"; "cytokinin mediated signaling pathway"; "response to bacterium"; "response to salt stress"	GO:0016757 GO:0051753	mannan synthase activity; "transferase activity, transferring glycosyl groups"	GO:0005794	Golgi apparatus
Glyma.13G168000	3.40845	NA	NA	GO:0003676 GO:0004386 GO:0005524 GO:0008026	ATP-dependent helicase activity; "ATP binding"; "helicase activity"; "nucleic acid binding"	GO:0009507	chloroplast
Glyma.14G177900	3.40345	GO:0010413 GO:0045492	glucuronoxylan metabolic process; "xylan biosynthetic process"	GO:0008270	zinc ion binding	GO:0005634	nucleus
Glyma.U037700	3.40137	GO:0006306 GO:0006346 GO:0006355 GO:0007276 GO:0009855 GO:0009887 GO:0009944 GO:0009965 GO:0010014 GO:0010051 GO:0010073 GO:0010089 GO:0010492 GO:0016246 GO:0031047 GO:0042127 GO:0044036 GO:0048439 GO:0048519	DNA methylation; "RNA interference"; "cell wall macromolecule metabolic process"; "determination of bilateral symmetry"; "flower morphogenesis"; "gamete generation"; "gene silencing by RNA"; "leaf morphogenesis"; "maintenance of shoot apical meristem identity"; "meristem initiation"; "meristem maintenance"; "methylation-dependent chromatin silencing"; "negative regulation of biological process"; …	GO:0003677 GO:0003700	DNA binding; "sequence-specific DNA binding transcription factor activity"	GO:0005634	nucleus
Glyma.01G012100	3.40072	GO:0006629 GO:0016042	lipid catabolic process; "lipid metabolic process"	GO:0004091 GO:0004806	carboxylesterase activity; "triglyceride lipase activity"	GO:0005886	plasma membrane
Glyma.01G061100	3.39721	GO:0008284 GO:0010075 GO:0010338 GO:0035265 GO:0040009 GO:0046622 GO:0048437 GO:0055114	floral organ development; "leaf formation"; "organ growth"; "oxidation-reduction process"; "positive regulation of cell proliferation"; "positive regulation of organ growth"; "regulation of growth rate"; "regulation of meristem growth"	GO:0005506 GO:0009055 GO:0016705 GO:0019825 GO:0020037	electron carrier activity; "heme binding"; "iron ion binding"; "oxidoreductase activity, acting on paired donors, with incorporation or reduction of molecular oxygen"; "oxygen binding"	GO:0005783	endoplasmic reticulum
Glyma.11G074100	3.39591	GO:0009699 GO:0009809 GO:0010224 GO:0055114	lignin biosynthetic process; "oxidation-reduction process"; "phenylpropanoid biosynthetic process"; "response to UV-B"	GO:0004497 GO:0005506 GO:0009055 GO:0016705 GO:0020037 GO:0046424	electron carrier activity; "ferulate 5-hydroxylase activity"; "heme binding"; "iron ion binding"; "monooxygenase activity"; "oxidoreductase activity, acting on paired donors, with incorporation or reduction of molecular oxygen"	GO:0005783	endoplasmic reticulum
Glyma.01G082000	3.38633	GO:0006281 GO:0006284	DNA repair; "base-excision repair"	GO:0003824 GO:0008725	DNA-3-methyladenine glycosylase activity; "catalytic activity"	GO:0005634	nucleus
Glyma.05G040700	3.38266	GO:0045892	negative regulation of transcription, DNA-dependent	GO:0003677	DNA binding	GO:0005634	nucleus
Glyma.12G069300	3.37921	GO:0009834	secondary cell wall biogenesis	NA	NA	GO:0005886 GO:0031225	anchored to membrane; "plasma membrane"
Glyma.01G190600	3.37201	GO:0009733 GO:0009741 GO:0010583	response to auxin stimulus; "response to brassinosteroid stimulus"; "response to cyclopentenone"	GO:0003674	molecular function	GO:0005737	cytoplasm
Glyma.13G139300	3.37052	GO:0008150	biological process	GO:0003674	molecular function	GO:0005576	extracellular region
Glyma.17G027500	3.36676	GO:0008150	biological process	GO:0003674	molecular function	GO:0005634	nucleus
Glyma.09G181000	3.3664	GO:0000165 GO:0006355 GO:0006612 GO:0009617 GO:0009862 GO:0009867 GO:0010310 GO:0010363 GO:0015996 GO:0031348 GO:0035304 GO:0042742 GO:0050832	MAPK cascade; "chlorophyll catabolic process"; "defense response to bacterium"; "defense response to fungus"; "jasmonic acid mediated signaling pathway"; "negative regulation of defense response"; "protein targeting to membrane"; "regulation of hydrogen peroxide metabolic process"; "regulation of plant-type hypersensitive response"; "regulation of protein dephosphorylation"; "regulation of transc…	GO:0047746	chlorophyllase activity	GO:0005773 GO:0009507	chloroplast; "vacuole"
Glyma.06G137200	3.36258	GO:0006598 GO:0009611 GO:0009698 GO:0009805 GO:0009809 GO:0009963 GO:0016126 GO:0042398 GO:0051555	cellular modified amino acid biosynthetic process; "coumarin biosynthetic process"; "flavonol biosynthetic process"; "lignin biosynthetic process"; "phenylpropanoid metabolic process"; "polyamine catabolic process"; "positive regulation of flavonoid biosynthetic process"; "response to wounding"; "sterol biosynthetic process"	GO:0030744 GO:0030755 GO:0033799 GO:0047763	caffeate O-methyltransferase activity; "luteolin O-methyltransferase activity"; "myricetin 3'-O-methyltransferase activity"; "quercetin 3-O-methyltransferase activity"	GO:0005634 GO:0005737 GO:0005829 GO:0005886 GO:0009506	cytoplasm; "cytosol"; "nucleus"; "plasma membrane"; "plasmodesma"
Glyma.03G189400	3.36062	GO:0006355 GO:0009965 GO:0010434 GO:0010582 GO:0045893 GO:0048443 GO:0048510	bract formation; "floral meristem determinacy"; "leaf morphogenesis"; "positive regulation of transcription, DNA-dependent"; "regulation of timing of transition from vegetative to reproductive phase"; "regulation of transcription, DNA-dependent"; "stamen development"	GO:0000976 GO:0003677 GO:0003700 GO:0043565	DNA binding; "sequence-specific DNA binding"; "sequence-specific DNA binding transcription factor activity"; "transcription regulatory region sequence-specific DNA binding"	GO:0005634	nucleus
Glyma.12G228200	3.3517	GO:0008150 GO:0010413 GO:0045492	biological process; "glucuronoxylan metabolic process"; "xylan biosynthetic process"	GO:0005516	calmodulin binding	GO:0005634	nucleus
Glyma.08G189300	3.34427	GO:0006952 GO:0009611 GO:0009695 GO:0009737 GO:0009753 GO:0009816 GO:0010311 GO:0030397 GO:0034440 GO:0040007 GO:0048364	defense response; "defense response to bacterium, incompatible interaction"; "growth"; "jasmonic acid biosynthetic process"; "lateral root formation"; "lipid oxidation"; "membrane disassembly"; "response to abscisic acid stimulus"; "response to jasmonic acid stimulus"; "response to wounding"; "root development"	GO:0016165	lipoxygenase activity	GO:0005737 GO:0009536	cytoplasm; "plastid"
Glyma.08G342200	3.33394	NA	NA	GO:0004866	endopeptidase inhibitor activity	GO:0005576	extracellular region
Glyma.03G189900	3.32916	GO:0055114	oxidation-reduction process	GO:0005506 GO:0009055 GO:0016705 GO:0019825 GO:0020037	electron carrier activity; "heme binding"; "iron ion binding"; "oxidoreductase activity, acting on paired donors, with incorporation or reduction of molecular oxygen"; "oxygen binding"	NA	NA
Glyma.18G272100	3.32771	GO:0009832 GO:0009834 GO:0010089 GO:0010413 GO:0044036 GO:0045492	cell wall macromolecule metabolic process; "glucuronoxylan metabolic process"; "plant-type cell wall biogenesis"; "secondary cell wall biogenesis"; "xylan biosynthetic process"; "xylem development"	NA	NA	GO:0005774 GO:0005886 GO:0031225	anchored to membrane; "plasma membrane"; "vacuolar membrane"
Glyma.17G103200	3.31662	GO:0008150	biological process	NA	NA	GO:0005575	cellular component
Glyma.06G101900	3.3156	GO:0008150 GO:0046685	biological process; "response to arsenic-containing substance"	GO:0003674	molecular function	GO:0005618 GO:0005794 GO:0005829 GO:0009505 GO:0009506 GO:0009507	Golgi apparatus; "cell wall"; "chloroplast"; "cytosol"; "plant-type cell wall"; "plasmodesma"
Glyma.01G219200	3.31344	GO:0008150	biological process	GO:0003674	molecular function	GO:0005575	cellular component
Glyma.03G126000	3.30841	GO:0008361 GO:0009165 GO:0009624 GO:0009630 GO:0009637 GO:0009640 GO:0009733 GO:0009790 GO:0009855 GO:0009887 GO:0009908 GO:0009926 GO:0009944 GO:0009965 GO:0010014 GO:0010051 GO:0010073 GO:0010089 GO:0010229 GO:0010338 GO:0010358 GO:0010583 GO:0016310 GO:0043481 GO:0044036 GO:0048364 GO:0048367 GO:0048439 GO:0048443 GO:0048519 GO:0048825 GO:0048826 GO:0055085	anthocyanin accumulation in tissues in response to UV light; "auxin polar transport"; "cell wall macromolecule metabolic process"; "cotyledon development"; "cotyledon morphogenesis"; "determination of bilateral symmetry"; "embryo development"; "flower development"; "flower morphogenesis"; "gravitropism"; "inflorescence development"; "leaf formation"; "leaf morphogenesis"; "leaf shaping"; "meriste…	GO:0005215 GO:0005515	protein binding; "transporter activity"	GO:0005737 GO:0005886 GO:0009505 GO:0009506 GO:0009925 GO:0016020 GO:0016021 GO:0045177	apical part of cell; "basal plasma membrane"; "cytoplasm"; "integral to membrane"; "membrane"; "plant-type cell wall"; "plasma membrane"; "plasmodesma"
Glyma.14G176500	3.30173	GO:0008150 GO:0046685	biological process; "response to arsenic-containing substance"	GO:0003674	molecular function	GO:0005618 GO:0005794 GO:0005829 GO:0009505 GO:0009506 GO:0009507	Golgi apparatus; "cell wall"; "chloroplast"; "cytosol"; "plant-type cell wall"; "plasmodesma"
Glyma.02G111900	3.29891	GO:0006499 GO:0010359	N-terminal protein myristoylation; "regulation of anion channel activity"	GO:0003674	molecular function	GO:0005739	mitochondrion
Glyma.18G089800	3.29616	GO:0009944 GO:0010413 GO:0045492	glucuronoxylan metabolic process; "polarity specification of adaxial/abaxial axis"; "xylan biosynthetic process"	GO:0000287 GO:0008168 GO:0008757 GO:0042802 GO:0051749	S-adenosylmethionine-dependent methyltransferase activity; "identical protein binding"; "indole acetic acid carboxyl methyltransferase activity"; "magnesium ion binding"; "methyltransferase activity"	GO:0005575	cellular component
Glyma.19G197200	3.29605	GO:0008152	metabolic process	GO:0000166 GO:0016491	nucleotide binding; "oxidoreductase activity"	GO:0005737	cytoplasm
Glyma.20G142700	3.29375	GO:0008150 GO:0010075	biological process; "regulation of meristem growth"	GO:0003674	molecular function	GO:0005886 GO:0031225	anchored to membrane; "plasma membrane"
Glyma.06G225500	3.28167	GO:0009832 GO:0009834 GO:0010089 GO:0010228 GO:0010400 GO:0010413 GO:0016926 GO:0030244 GO:0042546 GO:0044036 GO:0045492 GO:0050665	cell wall biogenesis; "cell wall macromolecule metabolic process"; "cellulose biosynthetic process"; "glucuronoxylan metabolic process"; "hydrogen peroxide biosynthetic process"; "plant-type cell wall biogenesis"; "protein desumoylation"; "rhamnogalacturonan I side chain metabolic process"; "secondary cell wall biogenesis"; "vegetative to reproductive phase transition of meristem"; "xylan biosynt…	GO:0008270 GO:0016759 GO:0016760	cellulose synthase (UDP-forming) activity; "cellulose synthase activity"; "zinc ion binding"	GO:0005886 GO:0009507 GO:0016020	chloroplast; "membrane"; "plasma membrane"
Glyma.02G141900	3.2736	GO:0006629	lipid metabolic process	GO:0004806 GO:0008970 GO:0047714	galactolipase activity; "phosphatidylcholine 1-acylhydrolase activity"; "triglyceride lipase activity"	GO:0009507	chloroplast
Glyma.18G021600	3.27	GO:0006468 GO:0007165	protein phosphorylation; "signal transduction"	GO:0004672 GO:0004674 GO:0005524 GO:0016301 GO:0016772	ATP binding; "kinase activity"; "protein kinase activity"; "protein serine/threonine kinase activity"; "transferase activity, transferring phosphorus-containing groups"	GO:0005886	plasma membrane
Glyma.15G049800	3.26839	GO:0045893	positive regulation of transcription, DNA-dependent	NA	NA	GO:0016020	membrane
Glyma.03G179900	3.25481	GO:0009834	secondary cell wall biogenesis	NA	NA	GO:0005886 GO:0031225	anchored to membrane; "plasma membrane"
Glyma.19G137800	3.25334	GO:0006355 GO:0009407 GO:0046686	regulation of transcription, DNA-dependent; "response to cadmium ion"; "toxin catabolic process"	GO:0003677 GO:0003700 GO:0043565	DNA binding; "sequence-specific DNA binding"; "sequence-specific DNA binding transcription factor activity"	GO:0005634	nucleus
Glyma.17G222300	3.24979	GO:0000165 GO:0002237 GO:0002679 GO:0006355 GO:0006612 GO:0006944 GO:0009595 GO:0009611 GO:0009612 GO:0009620 GO:0009646 GO:0009695 GO:0009697 GO:0009723 GO:0009738 GO:0009751 GO:0009753 GO:0009862 GO:0009863 GO:0009867 GO:0009873 GO:0010200 GO:0010310 GO:0010363 GO:0016045 GO:0030968 GO:0031347 GO:0031348 GO:0035556 GO:0042742 GO:0043069 GO:0043900 GO:0050691 GO:0050776 GO:0050832	MAPK cascade; "abscisic acid mediated signaling pathway"; "cellular membrane fusion"; "defense response to bacterium"; "defense response to fungus"; "detection of bacterium"; "detection of biotic stimulus"; "endoplasmic reticulum unfolded protein response"; "ethylene mediated signaling pathway"; "intracellular signal transduction"; "jasmonic acid biosynthetic process"; "jasmonic acid mediated sig…	GO:0003700 GO:0005515 GO:0043565	protein binding; "sequence-specific DNA binding"; "sequence-specific DNA binding transcription factor activity"	GO:0005634	nucleus
Glyma.19G049300	3.24691	GO:0005975 GO:0009416 GO:0009793 GO:0010043 GO:0032025 GO:0033591 GO:0046686	carbohydrate metabolic process; "embryo development ending in seed dormancy"; "response to L-ascorbic acid"; "response to cadmium ion"; "response to cobalt ion"; "response to light stimulus"; "response to zinc ion"	GO:0004476 GO:0008270	mannose-6-phosphate isomerase activity; "zinc ion binding"	GO:0005737	cytoplasm
Glyma.09G235700	3.24326	GO:0006355 GO:0007275	multicellular organismal development; "regulation of transcription, DNA-dependent"	GO:0003677 GO:0003700	DNA binding; "sequence-specific DNA binding transcription factor activity"	GO:0005634	nucleus
Glyma.19G107700	3.24042	GO:0009567	double fertilization forming a zygote and endosperm	GO:0016740 GO:0016747	transferase activity; "transferase activity, transferring acyl groups other than amino-acyl groups"	GO:0005634 GO:0005737	cytoplasm; "nucleus"
Glyma.03G180000	3.22755	GO:0009834	secondary cell wall biogenesis	NA	NA	GO:0005886 GO:0031225	anchored to membrane; "plasma membrane"
Glyma.03G029400	3.20818	GO:0042545	cell wall modification	GO:0004857 GO:0030599	enzyme inhibitor activity; "pectinesterase activity"	GO:0005576 GO:0005618 GO:0009505 GO:0016020	cell wall; "extracellular region"; "membrane"; "plant-type cell wall"
Glyma.17G039000	3.20648	GO:0006555 GO:0006556 GO:0009409 GO:0009809	S-adenosylmethionine biosynthetic process; "lignin biosynthetic process"; "methionine metabolic process"; "response to cold"	GO:0004478 GO:0005524	ATP binding; "methionine adenosyltransferase activity"	GO:0005618 GO:0005730 GO:0005737 GO:0005886 GO:0009506 GO:0016020	cell wall; "cytoplasm"; "membrane"; "nucleolus"; "plasma membrane"; "plasmodesma"
Glyma.12G235300	3.20546	GO:0009737 GO:0009793 GO:0009813 GO:0009830 GO:0009845 GO:0010162 GO:0010260 GO:0055114	cell wall modification involved in abscission; "embryo development ending in seed dormancy"; "flavonoid biosynthetic process"; "organ senescence"; "oxidation-reduction process"; "response to abscisic acid stimulus"; "seed dormancy process"; "seed germination"	GO:0016491 GO:0016682 GO:0016706	oxidoreductase activity; "oxidoreductase activity, acting on diphenols and related substances as donors, oxygen as acceptor"; "oxidoreductase activity, acting on paired donors, with incorporation or reduction of molecular oxygen, 2-oxoglutarate as one donor, and incorporation of one atom each of oxygen into both donors"	GO:0005737	cytoplasm
Glyma.17G027800	3.1999	GO:0008150	biological process	GO:0003674	molecular function	GO:0005634	nucleus
Glyma.02G034400	3.19632	NA	NA	GO:0003824 GO:0008081 GO:0046872	catalytic activity; "metal ion binding"; "phosphoric diester hydrolase activity"	GO:0005634	nucleus
Glyma.01G092300	3.19168	NA	NA	NA	NA	NA	NA
Glyma.12G183400	3.18978	GO:0009556 GO:0010025 GO:0055114	microsporogenesis; "oxidation-reduction process"; "wax biosynthetic process"	GO:0000166 GO:0016620 GO:0016627 GO:0080019	fatty-acyl-CoA reductase (alcohol-forming) activity; "nucleotide binding"; "oxidoreductase activity, acting on the CH-CH group of donors"; "oxidoreductase activity, acting on the aldehyde or oxo group of donors, NAD or NADP as acceptor"	GO:0005783	endoplasmic reticulum
Glyma.06G185800	3.18677	NA	NA	NA	NA	NA	NA
Glyma.11G168800	3.18528	GO:0008152	metabolic process	GO:0008080	N-acetyltransferase activity	GO:0005634	nucleus
Glyma.14G025200	3.18465	GO:0006468	protein phosphorylation	GO:0004672 GO:0004674 GO:0004713 GO:0005524 GO:0016301 GO:0016772	ATP binding; "kinase activity"; "protein kinase activity"; "protein serine/threonine kinase activity"; "protein tyrosine kinase activity"; "transferase activity, transferring phosphorus-containing groups"	GO:0009507	chloroplast
Glyma.12G069400	3.18408	GO:0009834	secondary cell wall biogenesis	NA	NA	GO:0005886 GO:0031225	anchored to membrane; "plasma membrane"
Glyma.10G183000	3.17478	GO:0006066 GO:0055114	alcohol metabolic process; "oxidation-reduction process"	GO:0009055 GO:0016614 GO:0046577 GO:0050660	electron carrier activity; "flavin adenine dinucleotide binding"; "long-chain-alcohol oxidase activity"; "oxidoreductase activity, acting on CH-OH group of donors"	GO:0043231	intracellular membrane-bounded organelle
Glyma.13G054000	3.17286	NA	NA	GO:0016740 GO:0016747	transferase activity; "transferase activity, transferring acyl groups other than amino-acyl groups"	NA	NA
Glyma.03G135200	3.17094	GO:0009062 GO:0080167	fatty acid catabolic process; "response to karrikin"	GO:0000166 GO:0005524 GO:0016887 GO:0017111 GO:0042626	ATP binding; "ATPase activity"; "ATPase activity, coupled to transmembrane movement of substances"; "nucleoside-triphosphatase activity"; "nucleotide binding"	GO:0005886 GO:0016020	membrane; "plasma membrane"
Glyma.15G182600	3.16942	GO:0001666 GO:0005986 GO:0009862 GO:0010310 GO:0019375	galactolipid biosynthetic process; "regulation of hydrogen peroxide metabolic process"; "response to hypoxia"; "sucrose biosynthetic process"; "systemic acquired resistance, salicylic acid mediated signaling pathway"	GO:0008194 GO:0016157 GO:0016757	UDP-glycosyltransferase activity; "sucrose synthase activity"; "transferase activity, transferring glycosyl groups"	GO:0005773 GO:0005829 GO:0005886 GO:0016020	cytosol; "membrane"; "plasma membrane"; "vacuole"
Glyma.10G071000	3.16138	GO:0016036 GO:0019375 GO:0045892	cellular response to phosphate starvation; "galactolipid biosynthetic process"; "negative regulation of transcription, DNA-dependent"	GO:0003993 GO:0004722 GO:0016787 GO:0046872	acid phosphatase activity; "hydrolase activity"; "metal ion binding"; "protein serine/threonine phosphatase activity"	GO:0005576	extracellular region
Glyma.10G251300	3.16096	GO:0006355 GO:0006473 GO:0009793 GO:0009913 GO:0010027 GO:0010075 GO:0010228 GO:0016226 GO:0048481 GO:0048825	cotyledon development; "embryo development ending in seed dormancy"; "epidermal cell differentiation"; "iron-sulfur cluster assembly"; "ovule development"; "protein acetylation"; "regulation of meristem growth"; "regulation of transcription, DNA-dependent"; "thylakoid membrane organization"; "vegetative to reproductive phase transition of meristem"	GO:0003677 GO:0003700 GO:0043565	DNA binding; "sequence-specific DNA binding"; "sequence-specific DNA binding transcription factor activity"	GO:0005634	nucleus
Glyma.09G076200	3.15926	GO:0042545	cell wall modification	GO:0004857 GO:0030599	enzyme inhibitor activity; "pectinesterase activity"	GO:0005576 GO:0005618 GO:0009505	cell wall; "extracellular region"; "plant-type cell wall"
Glyma.14G010500	3.15436	NA	NA	GO:0004553	hydrolase activity, hydrolyzing O-glycosyl compounds	GO:0005737	cytoplasm
Glyma.08G279500	3.15331	NA	NA	NA	NA	NA	NA
Glyma.09G254200	3.15047	GO:0006612 GO:0007165 GO:0009414 GO:0009611 GO:0009620 GO:0009694 GO:0009695 GO:0009723 GO:0009733 GO:0009738 GO:0009753 GO:0009863 GO:0009867 GO:0010363 GO:0042538	abscisic acid mediated signaling pathway; "hyperosmotic salinity response"; "jasmonic acid biosynthetic process"; "jasmonic acid mediated signaling pathway"; "jasmonic acid metabolic process"; "protein targeting to membrane"; "regulation of plant-type hypersensitive response"; "response to auxin stimulus"; "response to ethylene stimulus"; "response to fungus"; "response to jasmonic acid stimulus"…	GO:0008168 GO:0030795	jasmonate O-methyltransferase activity; "methyltransferase activity"	GO:0005634 GO:0005737	cytoplasm; "nucleus"
Glyma.07G034800	3.14843	GO:0006952 GO:0009611 GO:0009695 GO:0009737 GO:0009753 GO:0009816 GO:0010311 GO:0030397 GO:0034440 GO:0040007 GO:0048364	defense response; "defense response to bacterium, incompatible interaction"; "growth"; "jasmonic acid biosynthetic process"; "lateral root formation"; "lipid oxidation"; "membrane disassembly"; "response to abscisic acid stimulus"; "response to jasmonic acid stimulus"; "response to wounding"; "root development"	GO:0016165	lipoxygenase activity	GO:0005737 GO:0009536	cytoplasm; "plastid"
Glyma.14G080500	3.14319	GO:0006508	proteolysis	GO:0004185	serine-type carboxypeptidase activity	GO:0005576	extracellular region
Glyma.04G051500	3.14146	GO:0006672	ceramide metabolic process	GO:0016811	hydrolase activity, acting on carbon-nitrogen (but not peptide) bonds, in linear amides	GO:0005739 GO:0016021	integral to membrane; "mitochondrion"
Glyma.12G114900	3.1411	GO:0048446	petal morphogenesis	GO:0004144	diacylglycerol O-acyltransferase activity	GO:0005634 GO:0005886	nucleus; "plasma membrane"
Glyma.02G142100	3.13891	GO:0006629	lipid metabolic process	GO:0004806 GO:0008970 GO:0047714	galactolipase activity; "phosphatidylcholine 1-acylhydrolase activity"; "triglyceride lipase activity"	GO:0009507	chloroplast
Glyma.02G301400	3.13634	GO:0008150	biological process	GO:0003674	molecular function	GO:0005886	plasma membrane
Glyma.04G227000	3.13453	GO:0006825 GO:0030001	copper ion transport; "metal ion transport"	GO:0005507 GO:0046872	copper ion binding; "metal ion binding"	GO:0005634	nucleus
Glyma.10G206000	3.13212	GO:0006355	regulation of transcription, DNA-dependent	GO:0003700	sequence-specific DNA binding transcription factor activity	GO:0005634	nucleus
Glyma.20G063100	3.12818	GO:0006826 GO:0006829 GO:0006833 GO:0010043 GO:0010106 GO:0030001 GO:0055085 GO:0071577	cellular response to iron ion starvation; "iron ion transport"; "metal ion transport"; "response to zinc ion"; "transmembrane transport"; "water transport"; "zinc ion transmembrane transport"; "zinc ion transport"	GO:0005385 GO:0046873	metal ion transmembrane transporter activity; "zinc ion transmembrane transporter activity"	GO:0005886 GO:0016020 GO:0016021	integral to membrane; "membrane"; "plasma membrane"
Glyma.18G220500	3.12698	GO:0009813 GO:0010422 GO:0016126 GO:0016131 GO:0016132 GO:0044237	brassinosteroid biosynthetic process; "brassinosteroid metabolic process"; "cellular metabolic process"; "flavonoid biosynthetic process"; "regulation of brassinosteroid biosynthetic process"; "sterol biosynthetic process"	GO:0000166 GO:0003824 GO:0016614 GO:0050662	catalytic activity; "coenzyme binding"; "nucleotide binding"; "oxidoreductase activity, acting on CH-OH group of donors"	GO:0005634 GO:0005737	cytoplasm; "nucleus"
Glyma.01G137700	3.12687	GO:0042545	cell wall modification	GO:0004857 GO:0030599	enzyme inhibitor activity; "pectinesterase activity"	GO:0005576 GO:0005618 GO:0009505 GO:0016020	cell wall; "extracellular region"; "membrane"; "plant-type cell wall"
Glyma.01G019000	3.12447	GO:0006810 GO:0006839 GO:0015822 GO:0055085	mitochondrial transport; "ornithine transport"; "transmembrane transport"; "transport"	GO:0005215	transporter activity	GO:0005739 GO:0005743 GO:0009507 GO:0009536	chloroplast; "mitochondrial inner membrane"; "mitochondrion"; "plastid"
Glyma.11G000900	3.11805	NA	NA	NA	NA	NA	NA
Glyma.03G101700	3.11653	GO:0009414 GO:0010025 GO:0042335 GO:0042742 GO:0043447 GO:0046185 GO:0050832	aldehyde catabolic process; "alkane biosynthetic process"; "cuticle development"; "defense response to bacterium"; "defense response to fungus"; "response to water deprivation"; "wax biosynthetic process"	GO:0005506 GO:0016491 GO:0071771	aldehyde decarbonylase activity; "iron ion binding"; "oxidoreductase activity"	NA	NA
Glyma.02G304900	3.11583	GO:0009740 GO:0009937 GO:0048831	gibberellic acid mediated signaling pathway; "regulation of gibberellic acid mediated signaling pathway"; "regulation of shoot system development"	GO:0005515	protein binding	GO:0005634 GO:0019005	SCF ubiquitin ligase complex; "nucleus"
Glyma.05G137300	3.1132	GO:0008150	biological process	GO:0003674	molecular function	GO:0005634	nucleus
Glyma.18G067500	3.10934	GO:0009793	embryo development ending in seed dormancy	GO:0003674	molecular function	GO:0005634	nucleus
Glyma.12G025600	3.10432	GO:0006508	proteolysis	GO:0004185	serine-type carboxypeptidase activity	GO:0005576 GO:0005773 GO:0009505	extracellular region; "plant-type cell wall"; "vacuole"
Glyma.09G208600	3.09942	NA	NA	NA	NA	NA	NA
Glyma.02G208300	3.09608	GO:0008150 GO:0046685	biological process; "response to arsenic-containing substance"	GO:0003674	molecular function	GO:0005618 GO:0005794 GO:0005829 GO:0009505 GO:0009506 GO:0009507	Golgi apparatus; "cell wall"; "chloroplast"; "cytosol"; "plant-type cell wall"; "plasmodesma"
Glyma.11G210200	3.0934	GO:0016998	cell wall macromolecule catabolic process	GO:0003674	molecular function	NA	NA
Glyma.15G157100	3.08798	GO:0009832 GO:0009834 GO:0010413 GO:0030244 GO:0042546 GO:0042742 GO:0044036 GO:0045492 GO:0050832	cell wall biogenesis; "cell wall macromolecule metabolic process"; "cellulose biosynthetic process"; "defense response to bacterium"; "defense response to fungus"; "glucuronoxylan metabolic process"; "plant-type cell wall biogenesis"; "secondary cell wall biogenesis"; "xylan biosynthetic process"	GO:0016757 GO:0016759 GO:0016760	cellulose synthase (UDP-forming) activity; "cellulose synthase activity"; "transferase activity, transferring glycosyl groups"	GO:0005886 GO:0016020	membrane; "plasma membrane"
Glyma.12G193400	3.0808	GO:0006865 GO:0006979 GO:0009407 GO:0010583 GO:0015824 GO:0046686	amino acid transport; "proline transport"; "response to cadmium ion"; "response to cyclopentenone"; "response to oxidative stress"; "toxin catabolic process"	GO:0000166 GO:0008270 GO:0016491 GO:0016747 GO:0032440	2-alkenal reductase [NAD(P)] activity; "nucleotide binding"; "oxidoreductase activity"; "transferase activity, transferring acyl groups other than amino-acyl groups"; "zinc ion binding"	GO:0005634 GO:0005737 GO:0005829	cytoplasm; "cytosol"; "nucleus"
Glyma.11G187600	3.08001	GO:0006468	protein phosphorylation	GO:0004672 GO:0004674 GO:0005524 GO:0016301 GO:0016772	ATP binding; "kinase activity"; "protein kinase activity"; "protein serine/threonine kinase activity"; "transferase activity, transferring phosphorus-containing groups"	GO:0005634 GO:0009507	chloroplast; "nucleus"
Glyma.06G115400	3.07944	GO:0005975 GO:0005990 GO:0019513 GO:0019515	carbohydrate metabolic process; "lactose catabolic process"; "lactose catabolic process, using glucoside 3-dehydrogenase"; "lactose catabolic process via UDP-galactose"	GO:0003824 GO:0004553 GO:0004565 GO:0030246 GO:0043169	beta-galactosidase activity; "carbohydrate binding"; "catalytic activity"; "cation binding"; "hydrolase activity, hydrolyzing O-glycosyl compounds"	GO:0005576	extracellular region
Glyma.09G278000	3.07565	GO:0006869	lipid transport	GO:0005516 GO:0008289	calmodulin binding; "lipid binding"	GO:0005576 GO:0005886 GO:0009505 GO:0009534 GO:0048046	apoplast; "chloroplast thylakoid"; "extracellular region"; "plant-type cell wall"; "plasma membrane"
Glyma.10G120700	3.07516	GO:0006508 GO:0009651 GO:0052541 GO:0052546	cell wall pectin metabolic process; "plant-type cell wall cellulose metabolic process"; "proteolysis"; "response to salt stress"	GO:0005515 GO:0008234	cysteine-type peptidase activity; "protein binding"	GO:0005576 GO:0005773 GO:0005783 GO:0005829	cytosol; "endoplasmic reticulum"; "extracellular region"; "vacuole"
Glyma.15G026400	3.06913	GO:0006952 GO:0009611 GO:0009695 GO:0009737 GO:0009753 GO:0009816 GO:0010311 GO:0030397 GO:0034440 GO:0040007 GO:0048364	defense response; "defense response to bacterium, incompatible interaction"; "growth"; "jasmonic acid biosynthetic process"; "lateral root formation"; "lipid oxidation"; "membrane disassembly"; "response to abscisic acid stimulus"; "response to jasmonic acid stimulus"; "response to wounding"; "root development"	GO:0016165	lipoxygenase activity	GO:0005737 GO:0009536	cytoplasm; "plastid"
Glyma.04G247300	3.06691	GO:0005975 GO:0005990 GO:0019513 GO:0019515	carbohydrate metabolic process; "lactose catabolic process"; "lactose catabolic process, using glucoside 3-dehydrogenase"; "lactose catabolic process via UDP-galactose"	GO:0003824 GO:0004553 GO:0004565 GO:0030246 GO:0043169	beta-galactosidase activity; "carbohydrate binding"; "catalytic activity"; "cation binding"; "hydrolase activity, hydrolyzing O-glycosyl compounds"	GO:0005576	extracellular region
Glyma.02G136700	3.06596	GO:0009793 GO:0050832	defense response to fungus; "embryo development ending in seed dormancy"	GO:0003674	molecular function	GO:0005634 GO:0009507	chloroplast; "nucleus"
Glyma.04G070100	3.06514	GO:0009851 GO:0009911 GO:0010229 GO:0022603 GO:0048825 GO:0048827 GO:0055114 GO:2000024	auxin biosynthetic process; "cotyledon development"; "inflorescence development"; "oxidation-reduction process"; "phyllome development"; "positive regulation of flower development"; "regulation of anatomical structure morphogenesis"; "regulation of leaf development"	GO:0004497 GO:0004499 GO:0016491 GO:0047434 GO:0050660 GO:0050661	N,N-dimethylaniline monooxygenase activity; "NADP binding"; "flavin adenine dinucleotide binding"; "indolepyruvate decarboxylase activity"; "monooxygenase activity"; "oxidoreductase activity"	GO:0000139 GO:0005654 GO:0005783 GO:0005789 GO:0005794 GO:0005829 GO:0009507	Golgi apparatus; "Golgi membrane"; "chloroplast"; "cytosol"; "endoplasmic reticulum"; "endoplasmic reticulum membrane"; "nucleoplasm"
Glyma.13G343000	3.05768	GO:0005975 GO:0051707	carbohydrate metabolic process; "response to other organism"	GO:0003824 GO:0004553 GO:0043169	catalytic activity; "cation binding"; "hydrolase activity, hydrolyzing O-glycosyl compounds"	GO:0005576	extracellular region
Glyma.01G011900	3.05751	NA	NA	NA	NA	NA	NA
Glyma.13G132700	3.05689	GO:0046854	phosphatidylinositol phosphorylation	GO:0016787	hydrolase activity	GO:0005737	cytoplasm
Glyma.13G284600	3.05598	GO:0009733 GO:0009734 GO:0009826 GO:0010252 GO:0010583	auxin homeostasis; "auxin mediated signaling pathway"; "response to auxin stimulus"; "response to cyclopentenone"; "unidimensional cell growth"	GO:0010279	indole-3-acetic acid amido synthetase activity	GO:0005737 GO:0009507	chloroplast; "cytoplasm"
Glyma.02G142200	3.04563	GO:0006629	lipid metabolic process	GO:0004806 GO:0008970 GO:0047714	galactolipase activity; "phosphatidylcholine 1-acylhydrolase activity"; "triglyceride lipase activity"	GO:0009507	chloroplast
Glyma.04G165800	3.04494	GO:0008150	biological process	GO:0003674	molecular function	GO:0005739	mitochondrion
Glyma.07G260500	3.04257	GO:0009058 GO:0009250 GO:0019252	biosynthetic process; "glucan biosynthetic process"; "starch biosynthetic process"	GO:0009011 GO:0016757 GO:2001070	starch binding; "starch synthase activity"; "transferase activity, transferring glycosyl groups"	GO:0005739 GO:0009507	chloroplast; "mitochondrion"
Glyma.19G019200	3.04163	GO:0006200 GO:0006754 GO:0006812 GO:0008152	ATP biosynthetic process; "ATP catabolic process"; "cation transport"; "metabolic process"	GO:0000166 GO:0003824 GO:0005524 GO:0015662 GO:0016887 GO:0046872	ATP binding; "ATPase activity"; "ATPase activity, coupled to transmembrane movement of ions, phosphorylative mechanism"; "catalytic activity"; "metal ion binding"; "nucleotide binding"	GO:0005886 GO:0016020 GO:0016021	integral to membrane; "membrane"; "plasma membrane"
Glyma.05G024600	3.0414	GO:0008150	biological process	GO:0003674	molecular function	GO:0005739	mitochondrion
Glyma.07G032900	3.03925	GO:0008150	biological process	GO:0003674	molecular function	GO:0009507 GO:0009536	chloroplast; "plastid"
Glyma.04G153700	3.03905	GO:0009832 GO:0009834 GO:0010089 GO:0010228 GO:0010400 GO:0010413 GO:0016926 GO:0030244 GO:0042546 GO:0044036 GO:0045492 GO:0050665	cell wall biogenesis; "cell wall macromolecule metabolic process"; "cellulose biosynthetic process"; "glucuronoxylan metabolic process"; "hydrogen peroxide biosynthetic process"; "plant-type cell wall biogenesis"; "protein desumoylation"; "rhamnogalacturonan I side chain metabolic process"; "secondary cell wall biogenesis"; "vegetative to reproductive phase transition of meristem"; "xylan biosynt…	GO:0008270 GO:0016759 GO:0016760	cellulose synthase (UDP-forming) activity; "cellulose synthase activity"; "zinc ion binding"	GO:0005886 GO:0009507 GO:0016020	chloroplast; "membrane"; "plasma membrane"
Glyma.17G008000	3.03498	GO:0007275 GO:0010413 GO:0045492	glucuronoxylan metabolic process; "multicellular organismal development"; "xylan biosynthetic process"	NA	NA	GO:0005886 GO:0016020 GO:0016021	integral to membrane; "membrane"; "plasma membrane"
Glyma.17G063900	3.03164	GO:0009407 GO:0010583	response to cyclopentenone; "toxin catabolic process"	GO:0000166 GO:0005524 GO:0016887 GO:0017111	ATP binding; "ATPase activity"; "nucleoside-triphosphatase activity"; "nucleotide binding"	GO:0005886	plasma membrane
Glyma.18G191200	3.01137	GO:0006355 GO:0009753 GO:0031540	regulation of anthocyanin biosynthetic process; "regulation of transcription, DNA-dependent"; "response to jasmonic acid stimulus"	GO:0003677 GO:0003700	DNA binding; "sequence-specific DNA binding transcription factor activity"	GO:0005634	nucleus
Glyma.08G021800	3.00934	GO:0008150	biological process	GO:0003674	molecular function	GO:0005634	nucleus
Glyma.12G051800	3.00884	GO:0005986 GO:0006014 GO:0019654	D-ribose metabolic process; "acetate fermentation"; "sucrose biosynthetic process"	GO:0004747 GO:0016301 GO:0016773	kinase activity; "phosphotransferase activity, alcohol group as acceptor"; "ribokinase activity"	GO:0005737 GO:0009506	cytoplasm; "plasmodesma"
Glyma.03G139900	3.00043	NA	NA	NA	NA	NA	NA
Glyma.14G077400	2.99761	GO:0051707	response to other organism	GO:0003674	molecular function	GO:0005576	extracellular region
Glyma.11G148200	2.9941	GO:0009834	secondary cell wall biogenesis	NA	NA	GO:0005886 GO:0031225	anchored to membrane; "plasma membrane"
Glyma.14G093800	2.9941	GO:0006355	regulation of transcription, DNA-dependent	GO:0003676 GO:0003677 GO:0003700 GO:0008270	DNA binding; "nucleic acid binding"; "sequence-specific DNA binding transcription factor activity"; "zinc ion binding"	GO:0005634	nucleus
Glyma.06G064700	2.99271	GO:0006810 GO:0055085	transmembrane transport; "transport"	GO:0005215 GO:0022857	transmembrane transporter activity; "transporter activity"	GO:0016020	membrane
Glyma.15G057200	2.99023	NA	NA	NA	NA	NA	NA
Glyma.09G051000	2.98853	NA	NA	NA	NA	NA	NA
Glyma.18G210800	2.98531	NA	NA	NA	NA	NA	NA
Glyma.10G070600	2.9824	GO:0016998	cell wall macromolecule catabolic process	GO:0003674	molecular function	NA	NA
Glyma.09G051100	2.97121	GO:0009832 GO:0009834 GO:0010413 GO:0030244 GO:0042546 GO:0042742 GO:0044036 GO:0045492 GO:0050832	cell wall biogenesis; "cell wall macromolecule metabolic process"; "cellulose biosynthetic process"; "defense response to bacterium"; "defense response to fungus"; "glucuronoxylan metabolic process"; "plant-type cell wall biogenesis"; "secondary cell wall biogenesis"; "xylan biosynthetic process"	GO:0016757 GO:0016759 GO:0016760	cellulose synthase (UDP-forming) activity; "cellulose synthase activity"; "transferase activity, transferring glycosyl groups"	GO:0005886 GO:0016020	membrane; "plasma membrane"
Glyma.04G104100	2.97067	GO:0008150	biological process	GO:0003674	molecular function	NA	NA
Glyma.04G048000	2.97046	GO:0006355	regulation of transcription, DNA-dependent	GO:0003677 GO:0003700	DNA binding; "sequence-specific DNA binding transcription factor activity"	GO:0005634	nucleus
Glyma.15G189700	2.96903	GO:0008150	biological process	NA	NA	GO:0005634 GO:0005737	cytoplasm; "nucleus"
Glyma.13G343100	2.95031	GO:0005975	carbohydrate metabolic process	GO:0003824 GO:0004553 GO:0043169	catalytic activity; "cation binding"; "hydrolase activity, hydrolyzing O-glycosyl compounds"	GO:0005576 GO:0009505	extracellular region; "plant-type cell wall"
Glyma.20G045800	2.94577	GO:0009555 GO:0010584 GO:0080088	pollen development; "pollen exine formation"; "spermidine hydroxycinnamate conjugate biosynthetic process"	GO:0016410 GO:0016747 GO:0050734 GO:0080072 GO:0080073 GO:0080074 GO:0080075	N-acyltransferase activity; "hydroxycinnamoyltransferase activity"; "spermidine:caffeoyl CoA N-acyltransferase activity"; "spermidine:coumaroyl CoA N-acyltransferase activity"; "spermidine:feruloyl CoA N-acyltransferase activity"; "spermidine:sinapoyl CoA N-acyltransferase activity"; "transferase activity, transferring acyl groups other than amino-acyl groups"	GO:0005737	cytoplasm
Glyma.14G051900	2.9331	NA	NA	NA	NA	NA	NA
Glyma.13G274300	2.92944	GO:0006355 GO:0007275 GO:0009965 GO:0010072 GO:0010160 GO:0010223 GO:0048366 GO:0048504	formation of organ boundary; "leaf development"; "leaf morphogenesis"; "multicellular organismal development"; "primary shoot apical meristem specification"; "regulation of timing of organ formation"; "regulation of transcription, DNA-dependent"; "secondary shoot formation"	GO:0003677 GO:0003700	DNA binding; "sequence-specific DNA binding transcription factor activity"	GO:0005634	nucleus
Glyma.06G210900	2.929	GO:0005975	carbohydrate metabolic process	GO:0003824 GO:0004553 GO:0043169	catalytic activity; "cation binding"; "hydrolase activity, hydrolyzing O-glycosyl compounds"	GO:0005886 GO:0031225	anchored to membrane; "plasma membrane"
Glyma.20G172700	2.92798	GO:0009809 GO:0009813 GO:0010023 GO:0046274 GO:0046688 GO:0055114	flavonoid biosynthetic process; "lignin biosynthetic process"; "lignin catabolic process"; "oxidation-reduction process"; "proanthocyanidin biosynthetic process"; "response to copper ion"	GO:0005507 GO:0016491 GO:0052716	copper ion binding; "hydroquinone:oxygen oxidoreductase activity"; "oxidoreductase activity"	GO:0005576 GO:0048046	apoplast; "extracellular region"
Glyma.08G068900	2.9231	NA	NA	NA	NA	NA	NA
Glyma.02G110000	2.92024	GO:0000902 GO:0006355 GO:0009651 GO:0009723 GO:0009733 GO:0009739 GO:0009751 GO:0009753 GO:0046686	cell morphogenesis; "regulation of transcription, DNA-dependent"; "response to auxin stimulus"; "response to cadmium ion"; "response to ethylene stimulus"; "response to gibberellin stimulus"; "response to jasmonic acid stimulus"; "response to salicylic acid stimulus"; "response to salt stress"	GO:0003677 GO:0003700	DNA binding; "sequence-specific DNA binding transcription factor activity"	GO:0005634	nucleus
Glyma.06G137300	2.91771	GO:0006598 GO:0009611 GO:0009698 GO:0009805 GO:0009809 GO:0009963 GO:0016126 GO:0042398 GO:0051555	cellular modified amino acid biosynthetic process; "coumarin biosynthetic process"; "flavonol biosynthetic process"; "lignin biosynthetic process"; "phenylpropanoid metabolic process"; "polyamine catabolic process"; "positive regulation of flavonoid biosynthetic process"; "response to wounding"; "sterol biosynthetic process"	GO:0030744 GO:0030755 GO:0033799 GO:0047763	caffeate O-methyltransferase activity; "luteolin O-methyltransferase activity"; "myricetin 3'-O-methyltransferase activity"; "quercetin 3-O-methyltransferase activity"	GO:0005634 GO:0005737 GO:0005829 GO:0005886 GO:0009506	cytoplasm; "cytosol"; "nucleus"; "plasma membrane"; "plasmodesma"
Glyma.09G091800	2.91525	GO:0008150	biological process	GO:0003674	molecular function	GO:0005575	cellular component
Glyma.02G295300	2.90916	GO:0009944 GO:0010413 GO:0045492	glucuronoxylan metabolic process; "polarity specification of adaxial/abaxial axis"; "xylan biosynthetic process"	GO:0000287 GO:0008168 GO:0008757 GO:0042802 GO:0051749	S-adenosylmethionine-dependent methyltransferase activity; "identical protein binding"; "indole acetic acid carboxyl methyltransferase activity"; "magnesium ion binding"; "methyltransferase activity"	GO:0005575	cellular component
Glyma.13G230000	2.90852	NA	NA	NA	NA	NA	NA
Glyma.02G255200	2.90221	GO:0000023 GO:0008150 GO:0019252	biological process; "maltose metabolic process"; "starch biosynthetic process"	NA	NA	NA	NA
Glyma.02G129900	2.90139	NA	NA	NA	NA	NA	NA
Glyma.02G153900	2.90002	GO:0000165 GO:0006355 GO:0006612 GO:0009617 GO:0009862 GO:0009867 GO:0009965 GO:0010310 GO:0010363 GO:0030154 GO:0031348 GO:0035304 GO:0045893	MAPK cascade; "cell differentiation"; "jasmonic acid mediated signaling pathway"; "leaf morphogenesis"; "negative regulation of defense response"; "positive regulation of transcription, DNA-dependent"; "protein targeting to membrane"; "regulation of hydrogen peroxide metabolic process"; "regulation of plant-type hypersensitive response"; "regulation of protein dephosphorylation"; "regulation of t…	GO:0003676 GO:0003700 GO:0008270	nucleic acid binding; "sequence-specific DNA binding transcription factor activity"; "zinc ion binding"	GO:0005634	nucleus
Glyma.11G039400	2.89571	GO:0000024 GO:0000272 GO:0005975 GO:0005983 GO:0009409	carbohydrate metabolic process; "maltose biosynthetic process"; "polysaccharide catabolic process"; "response to cold"; "starch catabolic process"	GO:0003824 GO:0016161 GO:0043169	beta-amylase activity; "catalytic activity"; "cation binding"	GO:0009507 GO:0009570	chloroplast; "chloroplast stroma"
Glyma.11G123300	2.89196	GO:0008150	biological process	GO:0003674	molecular function	GO:0005575	cellular component
Glyma.01G078600	2.88915	GO:0008150	biological process	GO:0008270	zinc ion binding	GO:0005634	nucleus
Glyma.16G020800	2.88679	GO:0006816 GO:0009733	calcium ion transport; "response to auxin stimulus"	GO:0003674	molecular function	GO:0005575	cellular component
Glyma.17G039900	2.88056	GO:0008150	biological process	NA	NA	GO:0005634 GO:0005737	cytoplasm; "nucleus"
Glyma.14G206300	2.87147	GO:0006468 GO:0007169	protein phosphorylation; "transmembrane receptor protein tyrosine kinase signaling pathway"	GO:0004672 GO:0004674 GO:0004713 GO:0005524 GO:0016772	ATP binding; "protein kinase activity"; "protein serine/threonine kinase activity"; "protein tyrosine kinase activity"; "transferase activity, transferring phosphorus-containing groups"	GO:0005576 GO:0005886 GO:0016020	extracellular region; "membrane"; "plasma membrane"
Glyma.18G055300	2.86673	GO:0006979 GO:0055114	oxidation-reduction process; "response to oxidative stress"	GO:0004601 GO:0020037	heme binding; "peroxidase activity"	GO:0005576	extracellular region
Glyma.03G114900	2.86425	GO:0008150	biological process	GO:0003674	molecular function	GO:0005886	plasma membrane
Glyma.05G248800	2.86377	GO:0006355 GO:0010091	regulation of transcription, DNA-dependent; "trichome branching"	GO:0003677 GO:0003700 GO:0005515 GO:0043565	DNA binding; "protein binding"; "sequence-specific DNA binding"; "sequence-specific DNA binding transcription factor activity"	GO:0005634	nucleus
Glyma.01G193100	2.86296	GO:0005975	carbohydrate metabolic process	GO:0003824 GO:0004553 GO:0043169	catalytic activity; "cation binding"; "hydrolase activity, hydrolyzing O-glycosyl compounds"	NA	NA
Glyma.02G235400	2.86267	GO:0008150	biological process	GO:0003674	molecular function	GO:0005774	vacuolar membrane
Glyma.02G289800	2.85747	GO:0006468	protein phosphorylation	GO:0004672 GO:0004674 GO:0004713 GO:0005524 GO:0016301 GO:0016772	ATP binding; "kinase activity"; "protein kinase activity"; "protein serine/threonine kinase activity"; "protein tyrosine kinase activity"; "transferase activity, transferring phosphorus-containing groups"	GO:0009507	chloroplast
Glyma.11G255800	2.84586	NA	NA	NA	NA	GO:0005886	plasma membrane
Glyma.19G117800	2.84584	NA	NA	NA	NA	NA	NA
Glyma.15G093000	2.84011	GO:0002237 GO:0007165 GO:0010103 GO:0048443	response to molecule of bacterial origin; "signal transduction"; "stamen development"; "stomatal complex morphogenesis"	NA	NA	GO:0005886 GO:0009505 GO:0031225	anchored to membrane; "plant-type cell wall"; "plasma membrane"
Glyma.19G006600	2.83853	GO:0008150	biological process	GO:0003674	molecular function	GO:0005634 GO:0016020	membrane; "nucleus"
Glyma.19G083600	2.83842	GO:0008150	biological process	NA	NA	GO:0005737	cytoplasm
Glyma.02G299200	2.83744	GO:0042545 GO:0045490	cell wall modification; "pectin catabolic process"	GO:0030599	pectinesterase activity	GO:0005576 GO:0005618 GO:0009505	cell wall; "extracellular region"; "plant-type cell wall"
Glyma.14G103100	2.8367	GO:0000165 GO:0002237 GO:0002679 GO:0006355 GO:0006612 GO:0006944 GO:0009595 GO:0009611 GO:0009612 GO:0009620 GO:0009646 GO:0009695 GO:0009697 GO:0009723 GO:0009738 GO:0009751 GO:0009753 GO:0009862 GO:0009863 GO:0009867 GO:0009873 GO:0010200 GO:0010310 GO:0010363 GO:0016045 GO:0030968 GO:0031347 GO:0031348 GO:0035556 GO:0042742 GO:0043069 GO:0043900 GO:0050691 GO:0050776 GO:0050832	MAPK cascade; "abscisic acid mediated signaling pathway"; "cellular membrane fusion"; "defense response to bacterium"; "defense response to fungus"; "detection of bacterium"; "detection of biotic stimulus"; "endoplasmic reticulum unfolded protein response"; "ethylene mediated signaling pathway"; "intracellular signal transduction"; "jasmonic acid biosynthetic process"; "jasmonic acid mediated sig…	GO:0003700 GO:0005515 GO:0043565	protein binding; "sequence-specific DNA binding"; "sequence-specific DNA binding transcription factor activity"	GO:0005634	nucleus
Glyma.08G230700	2.82925	NA	NA	NA	NA	NA	NA
Glyma.08G263200	2.82195	GO:0006281 GO:0006284	DNA repair; "base-excision repair"	GO:0003824 GO:0008725	DNA-3-methyladenine glycosylase activity; "catalytic activity"	GO:0005634	nucleus
Glyma.10G062800	2.82133	GO:0010075	regulation of meristem growth	NA	NA	GO:0005737 GO:0005773	cytoplasm; "vacuole"
Glyma.16G010900	2.81784	GO:0008150	biological process	GO:0003674	molecular function	GO:0009507	chloroplast
Glyma.10G273800	2.81651	GO:0009908 GO:0009965 GO:0010093 GO:0010158 GO:0048440 GO:0048443 GO:0048451 GO:0048453 GO:0048507 GO:0048653	abaxial cell fate specification; "anther development"; "carpel development"; "flower development"; "leaf morphogenesis"; "meristem development"; "petal formation"; "sepal formation"; "specification of floral organ identity"; "stamen development"	GO:0003676 GO:0003700 GO:0008270	nucleic acid binding; "sequence-specific DNA binding transcription factor activity"; "zinc ion binding"	GO:0005622 GO:0005634	intracellular; "nucleus"
Glyma.04G251100	2.81639	NA	NA	NA	NA	GO:0005576 GO:0016020	extracellular region; "membrane"
Glyma.19G008700	2.81326	GO:0000096 GO:0006546 GO:0006636 GO:0006733 GO:0006766 GO:0008652 GO:0009072 GO:0009106 GO:0009108 GO:0009117 GO:0009409 GO:0009416 GO:0009695 GO:0010264 GO:0015994 GO:0015995 GO:0016117 GO:0019216 GO:0019288 GO:0019748 GO:0031408 GO:0042742 GO:0044272 GO:0055114	aromatic amino acid family metabolic process; "carotenoid biosynthetic process"; "cellular amino acid biosynthetic process"; "chlorophyll biosynthetic process"; "chlorophyll metabolic process"; "coenzyme biosynthetic process"; "defense response to bacterium"; "glycine catabolic process"; "isopentenyl diphosphate biosynthetic process, mevalonate-independent pathway"; "jasmonic acid biosynthetic pr…	GO:0000166 GO:0008270 GO:0016491 GO:0035671 GO:0035798	2-alkenal reductase (NADP+) activity; "enone reductase activity"; "nucleotide binding"; "oxidoreductase activity"; "zinc ion binding"	GO:0009507 GO:0009570 GO:0009579 GO:0009941 GO:0010319 GO:0048046	apoplast; "chloroplast"; "chloroplast envelope"; "chloroplast stroma"; "stromule"; "thylakoid"
Glyma.17G256500	2.81087	GO:0006346 GO:0006355 GO:0007155 GO:0009725 GO:0009733 GO:0009741 GO:0009790 GO:0009855 GO:0009886 GO:0009887 GO:0009908 GO:0009909 GO:0009942 GO:0009944 GO:0009965 GO:0010014 GO:0010051 GO:0010073 GO:0010090 GO:0010305 GO:0016246 GO:0031048 GO:0045010 GO:0048364 GO:0048439 GO:0048481 GO:0048507 GO:0048519 GO:0048527 GO:0048765 GO:0051567 GO:0071555	RNA interference; "actin nucleation"; "cell adhesion"; "cell wall organization"; "chromatin silencing by small RNA"; "determination of bilateral symmetry"; "embryo development"; "flower development"; "flower morphogenesis"; "histone H3-K9 methylation"; "lateral root development"; "leaf morphogenesis"; "leaf vascular tissue pattern formation"; "longitudinal axis specification"; "meristem developme…	GO:0003700 GO:0005515 GO:0042802 GO:0044212	identical protein binding; "protein binding"; "sequence-specific DNA binding transcription factor activity"; "transcription regulatory region DNA binding"	GO:0005634 GO:0016020	membrane; "nucleus"
Glyma.14G220900	2.80822	GO:0006629 GO:0019761 GO:0019953	glucosinolate biosynthetic process; "lipid metabolic process"; "sexual reproduction"	GO:0004091 GO:0016298 GO:0016746 GO:0016788	carboxylesterase activity; "hydrolase activity, acting on ester bonds"; "lipase activity"; "transferase activity, transferring acyl groups"	GO:0005576	extracellular region
Glyma.08G117500	2.805	GO:0006970 GO:0009414 GO:0009832 GO:0009834 GO:0010116 GO:0010413 GO:0030244 GO:0042742 GO:0045492 GO:0050832	cellulose biosynthetic process; "defense response to bacterium"; "defense response to fungus"; "glucuronoxylan metabolic process"; "plant-type cell wall biogenesis"; "positive regulation of abscisic acid biosynthetic process"; "response to osmotic stress"; "response to water deprivation"; "secondary cell wall biogenesis"; "xylan biosynthetic process"	GO:0016757 GO:0016759 GO:0016760	cellulose synthase (UDP-forming) activity; "cellulose synthase activity"; "transferase activity, transferring glycosyl groups"	GO:0005618 GO:0005886 GO:0016020	cell wall; "membrane"; "plasma membrane"
Glyma.15G184100	2.80419	GO:0042545	cell wall modification	GO:0004857 GO:0030599	enzyme inhibitor activity; "pectinesterase activity"	GO:0005576 GO:0005618 GO:0009505	cell wall; "extracellular region"; "plant-type cell wall"
Glyma.11G035300	2.80071	GO:0009813 GO:0055114	flavonoid biosynthetic process; "oxidation-reduction process"	GO:0005506 GO:0016491 GO:0016706	iron ion binding; "oxidoreductase activity"; "oxidoreductase activity, acting on paired donors, with incorporation or reduction of molecular oxygen, 2-oxoglutarate as one donor, and incorporation of one atom each of oxygen into both donors"	GO:0005737 GO:0005777	cytoplasm; "peroxisome"
Glyma.17G048600	2.79774	GO:0009737	response to abscisic acid stimulus	GO:0003674	molecular function	GO:0005634 GO:0005886 GO:0045095	keratin filament; "nucleus"; "plasma membrane"
Glyma.08G277200	2.79698	GO:0006914 GO:0008152	autophagy; "metabolic process"	GO:0016757 GO:0016758	transferase activity, transferring glycosyl groups; "transferase activity, transferring hexosyl groups"	GO:0005576 GO:0005829	cytosol; "extracellular region"
Glyma.06G213300	2.79676	GO:0006346 GO:0007267 GO:0009616 GO:0009855 GO:0009887 GO:0009944 GO:0010014 GO:0010050 GO:0010051 GO:0010072 GO:0010073 GO:0010267 GO:0010586 GO:0016246 GO:0035019 GO:0035196 GO:0048439 GO:0048519	RNA interference; "cell-cell signaling"; "determination of bilateral symmetry"; "flower morphogenesis"; "meristem initiation"; "meristem maintenance"; "methylation-dependent chromatin silencing"; "miRNA metabolic process"; "negative regulation of biological process"; "organ morphogenesis"; "polarity specification of adaxial/abaxial axis"; "primary shoot apical meristem specification"; "production…	GO:0003676 GO:0003743 GO:0035198	miRNA binding; "nucleic acid binding"; "translation initiation factor activity"	GO:0005737	cytoplasm
Glyma.10G259100	2.79326	GO:0018401 GO:0031348 GO:0055114	negative regulation of defense response; "oxidation-reduction process"; "peptidyl-proline hydroxylation to 4-hydroxy-L-proline"	GO:0005506 GO:0016491 GO:0016705 GO:0016706 GO:0031418	L-ascorbic acid binding; "iron ion binding"; "oxidoreductase activity"; "oxidoreductase activity, acting on paired donors, with incorporation or reduction of molecular oxygen"; "oxidoreductase activity, acting on paired donors, with incorporation or reduction of molecular oxygen, 2-oxoglutarate as one donor, and incorporation of one atom each of oxygen into both donors"	GO:0005794	Golgi apparatus
Glyma.19G117900	2.78693	NA	NA	NA	NA	NA	NA
Glyma.04G250100	2.78455	GO:0002238	response to molecule of fungal origin	GO:0003674	molecular function	NA	NA
Glyma.05G224500	2.78355	GO:0006949 GO:0019310 GO:0019853 GO:0055114	L-ascorbic acid biosynthetic process; "inositol catabolic process"; "oxidation-reduction process"; "syncytium formation"	GO:0005506 GO:0050113	inositol oxygenase activity; "iron ion binding"	GO:0005737	cytoplasm
Glyma.19G128800	2.78343	GO:0008361 GO:0009165 GO:0009624 GO:0009630 GO:0009637 GO:0009640 GO:0009733 GO:0009790 GO:0009855 GO:0009887 GO:0009908 GO:0009926 GO:0009944 GO:0009965 GO:0010014 GO:0010051 GO:0010073 GO:0010089 GO:0010229 GO:0010338 GO:0010358 GO:0010583 GO:0016310 GO:0043481 GO:0044036 GO:0048364 GO:0048367 GO:0048439 GO:0048443 GO:0048519 GO:0048825 GO:0048826 GO:0055085	anthocyanin accumulation in tissues in response to UV light; "auxin polar transport"; "cell wall macromolecule metabolic process"; "cotyledon development"; "cotyledon morphogenesis"; "determination of bilateral symmetry"; "embryo development"; "flower development"; "flower morphogenesis"; "gravitropism"; "inflorescence development"; "leaf formation"; "leaf morphogenesis"; "leaf shaping"; "meriste…	GO:0005215 GO:0005515	protein binding; "transporter activity"	GO:0005737 GO:0005886 GO:0009505 GO:0009506 GO:0009925 GO:0016020 GO:0016021 GO:0045177	apical part of cell; "basal plasma membrane"; "cytoplasm"; "integral to membrane"; "membrane"; "plant-type cell wall"; "plasma membrane"; "plasmodesma"
Glyma.14G203400	2.78276	GO:0008150	biological process	GO:0003674	molecular function	GO:0005774	vacuolar membrane
Glyma.05G054300	2.77842	GO:0007018 GO:0009855 GO:0009887 GO:0010051 GO:0048439 GO:0048519	determination of bilateral symmetry; "flower morphogenesis"; "microtubule-based movement"; "negative regulation of biological process"; "organ morphogenesis"; "xylem and phloem pattern formation"	GO:0003777 GO:0005524	ATP binding; "microtubule motor activity"	GO:0009574	preprophase band
Glyma.04G227700	2.77696	GO:0006598 GO:0009611 GO:0009698 GO:0009805 GO:0009809 GO:0009963 GO:0016126 GO:0042398 GO:0051555	cellular modified amino acid biosynthetic process; "coumarin biosynthetic process"; "flavonol biosynthetic process"; "lignin biosynthetic process"; "phenylpropanoid metabolic process"; "polyamine catabolic process"; "positive regulation of flavonoid biosynthetic process"; "response to wounding"; "sterol biosynthetic process"	GO:0030744 GO:0030755 GO:0033799 GO:0047763	caffeate O-methyltransferase activity; "luteolin O-methyltransferase activity"; "myricetin 3'-O-methyltransferase activity"; "quercetin 3-O-methyltransferase activity"	GO:0005634 GO:0005737 GO:0005829 GO:0005886 GO:0009506	cytoplasm; "cytosol"; "nucleus"; "plasma membrane"; "plasmodesma"
Glyma.18G040600	2.77597	GO:0005975	carbohydrate metabolic process	GO:0003824 GO:0004553 GO:0043169	catalytic activity; "cation binding"; "hydrolase activity, hydrolyzing O-glycosyl compounds"	GO:0005886 GO:0031225 GO:0046658	anchored to membrane; "anchored to plasma membrane"; "plasma membrane"
Glyma.15G146400	2.77172	GO:0006952 GO:0016556	defense response; "mRNA modification"	NA	NA	GO:0009507 GO:0016020	chloroplast; "membrane"
Glyma.16G123800	2.76349	GO:0006655 GO:0006816 GO:0007020 GO:0007231 GO:0007638 GO:0019344 GO:0033500	calcium ion transport; "carbohydrate homeostasis"; "cysteine biosynthetic process"; "mechanosensory behavior"; "microtubule nucleation"; "osmosensory signaling pathway"; "phosphatidylglycerol biosynthetic process"	GO:0003674	molecular function	GO:0005886 GO:0005887	integral to plasma membrane; "plasma membrane"
Glyma.17G110100	2.76217	GO:0008150	biological process	GO:0003824 GO:0016757	catalytic activity; "transferase activity, transferring glycosyl groups"	GO:0005576 GO:0005794 GO:0016020	Golgi apparatus; "extracellular region"; "membrane"
Glyma.13G327100	2.75602	GO:0009834	secondary cell wall biogenesis	NA	NA	GO:0005886 GO:0031225	anchored to membrane; "plasma membrane"
Glyma.13G236000	2.75197	NA	NA	NA	NA	NA	NA
Glyma.18G044400	2.75087	GO:0000023 GO:0005985 GO:0008152 GO:0009555 GO:0009651 GO:0016036 GO:0019252 GO:0043085 GO:0052543	callose deposition in cell wall; "cellular response to phosphate starvation"; "maltose metabolic process"; "metabolic process"; "pollen development"; "positive regulation of catalytic activity"; "response to salt stress"; "starch biosynthetic process"; "sucrose metabolic process"	GO:0003983 GO:0016779	UTP:glucose-1-phosphate uridylyltransferase activity; "nucleotidyltransferase activity"	GO:0005737 GO:0005829 GO:0005886 GO:0090406	cytoplasm; "cytosol"; "plasma membrane"; "pollen tube"
Glyma.06G061400	2.75084	GO:0009416 GO:0009908 GO:0009911 GO:0010229 GO:0010540 GO:0045176 GO:0048825 GO:0048827	apical protein localization; "basipetal auxin transport"; "cotyledon development"; "flower development"; "inflorescence development"; "phyllome development"; "positive regulation of flower development"; "response to light stimulus"	GO:0004871	signal transducer activity	GO:0005770 GO:0005886	late endosome; "plasma membrane"
Glyma.08G342300	2.74559	GO:0009651 GO:0009751 GO:0010167 GO:0012501 GO:0015706 GO:0042542 GO:0042742	defense response to bacterium; "nitrate transport"; "programmed cell death"; "response to hydrogen peroxide"; "response to nitrate"; "response to salicylic acid stimulus"; "response to salt stress"	GO:0004866	endopeptidase inhibitor activity	GO:0005576 GO:0005739	extracellular region; "mitochondrion"
Glyma.03G007500	2.73285	GO:0006355 GO:0010199	organ boundary specification between lateral organs and the meristem; "regulation of transcription, DNA-dependent"	GO:0003677 GO:0003700	DNA binding; "sequence-specific DNA binding transcription factor activity"	GO:0005634	nucleus
Glyma.09G177800	2.73201	GO:0006355 GO:0048513	organ development; "regulation of transcription, DNA-dependent"	GO:0003700 GO:0043565	sequence-specific DNA binding; "sequence-specific DNA binding transcription factor activity"	GO:0005634 GO:0005829	cytosol; "nucleus"
Glyma.02G212400	2.73189	GO:0000278 GO:0009744 GO:0010440 GO:0042023 GO:0045736 GO:0051726	DNA endoreduplication; "mitotic cell cycle"; "negative regulation of cyclin-dependent protein serine/threonine kinase activity"; "regulation of cell cycle"; "response to sucrose stimulus"; "stomatal lineage progression"	GO:0005515 GO:0016538	cyclin-dependent protein serine/threonine kinase regulator activity; "protein binding"	GO:0005634	nucleus
Glyma.18G095100	2.72991	GO:0006629 GO:0015824	lipid metabolic process; "proline transport"	GO:0004091 GO:0016298 GO:0016788	carboxylesterase activity; "hydrolase activity, acting on ester bonds"; "lipase activity"	GO:0005576	extracellular region
Glyma.13G257700	2.72876	NA	NA	NA	NA	NA	NA
Glyma.12G064300	2.72836	GO:0000911 GO:0009664 GO:0042545 GO:0051707	cell wall modification; "cytokinesis by cell plate formation"; "plant-type cell wall organization"; "response to other organism"	GO:0003674	molecular function	GO:0005576 GO:0009505 GO:0009506	extracellular region; "plant-type cell wall"; "plasmodesma"
Glyma.13G257900	2.72335	NA	NA	NA	NA	NA	NA
Glyma.13G150700	2.71943	GO:0006816 GO:0007030 GO:0009294 GO:0009617 GO:0009651 GO:0009736 GO:0042546	DNA mediated transformation; "Golgi organization"; "calcium ion transport"; "cell wall biogenesis"; "cytokinin mediated signaling pathway"; "response to bacterium"; "response to salt stress"	GO:0016757 GO:0051753	mannan synthase activity; "transferase activity, transferring glycosyl groups"	GO:0005794	Golgi apparatus
Glyma.18G241100	2.7167	GO:0008150	biological process	GO:0016757	transferase activity, transferring glycosyl groups	NA	NA
Glyma.07G111900	2.71575	GO:0008150	biological process	GO:0003674	molecular function	GO:0005886	plasma membrane
Glyma.13G057000	2.7106	GO:0008150	biological process	GO:0003674	molecular function	GO:0005575	cellular component
Glyma.15G198500	2.70068	GO:0008150	biological process	GO:0003674	molecular function	GO:0005575	cellular component
Glyma.20G115600	2.69968	GO:0006355	regulation of transcription, DNA-dependent	GO:0003700 GO:0008270	sequence-specific DNA binding transcription factor activity; "zinc ion binding"	GO:0005622 GO:0005634 GO:0016020	intracellular; "membrane"; "nucleus"
Glyma.07G087400	2.69802	GO:0008152 GO:0009627 GO:0009699 GO:0010167 GO:0015706 GO:0034976 GO:0055114	metabolic process; "nitrate transport"; "oxidation-reduction process"; "phenylpropanoid biosynthetic process"; "response to endoplasmic reticulum stress"; "response to nitrate"; "systemic acquired resistance"	GO:0004028 GO:0004029 GO:0016491 GO:0050269	3-chloroallyl aldehyde dehydrogenase activity; "aldehyde dehydrogenase (NAD) activity"; "coniferyl-aldehyde dehydrogenase activity"; "oxidoreductase activity"	GO:0005737	cytoplasm
Glyma.13G230100	2.69442	GO:0008150	biological process	NA	NA	NA	NA
Glyma.12G211900	2.69213	GO:0006979 GO:0055114	oxidation-reduction process; "response to oxidative stress"	GO:0004601 GO:0005515 GO:0020037	heme binding; "peroxidase activity"; "protein binding"	GO:0005576 GO:0005618 GO:0005794 GO:0005829 GO:0048046	Golgi apparatus; "apoplast"; "cell wall"; "cytosol"; "extracellular region"
Glyma.15G015900	2.69102	GO:0000226 GO:0007017 GO:0009860 GO:0048364 GO:0080147	microtubule-based process; "microtubule cytoskeleton organization"; "pollen tube growth"; "root development"; "root hair cell development"	GO:0005089	Rho guanyl-nucleotide exchange factor activity	GO:0005634 GO:0005737 GO:0005875	cytoplasm; "microtubule associated complex"; "nucleus"
Glyma.19G117000	2.69054	GO:0008150 GO:0008284 GO:0010413 GO:0045492	biological process; "glucuronoxylan metabolic process"; "positive regulation of cell proliferation"; "xylan biosynthetic process"	GO:0003674	molecular function	GO:0005634	nucleus
Glyma.11G153200	2.68736	NA	NA	NA	NA	NA	NA
Glyma.08G339700	2.68492	NA	NA	GO:0003674	molecular function	GO:0016020	membrane
Glyma.09G208000	2.68358	GO:0006499 GO:0009855 GO:0009944 GO:0010014 GO:0010075	N-terminal protein myristoylation; "determination of bilateral symmetry"; "meristem initiation"; "polarity specification of adaxial/abaxial axis"; "regulation of meristem growth"	GO:0016787	hydrolase activity	GO:0005576 GO:0005886	extracellular region; "plasma membrane"
Glyma.08G074700	2.68151	GO:0005975 GO:0045493	carbohydrate metabolic process; "xylan catabolic process"	GO:0004553 GO:0009044	hydrolase activity, hydrolyzing O-glycosyl compounds; "xylan 1,4-beta-xylosidase activity"	GO:0005576 GO:0005618 GO:0048046	apoplast; "cell wall"; "extracellular region"
Glyma.14G121200	2.67872	GO:0001666 GO:0006970 GO:0009651 GO:0009862 GO:0010310 GO:0045333 GO:0046686 GO:0055114	cellular respiration; "oxidation-reduction process"; "regulation of hydrogen peroxide metabolic process"; "response to cadmium ion"; "response to hypoxia"; "response to osmotic stress"; "response to salt stress"; "systemic acquired resistance, salicylic acid mediated signaling pathway"	GO:0004022	alcohol dehydrogenase (NAD) activity	GO:0005737 GO:0005829 GO:0005886	cytoplasm; "cytosol"; "plasma membrane"
Glyma.07G186000	2.66319	GO:0008152 GO:0009081 GO:0009407	branched-chain amino acid metabolic process; "metabolic process"; "toxin catabolic process"	GO:0003824 GO:0004084	branched-chain-amino-acid transaminase activity; "catalytic activity"	GO:0005737	cytoplasm
Glyma.10G242800	2.66242	GO:0006346 GO:0007267 GO:0009616 GO:0009855 GO:0009887 GO:0009944 GO:0010014 GO:0010050 GO:0010051 GO:0010072 GO:0010073 GO:0010267 GO:0010586 GO:0016246 GO:0035019 GO:0035196 GO:0048439 GO:0048519	RNA interference; "cell-cell signaling"; "determination of bilateral symmetry"; "flower morphogenesis"; "meristem initiation"; "meristem maintenance"; "methylation-dependent chromatin silencing"; "miRNA metabolic process"; "negative regulation of biological process"; "organ morphogenesis"; "polarity specification of adaxial/abaxial axis"; "primary shoot apical meristem specification"; "production…	GO:0003676 GO:0003743 GO:0035198	miRNA binding; "nucleic acid binding"; "translation initiation factor activity"	GO:0005737	cytoplasm
Glyma.13G368500	2.65799	GO:0006355	regulation of transcription, DNA-dependent	GO:0003677 GO:0003700	DNA binding; "sequence-specific DNA binding transcription factor activity"	GO:0005634	nucleus
Glyma.14G193700	2.65621	GO:0008150 GO:0042753	biological process; "positive regulation of circadian rhythm"	GO:0003674	molecular function	GO:0005634	nucleus
Glyma.12G213900	2.65407	NA	NA	NA	NA	NA	NA
Glyma.14G036500	2.65296	GO:0001944 GO:0007165 GO:0010078 GO:0048364	maintenance of root meristem identity; "root development"; "signal transduction"; "vasculature development"	GO:0005102 GO:0033612	receptor binding; "receptor serine/threonine kinase binding"	GO:0005739 GO:0048046	apoplast; "mitochondrion"
Glyma.13G081700	2.64729	GO:0006355	regulation of transcription, DNA-dependent	GO:0003700	sequence-specific DNA binding transcription factor activity	GO:0005634	nucleus
Glyma.18G060200	2.64419	GO:0008152	metabolic process	GO:0008080	N-acetyltransferase activity	GO:0005634	nucleus
Glyma.11G131700	2.64279	NA	NA	GO:0003824	catalytic activity	GO:0005576 GO:0005773 GO:0009505	extracellular region; "plant-type cell wall"; "vacuole"
Glyma.17G115700	2.64139	NA	NA	GO:0003676 GO:0004386 GO:0005524 GO:0008026	ATP-dependent helicase activity; "ATP binding"; "helicase activity"; "nucleic acid binding"	GO:0009507	chloroplast
Glyma.06G090500	2.63989	GO:0006184 GO:0007017 GO:0007018 GO:0009651 GO:0051258	GTP catabolic process; "microtubule-based movement"; "microtubule-based process"; "protein polymerization"; "response to salt stress"	GO:0003924 GO:0005198 GO:0005200 GO:0005525	GTP binding; "GTPase activity"; "structural constituent of cytoskeleton"; "structural molecule activity"	GO:0005618 GO:0005737 GO:0005829 GO:0005874 GO:0016020 GO:0043234 GO:0045298	cell wall; "cytoplasm"; "cytosol"; "membrane"; "microtubule"; "protein complex"; "tubulin complex"
Glyma.17G085600	2.63917	GO:0045892	negative regulation of transcription, DNA-dependent	GO:0003677	DNA binding	GO:0005634	nucleus
Glyma.10G219100	2.63496	GO:0009809 GO:0009813 GO:0010023 GO:0046274 GO:0046688 GO:0055114	flavonoid biosynthetic process; "lignin biosynthetic process"; "lignin catabolic process"; "oxidation-reduction process"; "proanthocyanidin biosynthetic process"; "response to copper ion"	GO:0005507 GO:0016491 GO:0052716	copper ion binding; "hydroquinone:oxygen oxidoreductase activity"; "oxidoreductase activity"	GO:0005576 GO:0048046	apoplast; "extracellular region"
Glyma.10G219200	2.63364	GO:0046274 GO:0055114	lignin catabolic process; "oxidation-reduction process"	GO:0005507 GO:0016491 GO:0052716	copper ion binding; "hydroquinone:oxygen oxidoreductase activity"; "oxidoreductase activity"	GO:0005576 GO:0048046	apoplast; "extracellular region"
Glyma.01G043600	2.63284	GO:0006301 GO:0006511 GO:0006605 GO:0006623 GO:0006661 GO:0006944 GO:0009910 GO:0009965 GO:0010228 GO:0016197 GO:0033523	cellular membrane fusion; "endosomal transport"; "histone H2B ubiquitination"; "leaf morphogenesis"; "negative regulation of flower development"; "phosphatidylinositol biosynthetic process"; "postreplication repair"; "protein targeting"; "protein targeting to vacuole"; "ubiquitin-dependent protein catabolic process"; "vegetative to reproductive phase transition of meristem"	GO:0004842 GO:0016881	acid-amino acid ligase activity; "ubiquitin-protein ligase activity"	GO:0005634	nucleus
Glyma.04G035600	2.62799	GO:0010043 GO:0055114 GO:0071281	cellular response to iron ion; "oxidation-reduction process"; "response to zinc ion"	GO:0004497 GO:0005506 GO:0009055 GO:0016705 GO:0019825 GO:0020037	electron carrier activity; "heme binding"; "iron ion binding"; "monooxygenase activity"; "oxidoreductase activity, acting on paired donors, with incorporation or reduction of molecular oxygen"; "oxygen binding"	GO:0009507	chloroplast
Glyma.10G214500	2.62654	NA	NA	NA	NA	NA	NA
Glyma.02G302100	2.62551	GO:0006499 GO:0055085	N-terminal protein myristoylation; "transmembrane transport"	NA	NA	GO:0016020	membrane
Glyma.20G017900	2.62503	GO:0006952	defense response	GO:0003674	molecular function	GO:0005575	cellular component
Glyma.06G114700	2.6206	GO:0006662 GO:0009627 GO:0009651 GO:0009790 GO:0010043 GO:0034976 GO:0043067 GO:0045454 GO:0048316	cell redox homeostasis; "embryo development"; "glycerol ether metabolic process"; "regulation of programmed cell death"; "response to endoplasmic reticulum stress"; "response to salt stress"; "response to zinc ion"; "seed development"; "systemic acquired resistance"	GO:0003756 GO:0005515 GO:0009055 GO:0015035 GO:0016853	electron carrier activity; "isomerase activity"; "protein binding"; "protein disulfide isomerase activity"; "protein disulfide oxidoreductase activity"	GO:0000326 GO:0000327 GO:0005773 GO:0005783 GO:0009505 GO:0009507 GO:0009579 GO:0016020	chloroplast; "endoplasmic reticulum"; "lytic vacuole within protein storage vacuole"; "membrane"; "plant-type cell wall"; "protein storage vacuole"; "thylakoid"; "vacuole"
Glyma.04G140600	2.61607	NA	NA	NA	NA	NA	NA
Glyma.13G286200	2.61575	NA	NA	NA	NA	NA	NA
Glyma.13G354100	2.61243	GO:0006355 GO:0006995 GO:0009733	cellular response to nitrogen starvation; "regulation of transcription, DNA-dependent"; "response to auxin stimulus"	GO:0003700 GO:0046983	protein dimerization activity; "sequence-specific DNA binding transcription factor activity"	GO:0005634	nucleus
Glyma.13G145900	2.61071	GO:0008150	biological process	GO:0016829 GO:0030570	lyase activity; "pectate lyase activity"	GO:0005886 GO:0031225	anchored to membrane; "plasma membrane"
Glyma.02G039300	2.60858	GO:0006355 GO:0009733 GO:0009880 GO:0048825 GO:0051726	cotyledon development; "embryonic pattern specification"; "regulation of cell cycle"; "regulation of transcription, DNA-dependent"; "response to auxin stimulus"	GO:0003677 GO:0003700 GO:0005515	DNA binding; "protein binding"; "sequence-specific DNA binding transcription factor activity"	GO:0005634	nucleus
Glyma.05G204600	2.60821	GO:0009651 GO:0009816 GO:0009817 GO:0051707	defense response to bacterium, incompatible interaction; "defense response to fungus, incompatible interaction"; "response to other organism"; "response to salt stress"	NA	NA	GO:0005576	extracellular region
Glyma.11G180600	2.60289	GO:0080167	response to karrikin	GO:0003674	molecular function	GO:0005634	nucleus
Glyma.05G023500	2.60154	GO:0008150	biological process	GO:0005516	calmodulin binding	GO:0005634	nucleus
Glyma.10G201100	2.59914	GO:0006096 GO:0046686	glycolysis; "response to cadmium ion"	GO:0000287 GO:0003824 GO:0004743 GO:0030955	catalytic activity; "magnesium ion binding"; "potassium ion binding"; "pyruvate kinase activity"	GO:0005737 GO:0005829 GO:0016020	cytoplasm; "cytosol"; "membrane"
Glyma.19G096600	2.5957	GO:0045454 GO:0045892 GO:0048653	anther development; "cell redox homeostasis"; "negative regulation of transcription, DNA-dependent"	GO:0005515 GO:0009055 GO:0015035	electron carrier activity; "protein binding"; "protein disulfide oxidoreductase activity"	GO:0005575	cellular component
Glyma.07G075300	2.59357	GO:0008150	biological process	GO:0003674	molecular function	GO:0005737	cytoplasm
Glyma.06G029200	2.59325	GO:0006355	regulation of transcription, DNA-dependent	GO:0003700 GO:0043565	sequence-specific DNA binding; "sequence-specific DNA binding transcription factor activity"	GO:0005634	nucleus
Glyma.14G012100	2.58768	GO:0006499 GO:0055085	N-terminal protein myristoylation; "transmembrane transport"	NA	NA	GO:0016020	membrane
Glyma.12G110700	2.58253	NA	NA	GO:0003824 GO:0004301	catalytic activity; "epoxide hydrolase activity"	GO:0005634 GO:0005829	cytosol; "nucleus"
Glyma.13G268300	2.5819	GO:0000278 GO:0000724 GO:0006261 GO:0006270 GO:0006271 GO:0006275 GO:0006306 GO:0006355 GO:0009555 GO:0016444 GO:0016568 GO:0031047 GO:0043687 GO:0045893 GO:0051726	DNA-dependent DNA replication; "DNA methylation"; "DNA replication initiation"; "DNA strand elongation involved in DNA replication"; "chromatin modification"; "double-strand break repair via homologous recombination"; "gene silencing by RNA"; "mitotic cell cycle"; "pollen development"; "positive regulation of transcription, DNA-dependent"; "post-translational protein modification"; "regulation of…	GO:0003887	DNA-directed DNA polymerase activity	GO:0005634	nucleus
Glyma.03G157000	2.57875	GO:0007165	signal transduction	GO:0005543 GO:0035091	phosphatidylinositol binding; "phospholipid binding"	GO:0005634	nucleus
Glyma.19G253500	2.57049	GO:0008150	biological process	GO:0003674	molecular function	GO:0005634	nucleus
Glyma.07G051800	2.56877	GO:0006816 GO:0009733	calcium ion transport; "response to auxin stimulus"	GO:0003674	molecular function	GO:0005575	cellular component
Glyma.18G205300	2.5649	GO:0008150	biological process	GO:0003824	catalytic activity	GO:0005576 GO:0005773	extracellular region; "vacuole"
Glyma.19G197100	2.55809	GO:0008152	metabolic process	GO:0000166 GO:0016491	nucleotide binding; "oxidoreductase activity"	GO:0005737	cytoplasm
Glyma.13G219200	2.55728	GO:0002237 GO:0007165 GO:0010103 GO:0048443	response to molecule of bacterial origin; "signal transduction"; "stamen development"; "stomatal complex morphogenesis"	NA	NA	GO:0005886 GO:0009505 GO:0031225	anchored to membrane; "plant-type cell wall"; "plasma membrane"
Glyma.05G212700	2.55225	GO:0008150	biological process	GO:0003674	molecular function	GO:0005634 GO:0005886	nucleus; "plasma membrane"
Glyma.17G241300	2.54949	GO:0006355 GO:0008356 GO:0009408	asymmetric cell division; "regulation of transcription, DNA-dependent"; "response to heat"	GO:0003677 GO:0003700 GO:0043565	DNA binding; "sequence-specific DNA binding"; "sequence-specific DNA binding transcription factor activity"	GO:0005634	nucleus
Glyma.03G029800	2.54879	GO:0006333 GO:0009737 GO:0009793 GO:0009845 GO:0009909 GO:0009933 GO:0009944 GO:0010027 GO:0010093 GO:0010103 GO:0010154 GO:0010158 GO:0010159 GO:0010162 GO:0010228 GO:0010450 GO:0016226 GO:0045165 GO:0048481	abaxial cell fate specification; "cell fate commitment"; "chromatin assembly or disassembly"; "embryo development ending in seed dormancy"; "fruit development"; "inflorescence meristem growth"; "iron-sulfur cluster assembly"; "meristem structural organization"; "ovule development"; "polarity specification of adaxial/abaxial axis"; "regulation of flower development"; "response to abscisic acid sti…	GO:0003700 GO:0005515	protein binding; "sequence-specific DNA binding transcription factor activity"	GO:0005634	nucleus
Glyma.13G103100	2.54608	GO:0005975 GO:0006073	carbohydrate metabolic process; "cellular glucan metabolic process"	GO:0004553 GO:0016762 GO:0016798	hydrolase activity, acting on glycosyl bonds; "hydrolase activity, hydrolyzing O-glycosyl compounds"; "xyloglucan:xyloglucosyl transferase activity"	GO:0005576 GO:0005618 GO:0005794 GO:0048046	Golgi apparatus; "apoplast"; "cell wall"; "extracellular region"
Glyma.07G246200	2.54473	GO:0008150	biological process	GO:0003674	molecular function	GO:0005634	nucleus
Glyma.08G024700	2.54114	GO:0000038 GO:0006633 GO:0008152 GO:0009058 GO:0009409 GO:0009790 GO:0010020 GO:0042335	biosynthetic process; "chloroplast fission"; "cuticle development"; "embryo development"; "fatty acid biosynthetic process"; "metabolic process"; "response to cold"; "very long-chain fatty acid metabolic process"	GO:0003824 GO:0004312 GO:0016747	catalytic activity; "fatty acid synthase activity"; "transferase activity, transferring acyl groups other than amino-acyl groups"	GO:0009507 GO:0009536 GO:0009570 GO:0009941 GO:0016020	chloroplast; "chloroplast envelope"; "chloroplast stroma"; "membrane"; "plastid"
Glyma.18G238700	2.5373	GO:0009269 GO:0009409 GO:0009414 GO:0009611 GO:0009644 GO:0009737 GO:0009793 GO:0010286 GO:0050832	defense response to fungus; "embryo development ending in seed dormancy"; "heat acclimation"; "response to abscisic acid stimulus"; "response to cold"; "response to desiccation"; "response to high light intensity"; "response to water deprivation"; "response to wounding"	GO:0003674	molecular function	GO:0005829	cytosol
Glyma.02G213000	2.53716	GO:0006508	proteolysis	GO:0004190	aspartic-type endopeptidase activity	GO:0005576 GO:0005618 GO:0009505 GO:0048046	apoplast; "cell wall"; "extracellular region"; "plant-type cell wall"
Glyma.01G144900	2.53166	GO:0006355 GO:0048366	leaf development; "regulation of transcription, DNA-dependent"	GO:0005524 GO:0016818	ATP binding; "hydrolase activity, acting on acid anhydrides, in phosphorus-containing anhydrides"	GO:0005634	nucleus
Glyma.10G044700	2.52833	GO:0006796 GO:0008152 GO:0046686	metabolic process; "phosphate-containing compound metabolic process"; "response to cadmium ion"	GO:0000287 GO:0004427	inorganic diphosphatase activity; "magnesium ion binding"	GO:0005737 GO:0005829 GO:0016020	cytoplasm; "cytosol"; "membrane"
Glyma.13G110900	2.52831	GO:0009737	response to abscisic acid stimulus	GO:0003674	molecular function	GO:0005634 GO:0005886 GO:0045095	keratin filament; "nucleus"; "plasma membrane"
Glyma.19G137700	2.52476	GO:0009062 GO:0080167	fatty acid catabolic process; "response to karrikin"	GO:0000166 GO:0005524 GO:0016887 GO:0017111 GO:0042626	ATP binding; "ATPase activity"; "ATPase activity, coupled to transmembrane movement of substances"; "nucleoside-triphosphatase activity"; "nucleotide binding"	GO:0005886 GO:0016020	membrane; "plasma membrane"
Glyma.08G212500	2.52399	GO:0006979 GO:0009611 GO:0009620 GO:0009646 GO:0009695 GO:0009753 GO:0015690 GO:0050832	aluminum cation transport; "defense response to fungus"; "jasmonic acid biosynthetic process"; "response to absence of light"; "response to fungus"; "response to jasmonic acid stimulus"; "response to oxidative stress"; "response to wounding"	GO:0005507 GO:0009055	copper ion binding; "electron carrier activity"	GO:0005773 GO:0005886 GO:0031225 GO:0046658	anchored to membrane; "anchored to plasma membrane"; "plasma membrane"; "vacuole"
Glyma.08G034500	2.52287	GO:0008150	biological process	GO:0003674	molecular function	GO:0005768 GO:0005794 GO:0005802	Golgi apparatus; "endosome"; "trans-Golgi network"
Glyma.12G046500	2.52085	GO:0008150	biological process	GO:0003674	molecular function	GO:0005634	nucleus
Glyma.04G148400	2.51609	GO:0006468 GO:0048825	cotyledon development; "protein phosphorylation"	GO:0004672 GO:0004674 GO:0005515 GO:0005524 GO:0016301 GO:0016772	ATP binding; "kinase activity"; "protein binding"; "protein kinase activity"; "protein serine/threonine kinase activity"; "transferase activity, transferring phosphorus-containing groups"	GO:0005634	nucleus
Glyma.15G256900	2.51534	GO:0009409	response to cold	GO:0003746 GO:0003924 GO:0005507 GO:0005525 GO:0008135	GTP binding; "GTPase activity"; "copper ion binding"; "translation elongation factor activity"; "translation factor activity, nucleic acid binding"	GO:0005730 GO:0005737 GO:0005774 GO:0005829 GO:0005886 GO:0009506 GO:0009507 GO:0016020 GO:0048046	apoplast; "chloroplast"; "cytoplasm"; "cytosol"; "membrane"; "nucleolus"; "plasma membrane"; "plasmodesma"; "vacuolar membrane"
Glyma.13G037000	2.51474	GO:0000165 GO:0008150 GO:0009814 GO:0048767	MAPK cascade; "biological process"; "defense response, incompatible interaction"; "root hair elongation"	GO:0003674	molecular function	GO:0005768 GO:0005794 GO:0005802 GO:0009507	Golgi apparatus; "chloroplast"; "endosome"; "trans-Golgi network"
Glyma.05G045100	2.51324	GO:0008150	biological process	GO:0003674	molecular function	GO:0005634	nucleus
Glyma.04G015000	2.50925	GO:0006810 GO:0055085	transmembrane transport; "transport"	GO:0005215 GO:0005337 GO:0005351 GO:0015144 GO:0022857 GO:0022891	carbohydrate transmembrane transporter activity; "nucleoside transmembrane transporter activity"; "substrate-specific transmembrane transporter activity"; "sugar:hydrogen symporter activity"; "transmembrane transporter activity"; "transporter activity"	GO:0005773 GO:0005774 GO:0005794 GO:0016020 GO:0016021	Golgi apparatus; "integral to membrane"; "membrane"; "vacuolar membrane"; "vacuole"
Glyma.11G007700	2.50262	NA	NA	NA	NA	NA	NA
Glyma.08G332300	2.49111	NA	NA	GO:0008270	zinc ion binding	NA	NA
Glyma.20G218100	2.48991	GO:0001666 GO:0009058 GO:0009250 GO:0010264 GO:0019375	biosynthetic process; "galactolipid biosynthetic process"; "glucan biosynthetic process"; "myo-inositol hexakisphosphate biosynthetic process"; "response to hypoxia"	GO:0005515 GO:0009011 GO:0016757	protein binding; "starch synthase activity"; "transferase activity, transferring glycosyl groups"	GO:0009507	chloroplast
Glyma.10G283000	2.48764	GO:0006306 GO:0006346 GO:0006499 GO:0007267 GO:0009616 GO:0009886 GO:0009909 GO:0010267 GO:0031047 GO:0031048 GO:0035196 GO:0048451 GO:0048453 GO:0048481 GO:0048507 GO:0051567	DNA methylation; "N-terminal protein myristoylation"; "cell-cell signaling"; "chromatin silencing by small RNA"; "gene silencing by RNA"; "histone H3-K9 methylation"; "meristem development"; "methylation-dependent chromatin silencing"; "ovule development"; "petal formation"; "post-embryonic morphogenesis"; "production of miRNAs involved in gene silencing by miRNA"; "production of ta-siRNAs involv…	GO:0003674	molecular function	GO:0005634	nucleus
Glyma.05G230900	2.4853	GO:0045892	negative regulation of transcription, DNA-dependent	NA	NA	GO:0005634	nucleus
Glyma.13G236600	2.48238	GO:0006355 GO:0009873	ethylene mediated signaling pathway; "regulation of transcription, DNA-dependent"	GO:0003677 GO:0003700	DNA binding; "sequence-specific DNA binding transcription factor activity"	GO:0005634	nucleus
Glyma.06G170700	2.47682	GO:0008150	biological process	GO:0003674	molecular function	GO:0009505	plant-type cell wall
Glyma.05G227600	2.47653	GO:0008150	biological process	GO:0003674	molecular function	GO:0005768 GO:0005794 GO:0005802	Golgi apparatus; "endosome"; "trans-Golgi network"
Glyma.02G210400	2.47465	GO:0010413 GO:0045492	glucuronoxylan metabolic process; "xylan biosynthetic process"	GO:0008270	zinc ion binding	GO:0005634	nucleus
Glyma.10G261400	2.47052	GO:0006564 GO:0008152 GO:0009561 GO:0055114	L-serine biosynthetic process; "megagametogenesis"; "metabolic process"; "oxidation-reduction process"	GO:0000166 GO:0004617 GO:0005524 GO:0016597 GO:0016616 GO:0048037 GO:0051287	ATP binding; "NAD binding"; "amino acid binding"; "cofactor binding"; "nucleotide binding"; "oxidoreductase activity, acting on the CH-OH group of donors, NAD or NADP as acceptor"; "phosphoglycerate dehydrogenase activity"	GO:0005739 GO:0009507 GO:0009536 GO:0009570 GO:0016020	chloroplast; "chloroplast stroma"; "membrane"; "mitochondrion"; "plastid"
Glyma.05G184500	2.46291	GO:0006355 GO:0009867 GO:0042742 GO:0050832	defense response to bacterium; "defense response to fungus"; "jasmonic acid mediated signaling pathway"; "regulation of transcription, DNA-dependent"	GO:0003700 GO:0043565	sequence-specific DNA binding; "sequence-specific DNA binding transcription factor activity"	GO:0005634	nucleus
Glyma.04G027000	2.44918	GO:0006355 GO:0009641	regulation of transcription, DNA-dependent; "shade avoidance"	GO:0003700 GO:0005515 GO:0008270	protein binding; "sequence-specific DNA binding transcription factor activity"; "zinc ion binding"	GO:0005622 GO:0005634	intracellular; "nucleus"
Glyma.20G106700	2.44766	GO:0006306 GO:0006346 GO:0006499 GO:0007267 GO:0009616 GO:0009886 GO:0009909 GO:0010267 GO:0031047 GO:0031048 GO:0035196 GO:0048451 GO:0048453 GO:0048481 GO:0048507 GO:0051567	DNA methylation; "N-terminal protein myristoylation"; "cell-cell signaling"; "chromatin silencing by small RNA"; "gene silencing by RNA"; "histone H3-K9 methylation"; "meristem development"; "methylation-dependent chromatin silencing"; "ovule development"; "petal formation"; "post-embryonic morphogenesis"; "production of miRNAs involved in gene silencing by miRNA"; "production of ta-siRNAs involv…	GO:0003674	molecular function	GO:0005634	nucleus
Glyma.20G172900	2.44673	NA	NA	NA	NA	NA	NA
Glyma.20G142200	2.44536	GO:0006355 GO:0006473 GO:0009793 GO:0009913 GO:0010027 GO:0010075 GO:0010228 GO:0016226 GO:0048481 GO:0048825	cotyledon development; "embryo development ending in seed dormancy"; "epidermal cell differentiation"; "iron-sulfur cluster assembly"; "ovule development"; "protein acetylation"; "regulation of meristem growth"; "regulation of transcription, DNA-dependent"; "thylakoid membrane organization"; "vegetative to reproductive phase transition of meristem"	GO:0003677 GO:0003700 GO:0043565	DNA binding; "sequence-specific DNA binding"; "sequence-specific DNA binding transcription factor activity"	GO:0005634	nucleus
Glyma.10G229600	2.44256	GO:0071786	endoplasmic reticulum tubular network organization	NA	NA	GO:0005773 GO:0005783 GO:0005789 GO:0005886 GO:0071458 GO:0071782	endoplasmic reticulum; "endoplasmic reticulum membrane"; "endoplasmic reticulum tubular network"; "integral to cytosolic side of endoplasmic reticulum membrane"; "plasma membrane"; "vacuole"
Glyma.01G020800	2.4416	GO:0005975	carbohydrate metabolic process	GO:0003824 GO:0016829 GO:0030246	carbohydrate binding; "catalytic activity"; "lyase activity"	GO:0005576	extracellular region
Glyma.17G251800	2.44083	GO:0006499 GO:0009061	N-terminal protein myristoylation; "anaerobic respiration"	GO:0003674	molecular function	GO:0005634	nucleus
Glyma.09G054000	2.436	GO:0008150	biological process	NA	NA	GO:0005575	cellular component
Glyma.06G052300	2.43501	GO:0006672	ceramide metabolic process	GO:0016811	hydrolase activity, acting on carbon-nitrogen (but not peptide) bonds, in linear amides	GO:0005739 GO:0016021	integral to membrane; "mitochondrion"
Glyma.20G223200	2.43498	GO:0006520 GO:0006567 GO:0009744 GO:0009750	cellular amino acid metabolic process; "response to fructose stimulus"; "response to sucrose stimulus"; "threonine catabolic process"	GO:0003824 GO:0004793 GO:0016829 GO:0016832 GO:0030170	aldehyde-lyase activity; "catalytic activity"; "lyase activity"; "pyridoxal phosphate binding"; "threonine aldolase activity"	GO:0005737	cytoplasm
Glyma.08G224800	2.43361	GO:0000226 GO:0000280 GO:0000911 GO:0006084 GO:0006412 GO:0007000 GO:0008283 GO:0009909 GO:0009957 GO:0016458 GO:0034968 GO:0045010 GO:0051225 GO:0051258	acetyl-CoA metabolic process; "actin nucleation"; "cell proliferation"; "cytokinesis by cell plate formation"; "epidermal cell fate specification"; "gene silencing"; "histone lysine methylation"; "microtubule cytoskeleton organization"; "nuclear division"; "nucleolus organization"; "protein polymerization"; "regulation of flower development"; "spindle assembly"; "translation"	GO:0003735	structural constituent of ribosome	GO:0005622 GO:0005634 GO:0005840	intracellular; "nucleus"; "ribosome"
Glyma.17G179500	2.43361	GO:0006952	defense response	GO:0043531	ADP binding	GO:0005634	nucleus
Glyma.10G205300	2.42975	GO:0002237 GO:0007165 GO:0010103 GO:0048443	response to molecule of bacterial origin; "signal transduction"; "stamen development"; "stomatal complex morphogenesis"	NA	NA	GO:0005886	plasma membrane
Glyma.19G126600	2.42133	GO:0006857	oligopeptide transport	GO:0005215	transporter activity	GO:0005886 GO:0016020	membrane; "plasma membrane"
Glyma.14G208300	2.41629	GO:0008152	metabolic process	GO:0003824	catalytic activity	GO:0005777	peroxisome
Glyma.20G224300	2.41472	GO:0005513 GO:0009612 GO:0019722 GO:0030048 GO:0051645 GO:0051646 GO:0060151	Golgi localization; "actin filament-based movement"; "calcium-mediated signaling"; "detection of calcium ion"; "mitochondrion localization"; "peroxisome localization"; "response to mechanical stimulus"	GO:0005509	calcium ion binding	GO:0005634	nucleus
Glyma.11G044500	2.4083	GO:0008150	biological process	GO:0003674	molecular function	GO:0005768 GO:0005794 GO:0005802	Golgi apparatus; "endosome"; "trans-Golgi network"
Glyma.09G038600	2.40662	GO:0005975 GO:0010214	carbohydrate metabolic process; "seed coat development"	GO:0004553 GO:0046556	alpha-N-arabinofuranosidase activity; "hydrolase activity, hydrolyzing O-glycosyl compounds"	GO:0005576 GO:0009505 GO:0048046	apoplast; "extracellular region"; "plant-type cell wall"
Glyma.06G009100	2.40334	GO:0006355 GO:0009641	regulation of transcription, DNA-dependent; "shade avoidance"	GO:0003700 GO:0005515 GO:0008270	protein binding; "sequence-specific DNA binding transcription factor activity"; "zinc ion binding"	GO:0005622 GO:0005634	intracellular; "nucleus"
Glyma.15G135200	2.40139	GO:0009686 GO:0055114	gibberellin biosynthetic process; "oxidation-reduction process"	GO:0004497 GO:0005506 GO:0009055 GO:0016705 GO:0019825 GO:0020037 GO:0051777	electron carrier activity; "ent-kaurenoate oxidase activity"; "heme binding"; "iron ion binding"; "monooxygenase activity"; "oxidoreductase activity, acting on paired donors, with incorporation or reduction of molecular oxygen"; "oxygen binding"	GO:0005739 GO:0005783	endoplasmic reticulum; "mitochondrion"
Glyma.19G255800	2.4004	NA	NA	NA	NA	GO:0005576 GO:0016020 GO:0016021	extracellular region; "integral to membrane"; "membrane"
Glyma.09G040800	2.4	GO:0006952 GO:0016556	defense response; "mRNA modification"	NA	NA	GO:0009507 GO:0016020	chloroplast; "membrane"
Glyma.08G124400	2.39763	GO:0006355 GO:0007062 GO:0007131 GO:0007155 GO:0009640 GO:0009793 GO:0009845 GO:0009855 GO:0009880 GO:0009909 GO:0009933 GO:0009944 GO:0009955 GO:0009965 GO:0010014 GO:0010051 GO:0010072 GO:0010073 GO:0010075 GO:0010090 GO:0010162 GO:0010182 GO:0010228 GO:0010431 GO:0010564 GO:0016049 GO:0016567 GO:0019915 GO:0033044 GO:0042138 GO:0045010 GO:0045132 GO:0045595 GO:0048366 GO:0048589 GO:0048765 GO:…	actin nucleation; "adaxial/abaxial pattern specification"; "cell adhesion"; "cell division"; "cell growth"; "cell wall organization"; "cotyledon development"; "determination of bilateral symmetry"; "developmental growth"; "embryo development ending in seed dormancy"; "embryonic pattern specification"; "integument development"; "leaf development"; "leaf morphogenesis"; "lipid storage"; "meiotic DN…	GO:0003677 GO:0003700 GO:0043565	DNA binding; "sequence-specific DNA binding"; "sequence-specific DNA binding transcription factor activity"	GO:0005634	nucleus
Glyma.04G051400	2.39579	NA	NA	NA	NA	NA	NA
Glyma.03G013500	2.39246	NA	NA	GO:0005089	Rho guanyl-nucleotide exchange factor activity	GO:0005634	nucleus
Glyma.10G251000	2.39187	GO:0008150 GO:0010075	biological process; "regulation of meristem growth"	GO:0003674	molecular function	GO:0005886 GO:0031225	anchored to membrane; "plasma membrane"
Glyma.01G243400	2.39133	NA	NA	NA	NA	NA	NA
Glyma.13G368600	2.3886	GO:0006355	regulation of transcription, DNA-dependent	GO:0003677 GO:0003700	DNA binding; "sequence-specific DNA binding transcription factor activity"	GO:0005634	nucleus
Glyma.16G026600	2.38568	GO:0008150	biological process	NA	NA	GO:0005575	cellular component
Glyma.18G152900	2.38399	GO:0008150	biological process	GO:0003674	molecular function	GO:0005737 GO:0005829	cytoplasm; "cytosol"
Glyma.17G259800	2.38199	GO:0006629 GO:0019761 GO:0019953	glucosinolate biosynthetic process; "lipid metabolic process"; "sexual reproduction"	GO:0004091 GO:0016298 GO:0016746 GO:0016788	carboxylesterase activity; "hydrolase activity, acting on ester bonds"; "lipase activity"; "transferase activity, transferring acyl groups"	GO:0005576	extracellular region
Glyma.11G254700	2.37704	GO:0006094 GO:0006096 GO:0006346 GO:0006511 GO:0006730 GO:0006833 GO:0006972 GO:0007030 GO:0009266 GO:0009651 GO:0009793 GO:0009853 GO:0016441 GO:0046686 GO:0048767 GO:0051049 GO:0051788 GO:0080129	Golgi organization; "embryo development ending in seed dormancy"; "gluconeogenesis"; "glycolysis"; "hyperosmotic response"; "methylation-dependent chromatin silencing"; "one-carbon metabolic process"; "photorespiration"; "posttranscriptional gene silencing"; "proteasome core complex assembly"; "regulation of transport"; "response to cadmium ion"; "response to misfolded protein"; "response to salt…	GO:0000166 GO:0004013 GO:0005507	adenosylhomocysteinase activity; "copper ion binding"; "nucleotide binding"	GO:0005737 GO:0005773 GO:0005774 GO:0005829 GO:0005886 GO:0009506 GO:0016020 GO:0048046	apoplast; "cytoplasm"; "cytosol"; "membrane"; "plasma membrane"; "plasmodesma"; "vacuolar membrane"; "vacuole"
Glyma.16G052800	2.37512	GO:0009410 GO:0009617 GO:0009862 GO:0045454 GO:0045892 GO:0048441 GO:0048446 GO:0048448 GO:0048451 GO:0048453 GO:0048455 GO:0048653	anther development; "cell redox homeostasis"; "negative regulation of transcription, DNA-dependent"; "petal development"; "petal formation"; "petal morphogenesis"; "response to bacterium"; "response to xenobiotic stimulus"; "sepal formation"; "stamen formation"; "stamen morphogenesis"; "systemic acquired resistance, salicylic acid mediated signaling pathway"	GO:0003756 GO:0005515 GO:0009055 GO:0015035 GO:0015036	disulfide oxidoreductase activity; "electron carrier activity"; "protein binding"; "protein disulfide isomerase activity"; "protein disulfide oxidoreductase activity"	GO:0005634 GO:0005737	cytoplasm; "nucleus"
Glyma.02G125600	2.37324	GO:0009733 GO:0009741 GO:0010583	response to auxin stimulus; "response to brassinosteroid stimulus"; "response to cyclopentenone"	GO:0003674	molecular function	GO:0005737	cytoplasm
Glyma.19G186600	2.36809	GO:0001510 GO:0006406 GO:0006606	RNA methylation; "mRNA export from nucleus"; "protein import into nucleus"	GO:0000166	nucleotide binding	GO:0005634 GO:0005730 GO:0005834	heterotrimeric G-protein complex; "nucleolus"; "nucleus"
Glyma.06G321200	2.36523	NA	NA	GO:0000166 GO:0017111 GO:0043531	ADP binding; "nucleoside-triphosphatase activity"; "nucleotide binding"	GO:0009507	chloroplast
Glyma.09G043300	2.3632	GO:0008150	biological process	GO:0003674	molecular function	GO:0005634	nucleus
Glyma.06G056400	2.36151	GO:0001558 GO:0006468 GO:0008356 GO:0009664 GO:0009944 GO:0009965 GO:0010075 GO:0010103 GO:0010148 GO:0030155 GO:0031540 GO:0042742 GO:0048281 GO:0050832 GO:0051302 GO:2000027	asymmetric cell division; "defense response to bacterium"; "defense response to fungus"; "inflorescence morphogenesis"; "leaf morphogenesis"; "plant-type cell wall organization"; "polarity specification of adaxial/abaxial axis"; "protein phosphorylation"; "regulation of anthocyanin biosynthetic process"; "regulation of cell adhesion"; "regulation of cell division"; "regulation of cell growth"; "r…	GO:0004672 GO:0004674 GO:0005524 GO:0016772 GO:0019199	ATP binding; "protein kinase activity"; "protein serine/threonine kinase activity"; "transferase activity, transferring phosphorus-containing groups"; "transmembrane receptor protein kinase activity"	GO:0005576 GO:0005739	extracellular region; "mitochondrion"
Glyma.04G060800	2.35719	GO:0009416 GO:0009908 GO:0009911 GO:0010229 GO:0010540 GO:0045176 GO:0048825 GO:0048827	apical protein localization; "basipetal auxin transport"; "cotyledon development"; "flower development"; "inflorescence development"; "phyllome development"; "positive regulation of flower development"; "response to light stimulus"	GO:0004871	signal transducer activity	GO:0005770 GO:0005886	late endosome; "plasma membrane"
Glyma.20G087900	2.35191	NA	NA	GO:0003676 GO:0003677 GO:0004386 GO:0005524 GO:0008270 GO:0016818	ATP binding; "DNA binding"; "helicase activity"; "hydrolase activity, acting on acid anhydrides, in phosphorus-containing anhydrides"; "nucleic acid binding"; "zinc ion binding"	GO:0005634 GO:0009941	chloroplast envelope; "nucleus"
Glyma.07G057600	2.34871	GO:0008150	biological process	NA	NA	GO:0005575	cellular component
Glyma.20G036600	2.34623	GO:0006412	translation	GO:0003735	structural constituent of ribosome	GO:0005622 GO:0005634 GO:0005840	intracellular; "nucleus"; "ribosome"
Glyma.12G191500	2.34211	GO:0000271 GO:0030244	cellulose biosynthetic process; "polysaccharide biosynthetic process"	GO:0016740 GO:0016757 GO:0016759 GO:0016760	cellulose synthase (UDP-forming) activity; "cellulose synthase activity"; "transferase activity"; "transferase activity, transferring glycosyl groups"	GO:0005794 GO:0016020	Golgi apparatus; "membrane"
Glyma.17G252400	2.341	GO:0008152 GO:0009845 GO:0009855 GO:0009944 GO:0010014 GO:0010075	determination of bilateral symmetry; "meristem initiation"; "metabolic process"; "polarity specification of adaxial/abaxial axis"; "regulation of meristem growth"; "seed germination"	GO:0004553 GO:0016985	hydrolase activity, hydrolyzing O-glycosyl compounds; "mannan endo-1,4-beta-mannosidase activity"	GO:0005576 GO:0071944	cell periphery; "extracellular region"
Glyma.17G248300	2.33195	GO:0051707	response to other organism	GO:0003674	molecular function	GO:0005576	extracellular region
Glyma.02G099600	2.33126	NA	NA	NA	NA	NA	NA
Glyma.03G158900	2.32587	GO:0006261 GO:0006511 GO:0009555 GO:0009790 GO:0031146 GO:0048316 GO:0055047	DNA-dependent DNA replication; "SCF-dependent proteasomal ubiquitin-dependent protein catabolic process"; "embryo development"; "generative cell mitosis"; "pollen development"; "seed development"; "ubiquitin-dependent protein catabolic process"	GO:0004842 GO:0005515	protein binding; "ubiquitin-protein ligase activity"	GO:0001673 GO:0009507 GO:0019005	SCF ubiquitin ligase complex; "chloroplast"; "male germ cell nucleus"
Glyma.14G180300	2.31763	GO:0000278 GO:0009744 GO:0010089 GO:0010440 GO:0042023 GO:0044036 GO:0045736 GO:0051726	DNA endoreduplication; "cell wall macromolecule metabolic process"; "mitotic cell cycle"; "negative regulation of cyclin-dependent protein serine/threonine kinase activity"; "regulation of cell cycle"; "response to sucrose stimulus"; "stomatal lineage progression"; "xylem development"	GO:0005515 GO:0016538	cyclin-dependent protein serine/threonine kinase regulator activity; "protein binding"	GO:0005634	nucleus
Glyma.01G154000	2.31738	NA	NA	NA	NA	NA	NA
Glyma.10G077800	2.31593	GO:0045892	negative regulation of transcription, DNA-dependent	NA	NA	GO:0005634	nucleus
Glyma.06G196700	2.31581	GO:0008150	biological process	GO:0003674	molecular function	GO:0005739	mitochondrion
Glyma.17G057000	2.3144	NA	NA	NA	NA	NA	NA
Glyma.02G241400	2.3002	GO:0000041 GO:0006536 GO:0010167 GO:0010359 GO:0015706 GO:0019752 GO:0046686 GO:0048767	carboxylic acid metabolic process; "glutamate metabolic process"; "nitrate transport"; "regulation of anion channel activity"; "response to cadmium ion"; "response to nitrate"; "root hair elongation"; "transition metal ion transport"	GO:0003824 GO:0004351 GO:0005516 GO:0016831 GO:0030170	calmodulin binding; "carboxy-lyase activity"; "catalytic activity"; "glutamate decarboxylase activity"; "pyridoxal phosphate binding"	GO:0005829	cytosol
Glyma.15G149700	2.2976	GO:0008150	biological process	GO:0003674	molecular function	GO:0005634	nucleus
Glyma.19G180700	2.29228	GO:0009834	secondary cell wall biogenesis	NA	NA	GO:0005886 GO:0031225	anchored to membrane; "plasma membrane"
Glyma.12G086900	2.28587	GO:0006468	protein phosphorylation	GO:0004672 GO:0004674 GO:0005524 GO:0016301 GO:0016772	ATP binding; "kinase activity"; "protein kinase activity"; "protein serine/threonine kinase activity"; "transferase activity, transferring phosphorus-containing groups"	GO:0005634 GO:0009507	chloroplast; "nucleus"
Glyma.04G047900	2.2838	GO:0006306 GO:0006346 GO:0006355 GO:0007276 GO:0009855 GO:0009887 GO:0009944 GO:0009965 GO:0010014 GO:0010051 GO:0010073 GO:0010089 GO:0010492 GO:0016246 GO:0031047 GO:0042127 GO:0044036 GO:0048439 GO:0048519	DNA methylation; "RNA interference"; "cell wall macromolecule metabolic process"; "determination of bilateral symmetry"; "flower morphogenesis"; "gamete generation"; "gene silencing by RNA"; "leaf morphogenesis"; "maintenance of shoot apical meristem identity"; "meristem initiation"; "meristem maintenance"; "methylation-dependent chromatin silencing"; "negative regulation of biological process"; …	GO:0003677 GO:0003700	DNA binding; "sequence-specific DNA binding transcription factor activity"	GO:0005634	nucleus
Glyma.07G262800	2.28243	GO:0008150	biological process	GO:0003674	molecular function	GO:0005576	extracellular region
Glyma.12G156900	2.27559	GO:0006857 GO:0008150	biological process; "oligopeptide transport"	GO:0003674	molecular function	GO:0005739	mitochondrion
Glyma.10G281000	2.27153	NA	NA	NA	NA	NA	NA
Glyma.17G167700	2.25902	GO:0010440 GO:0042127 GO:0048316 GO:0051726	regulation of cell cycle; "regulation of cell proliferation"; "seed development"; "stomatal lineage progression"	GO:0004693 GO:0005515	cyclin-dependent protein serine/threonine kinase activity; "protein binding"	GO:0005634	nucleus
Glyma.12G002700	2.25733	GO:0000278 GO:0006396	RNA processing; "mitotic cell cycle"	GO:0004672 GO:0004674 GO:0005515 GO:0005524 GO:0016301 GO:0016772	ATP binding; "kinase activity"; "protein binding"; "protein kinase activity"; "protein serine/threonine kinase activity"; "transferase activity, transferring phosphorus-containing groups"	GO:0005634 GO:0005737	cytoplasm; "nucleus"
Glyma.02G006800	2.25542	GO:0001944 GO:0006355 GO:0009733 GO:0010089 GO:0010119 GO:0010214 GO:0016132 GO:0044036 GO:0048364	brassinosteroid biosynthetic process; "cell wall macromolecule metabolic process"; "regulation of stomatal movement"; "regulation of transcription, DNA-dependent"; "response to auxin stimulus"; "root development"; "seed coat development"; "vasculature development"; "xylem development"	GO:0003677 GO:0003700	DNA binding; "sequence-specific DNA binding transcription factor activity"	GO:0005634	nucleus
Glyma.08G097300	2.25152	GO:0042742 GO:0050665	defense response to bacterium; "hydrogen peroxide biosynthetic process"	GO:0003824 GO:0008891 GO:0010181 GO:0016491	FMN binding; "catalytic activity"; "glycolate oxidase activity"; "oxidoreductase activity"	GO:0005634 GO:0005777 GO:0009506 GO:0009507 GO:0009570 GO:0016020 GO:0022626 GO:0048046	apoplast; "chloroplast"; "chloroplast stroma"; "cytosolic ribosome"; "membrane"; "nucleus"; "peroxisome"; "plasmodesma"
Glyma.13G342700	2.24922	GO:0000162	tryptophan biosynthetic process	GO:0003674	molecular function	GO:0005618 GO:0005739 GO:0005783 GO:0009506	cell wall; "endoplasmic reticulum"; "mitochondrion"; "plasmodesma"
Glyma.03G232100	2.23026	GO:0008150	biological process	GO:0003674	molecular function	GO:0005634	nucleus
Glyma.12G226500	2.2257	GO:0006355 GO:0007275 GO:0009965 GO:0010072 GO:0010160 GO:0010223 GO:0048366 GO:0048504	formation of organ boundary; "leaf development"; "leaf morphogenesis"; "multicellular organismal development"; "primary shoot apical meristem specification"; "regulation of timing of organ formation"; "regulation of transcription, DNA-dependent"; "secondary shoot formation"	GO:0003677 GO:0003700	DNA binding; "sequence-specific DNA binding transcription factor activity"	GO:0005634	nucleus
Glyma.12G215300	2.2223	GO:0008150 GO:0009408 GO:0009644 GO:0042542	biological process; "response to heat"; "response to high light intensity"; "response to hydrogen peroxide"	GO:0003674	molecular function	GO:0005737	cytoplasm
Glyma.03G166500	2.21837	GO:0000271 GO:0009825 GO:0009832 GO:0009932 GO:0010817 GO:0016049 GO:0030243 GO:0043481 GO:0048767 GO:0071555	anthocyanin accumulation in tissues in response to UV light; "cell growth"; "cell tip growth"; "cell wall organization"; "cellulose metabolic process"; "multidimensional cell growth"; "plant-type cell wall biogenesis"; "polysaccharide biosynthetic process"; "regulation of hormone levels"; "root hair elongation"	GO:0003993	acid phosphatase activity	GO:0005618 GO:0005773 GO:0005774 GO:0009505 GO:0009506	cell wall; "plant-type cell wall"; "plasmodesma"; "vacuolar membrane"; "vacuole"
Glyma.03G257500	2.21342	NA	NA	NA	NA	GO:0005576 GO:0016020 GO:0016021	extracellular region; "integral to membrane"; "membrane"
Glyma.14G058100	2.20963	GO:0006355 GO:0009723 GO:0009737 GO:0009751 GO:0009753 GO:0010200 GO:0046686	regulation of transcription, DNA-dependent; "response to abscisic acid stimulus"; "response to cadmium ion"; "response to chitin"; "response to ethylene stimulus"; "response to jasmonic acid stimulus"; "response to salicylic acid stimulus"	GO:0003677 GO:0003700	DNA binding; "sequence-specific DNA binding transcription factor activity"	GO:0005634	nucleus
Glyma.03G101200	2.20951	GO:0009414 GO:0010025 GO:0042335 GO:0042742 GO:0043447 GO:0046185 GO:0050832	aldehyde catabolic process; "alkane biosynthetic process"; "cuticle development"; "defense response to bacterium"; "defense response to fungus"; "response to water deprivation"; "wax biosynthetic process"	GO:0005506 GO:0016491 GO:0071771	aldehyde decarbonylase activity; "iron ion binding"; "oxidoreductase activity"	NA	NA
Glyma.06G142300	2.20904	GO:0000160 GO:0006355 GO:0009736	cytokinin mediated signaling pathway; "phosphorelay signal transduction system"; "regulation of transcription, DNA-dependent"	GO:0000156	phosphorelay response regulator activity	GO:0005634	nucleus
Glyma.06G029600	2.19835	GO:0006355 GO:0009410 GO:0009845 GO:0030968	endoplasmic reticulum unfolded protein response; "regulation of transcription, DNA-dependent"; "response to xenobiotic stimulus"; "seed germination"	GO:0003677 GO:0003700 GO:0043565 GO:0046982	DNA binding; "protein heterodimerization activity"; "sequence-specific DNA binding"; "sequence-specific DNA binding transcription factor activity"	GO:0005634	nucleus
Glyma.10G025700	2.18975	GO:0002679 GO:0008150 GO:0009414 GO:0009693 GO:0009723 GO:0009737 GO:0009738 GO:0009873 GO:0010200 GO:0010286 GO:0035556 GO:0042538	abscisic acid mediated signaling pathway; "biological process"; "ethylene biosynthetic process"; "ethylene mediated signaling pathway"; "heat acclimation"; "hyperosmotic salinity response"; "intracellular signal transduction"; "respiratory burst involved in defense response"; "response to abscisic acid stimulus"; "response to chitin"; "response to ethylene stimulus"; "response to water deprivatio…	GO:0003674	molecular function	NA	NA
Glyma.09G199900	2.18971	GO:0006468 GO:0046777	protein autophosphorylation; "protein phosphorylation"	GO:0004672 GO:0004674 GO:0004713 GO:0005524 GO:0016301 GO:0016772	ATP binding; "kinase activity"; "protein kinase activity"; "protein serine/threonine kinase activity"; "protein tyrosine kinase activity"; "transferase activity, transferring phosphorus-containing groups"	GO:0005737	cytoplasm
Glyma.18G074600	2.18778	NA	NA	GO:0008270	zinc ion binding	NA	NA
Glyma.05G154300	2.18247	NA	NA	NA	NA	GO:0005886	plasma membrane
Glyma.09G203900	2.17503	GO:0006810 GO:0006839 GO:0015822 GO:0055085	mitochondrial transport; "ornithine transport"; "transmembrane transport"; "transport"	GO:0005215	transporter activity	GO:0005739 GO:0005743 GO:0009507 GO:0009536	chloroplast; "mitochondrial inner membrane"; "mitochondrion"; "plastid"
Glyma.15G112700	2.17415	GO:0000165 GO:0006612 GO:0009595 GO:0009620 GO:0009693 GO:0009697 GO:0009862 GO:0009867 GO:0010200 GO:0010310 GO:0010363 GO:0030003 GO:0031348 GO:0042742 GO:0043900 GO:0050832 GO:0055114 GO:0070838 GO:0071398	MAPK cascade; "cellular cation homeostasis"; "cellular response to fatty acid"; "defense response to bacterium"; "defense response to fungus"; "detection of biotic stimulus"; "divalent metal ion transport"; "ethylene biosynthetic process"; "jasmonic acid mediated signaling pathway"; "negative regulation of defense response"; "oxidation-reduction process"; "protein targeting to membrane"; "regulat…	GO:0009815 GO:0016491 GO:0016706	1-aminocyclopropane-1-carboxylate oxidase activity; "oxidoreductase activity"; "oxidoreductase activity, acting on paired donors, with incorporation or reduction of molecular oxygen, 2-oxoglutarate as one donor, and incorporation of one atom each of oxygen into both donors"	GO:0005737	cytoplasm
Glyma.03G021900	2.17237	GO:0006355 GO:0048366	leaf development; "regulation of transcription, DNA-dependent"	GO:0005524 GO:0016818	ATP binding; "hydrolase activity, acting on acid anhydrides, in phosphorus-containing anhydrides"	GO:0005634	nucleus
Glyma.10G241500	2.16969	GO:0006468 GO:0006612 GO:0009407 GO:0009693 GO:0009863 GO:0009867 GO:0010200 GO:0010363 GO:0010583	ethylene biosynthetic process; "jasmonic acid mediated signaling pathway"; "protein phosphorylation"; "protein targeting to membrane"; "regulation of plant-type hypersensitive response"; "response to chitin"; "response to cyclopentenone"; "salicylic acid mediated signaling pathway"; "toxin catabolic process"	GO:0004672 GO:0004674 GO:0005524 GO:0016301 GO:0016772	ATP binding; "kinase activity"; "protein kinase activity"; "protein serine/threonine kinase activity"; "transferase activity, transferring phosphorus-containing groups"	GO:0005886	plasma membrane
Glyma.19G144100	2.16284	GO:0006468 GO:0007169	protein phosphorylation; "transmembrane receptor protein tyrosine kinase signaling pathway"	GO:0004672 GO:0004674 GO:0005524 GO:0016301 GO:0016772	ATP binding; "kinase activity"; "protein kinase activity"; "protein serine/threonine kinase activity"; "transferase activity, transferring phosphorus-containing groups"	GO:0005886	plasma membrane
Glyma.03G188400	2.15793	GO:0006499 GO:0006508 GO:0006635 GO:0016558	N-terminal protein myristoylation; "fatty acid beta-oxidation"; "protein import into peroxisome matrix"; "proteolysis"	GO:0004190	aspartic-type endopeptidase activity	GO:0005576	extracellular region
Glyma.08G250000	2.15254	GO:0016132 GO:0055114	brassinosteroid biosynthetic process; "oxidation-reduction process"	GO:0004497 GO:0005506 GO:0009055 GO:0016705 GO:0019825 GO:0020037	electron carrier activity; "heme binding"; "iron ion binding"; "monooxygenase activity"; "oxidoreductase activity, acting on paired donors, with incorporation or reduction of molecular oxygen"; "oxygen binding"	GO:0005576	extracellular region
Glyma.11G008500	2.13514	GO:0006355 GO:0009737 GO:0009793 GO:0009845 GO:0009909 GO:0009965 GO:0010162 GO:0016570 GO:0048366 GO:0048449	embryo development ending in seed dormancy; "floral organ formation"; "histone modification"; "leaf development"; "leaf morphogenesis"; "regulation of flower development"; "regulation of transcription, DNA-dependent"; "response to abscisic acid stimulus"; "seed dormancy process"; "seed germination"	GO:0005524 GO:0016818	ATP binding; "hydrolase activity, acting on acid anhydrides, in phosphorus-containing anhydrides"	GO:0005634	nucleus
Glyma.08G038400	2.131	GO:0045892	negative regulation of transcription, DNA-dependent	NA	NA	GO:0005634	nucleus
Glyma.09G241400	2.13041	GO:0006629	lipid metabolic process	GO:0004091 GO:0016788	carboxylesterase activity; "hydrolase activity, acting on ester bonds"	GO:0005576	extracellular region
Glyma.13G056900	2.12777	GO:0000478 GO:0001510 GO:0006606 GO:0006626 GO:0008150 GO:0051604	RNA methylation; "biological process"; "endonucleolytic cleavage involved in rRNA processing"; "protein import into nucleus"; "protein maturation"; "protein targeting to mitochondrion"	GO:0000166	nucleotide binding	GO:0005634 GO:0005730 GO:0005834 GO:0009506 GO:0080008	CUL4-RING ubiquitin ligase complex; "heterotrimeric G-protein complex"; "nucleolus"; "nucleus"; "plasmodesma"
Glyma.02G055100	2.12505	NA	NA	GO:0031072	heat shock protein binding	NA	NA
Glyma.14G194800	2.12243	GO:0006355 GO:0006499 GO:0010200 GO:0042991	N-terminal protein myristoylation; "regulation of transcription, DNA-dependent"; "response to chitin"; "transcription factor import into nucleus"	GO:0003677 GO:0003723 GO:0008270	DNA binding; "RNA binding"; "zinc ion binding"	GO:0005634	nucleus
Glyma.04G022300	2.11104	GO:0006508 GO:0008152 GO:0043086	metabolic process; "negative regulation of catalytic activity"; "proteolysis"	GO:0004252 GO:0042802	identical protein binding; "serine-type endopeptidase activity"	GO:0005576 GO:0005618 GO:0048046	apoplast; "cell wall"; "extracellular region"
Glyma.02G116200	2.09899	NA	NA	GO:0003824 GO:0016787	catalytic activity; "hydrolase activity"	GO:0005737	cytoplasm
Glyma.02G041900	2.09898	GO:0006564 GO:0008152 GO:0009627 GO:0034976	L-serine biosynthetic process; "metabolic process"; "response to endoplasmic reticulum stress"; "systemic acquired resistance"	GO:0003824 GO:0004648 GO:0030170	O-phospho-L-serine:2-oxoglutarate aminotransferase activity; "catalytic activity"; "pyridoxal phosphate binding"	GO:0009507 GO:0009536 GO:0009570	chloroplast; "chloroplast stroma"; "plastid"
Glyma.13G147300	2.09456	GO:0010075	regulation of meristem growth	NA	NA	GO:0005737 GO:0005773	cytoplasm; "vacuole"
Glyma.11G252200	2.08431	GO:0008150	biological process	GO:0003674	molecular function	GO:0005739	mitochondrion
Glyma.14G217700	2.07974	GO:0006346 GO:0006355 GO:0007155 GO:0009725 GO:0009733 GO:0009741 GO:0009790 GO:0009855 GO:0009886 GO:0009887 GO:0009908 GO:0009909 GO:0009942 GO:0009944 GO:0009965 GO:0010014 GO:0010051 GO:0010073 GO:0010090 GO:0010305 GO:0016246 GO:0031048 GO:0045010 GO:0048364 GO:0048439 GO:0048481 GO:0048507 GO:0048519 GO:0048527 GO:0048765 GO:0051567 GO:0071555	RNA interference; "actin nucleation"; "cell adhesion"; "cell wall organization"; "chromatin silencing by small RNA"; "determination of bilateral symmetry"; "embryo development"; "flower development"; "flower morphogenesis"; "histone H3-K9 methylation"; "lateral root development"; "leaf morphogenesis"; "leaf vascular tissue pattern formation"; "longitudinal axis specification"; "meristem developme…	GO:0003700 GO:0005515 GO:0042802 GO:0044212	identical protein binding; "protein binding"; "sequence-specific DNA binding transcription factor activity"; "transcription regulatory region DNA binding"	GO:0005634 GO:0016020	membrane; "nucleus"
Glyma.07G261700	2.05311	NA	NA	GO:0008270 GO:0016787	hydrolase activity; "zinc ion binding"	GO:0005622 GO:0005634	intracellular; "nucleus"
Glyma.16G037500	-2.10775	GO:0006468 GO:0007169 GO:0009718 GO:0009744 GO:0010224	anthocyanin-containing compound biosynthetic process; "protein phosphorylation"; "response to UV-B"; "response to sucrose stimulus"; "transmembrane receptor protein tyrosine kinase signaling pathway"	GO:0004672 GO:0004674 GO:0005524 GO:0016772	ATP binding; "protein kinase activity"; "protein serine/threonine kinase activity"; "transferase activity, transferring phosphorus-containing groups"	GO:0005886	plasma membrane
Glyma.09G041800	-2.11784	NA	NA	NA	NA	NA	NA
Glyma.03G175800	-2.12116	GO:0010044	response to aluminum ion	NA	NA	GO:0005886	plasma membrane
Glyma.19G046800	-2.12259	GO:0009637 GO:0010114 GO:0010218 GO:0015977 GO:0015979 GO:0080158	carbon fixation; "chloroplast ribulose bisphosphate carboxylase complex biogenesis"; "photosynthesis"; "response to blue light"; "response to far red light"; "response to red light"	GO:0016984	ribulose-bisphosphate carboxylase activity	GO:0005618 GO:0009507 GO:0009570 GO:0009573 GO:0009579 GO:0009941 GO:0016020 GO:0022626 GO:0048046	apoplast; "cell wall"; "chloroplast"; "chloroplast envelope"; "chloroplast ribulose bisphosphate carboxylase complex"; "chloroplast stroma"; "cytosolic ribosome"; "membrane"; "thylakoid"
Glyma.08G023100	-2.12588	GO:0006012 GO:0042546 GO:0044237	cell wall biogenesis; "cellular metabolic process"; "galactose metabolic process"	GO:0000166 GO:0003824 GO:0003978 GO:0046983 GO:0050662	UDP-glucose 4-epimerase activity; "catalytic activity"; "coenzyme binding"; "nucleotide binding"; "protein dimerization activity"	GO:0005829 GO:0005886	cytosol; "plasma membrane"
Glyma.04G242300	-2.13784	GO:0009640 GO:0009737 GO:0009793 GO:0009845 GO:0009856 GO:0009909 GO:0009933 GO:0010162 GO:0010182 GO:0010228 GO:0016567 GO:0019915 GO:0048653 GO:0050826	anther development; "embryo development ending in seed dormancy"; "lipid storage"; "meristem structural organization"; "photomorphogenesis"; "pollination"; "protein ubiquitination"; "regulation of flower development"; "response to abscisic acid stimulus"; "response to freezing"; "seed dormancy process"; "seed germination"; "sugar mediated signaling pathway"; "vegetative to reproductive phase tran…	GO:0005507 GO:0009055	copper ion binding; "electron carrier activity"	GO:0005886 GO:0048046 GO:0048196	apoplast; "plant extracellular matrix"; "plasma membrane"
Glyma.10G238300	-2.15619	NA	NA	GO:0005516	calmodulin binding	GO:0005634	nucleus
Glyma.04G191700	-2.16306	GO:0006098 GO:0008152 GO:0010027 GO:0010103 GO:0016117 GO:0019252 GO:0019684	carotenoid biosynthetic process; "metabolic process"; "pentose-phosphate shunt"; "photosynthesis, light reaction"; "starch biosynthetic process"; "stomatal complex morphogenesis"; "thylakoid membrane organization"	GO:0003824 GO:0016787	catalytic activity; "hydrolase activity"	GO:0009507 GO:0009570 GO:0009941	chloroplast; "chloroplast envelope"; "chloroplast stroma"
Glyma.20G026300	-2.16797	GO:0005975	carbohydrate metabolic process	GO:0003824 GO:0004553 GO:0043169	catalytic activity; "cation binding"; "hydrolase activity, hydrolyzing O-glycosyl compounds"	GO:0005576 GO:0009507 GO:0048046	apoplast; "chloroplast"; "extracellular region"
Glyma.20G233100	-2.17044	GO:0008150 GO:0016114	biological process; "terpenoid biosynthetic process"	GO:0003674	molecular function	GO:0005886 GO:0031225	anchored to membrane; "plasma membrane"
Glyma.13G067500	-2.18667	GO:0046854	phosphatidylinositol phosphorylation	GO:0016787	hydrolase activity	GO:0005737	cytoplasm
Glyma.10G080000	-2.1885	GO:0051607	defense response to virus	GO:0003674	molecular function	GO:0005886	plasma membrane
Glyma.02G287600	-2.19054	GO:0016051	carbohydrate biosynthetic process	GO:0016757 GO:0016758 GO:0047262	polygalacturonate 4-alpha-galacturonosyltransferase activity; "transferase activity, transferring glycosyl groups"; "transferase activity, transferring hexosyl groups"	GO:0005794	Golgi apparatus
Glyma.16G194600	-2.19593	GO:0002679 GO:0009814 GO:0009816 GO:0010200 GO:0016567 GO:0035556	defense response, incompatible interaction; "defense response to bacterium, incompatible interaction"; "intracellular signal transduction"; "protein ubiquitination"; "respiratory burst involved in defense response"; "response to chitin"	GO:0004842 GO:0008270	ubiquitin-protein ligase activity; "zinc ion binding"	GO:0005576 GO:0005886	extracellular region; "plasma membrane"
Glyma.16G221400	-2.19637	GO:0008150 GO:0009832 GO:0016049 GO:0030243	biological process; "cell growth"; "cellulose metabolic process"; "plant-type cell wall biogenesis"	GO:0003674	molecular function	GO:0005739 GO:0005886	mitochondrion; "plasma membrane"
Glyma.03G227600	-2.19878	NA	NA	GO:0004091	carboxylesterase activity	GO:0005576	extracellular region
Glyma.02G150700	-2.2109	GO:0006468	protein phosphorylation	GO:0004672 GO:0004674 GO:0005524 GO:0016301 GO:0016772	ATP binding; "kinase activity"; "protein kinase activity"; "protein serine/threonine kinase activity"; "transferase activity, transferring phosphorus-containing groups"	GO:0005576	extracellular region
Glyma.13G135300	-2.22465	GO:0006470	protein dephosphorylation	GO:0003824 GO:0004722	catalytic activity; "protein serine/threonine phosphatase activity"	GO:0008287	protein serine/threonine phosphatase complex
Glyma.03G097300	-2.22649	GO:0016556	mRNA modification	GO:0003824 GO:0016787	catalytic activity; "hydrolase activity"	GO:0009507	chloroplast
Glyma.04G020500	-2.22711	GO:0055085	transmembrane transport	GO:0008493	tetracycline transporter activity	GO:0016021	integral to membrane
Glyma.13G161100	-2.23211	GO:0008150	biological process	GO:0003824	catalytic activity	GO:0005886 GO:0016020	membrane; "plasma membrane"
Glyma.15G024000	-2.2327	GO:0006281 GO:0009826 GO:0009908 GO:0009965 GO:0010090 GO:0010224	DNA repair; "flower development"; "leaf morphogenesis"; "response to UV-B"; "trichome morphogenesis"; "unidimensional cell growth"	GO:0046872	metal ion binding	GO:0005634 GO:0005730 GO:0005737 GO:0005829 GO:0080008	CUL4-RING ubiquitin ligase complex; "cytoplasm"; "cytosol"; "nucleolus"; "nucleus"
Glyma.01G078800	-2.23731	GO:0006499 GO:0006869	N-terminal protein myristoylation; "lipid transport"	GO:0008289	lipid binding	GO:0005576	extracellular region
Glyma.15G250800	-2.24588	GO:0042742 GO:0050665	defense response to bacterium; "hydrogen peroxide biosynthetic process"	GO:0003824 GO:0008891 GO:0010181 GO:0016491	FMN binding; "catalytic activity"; "glycolate oxidase activity"; "oxidoreductase activity"	GO:0005634 GO:0005777 GO:0009506 GO:0009507 GO:0009570 GO:0016020 GO:0022626 GO:0048046	apoplast; "chloroplast"; "chloroplast stroma"; "cytosolic ribosome"; "membrane"; "nucleus"; "peroxisome"; "plasmodesma"
Glyma.01G026700	-2.24708	GO:0009058 GO:0009853 GO:0010264 GO:0042218	1-aminocyclopropane-1-carboxylate biosynthetic process; "biosynthetic process"; "myo-inositol hexakisphosphate biosynthetic process"; "photorespiration"	GO:0003824 GO:0004021 GO:0008453 GO:0016740 GO:0016847 GO:0030170 GO:0047958	1-aminocyclopropane-1-carboxylate synthase activity; "L-alanine:2-oxoglutarate aminotransferase activity"; "alanine-glyoxylate transaminase activity"; "catalytic activity"; "glycine:2-oxoglutarate aminotransferase activity"; "pyridoxal phosphate binding"; "transferase activity"	GO:0005737 GO:0005777 GO:0009507 GO:0009570	chloroplast; "chloroplast stroma"; "cytoplasm"; "peroxisome"
Glyma.16G068700	-2.24729	GO:0006629	lipid metabolic process	GO:0004091 GO:0016788	carboxylesterase activity; "hydrolase activity, acting on ester bonds"	GO:0005576 GO:0009505 GO:0009506	extracellular region; "plant-type cell wall"; "plasmodesma"
Glyma.01G244600	-2.25094	NA	NA	NA	NA	NA	NA
Glyma.01G039900	-2.25584	GO:0008150	biological process	GO:0003674	molecular function	GO:0005576	extracellular region
Glyma.18G017700	-2.25724	GO:0008150	biological process	GO:0003674	molecular function	GO:0005768 GO:0005794 GO:0005802	Golgi apparatus; "endosome"; "trans-Golgi network"
Glyma.08G344000	-2.25725	GO:0006814 GO:0035725	sodium ion transmembrane transport; "sodium ion transport"	GO:0005215 GO:0008508	bile acid:sodium symporter activity; "transporter activity"	GO:0009507 GO:0009941 GO:0016020	chloroplast; "chloroplast envelope"; "membrane"
Glyma.08G161600	-2.26005	GO:0008150 GO:0019344	biological process; "cysteine biosynthetic process"	NA	NA	GO:0005576	extracellular region
Glyma.11G208600	-2.26262	GO:0006949 GO:0080167	response to karrikin; "syncytium formation"	GO:0005515	protein binding	NA	NA
Glyma.10G026600	-2.26336	GO:0006098 GO:0006364 GO:0009637 GO:0009657 GO:0009965 GO:0010114 GO:0010207 GO:0010218 GO:0015979 GO:0015995 GO:0019684 GO:0030154 GO:0032544 GO:0045727 GO:0045893	cell differentiation; "chlorophyll biosynthetic process"; "leaf morphogenesis"; "pentose-phosphate shunt"; "photosynthesis"; "photosynthesis, light reaction"; "photosystem II assembly"; "plastid organization"; "plastid translation"; "positive regulation of transcription, DNA-dependent"; "positive regulation of translation"; "rRNA processing"; "response to blue light"; "response to far red light";…	GO:0003729 GO:0005515 GO:0008266	mRNA binding; "poly(U) RNA binding"; "protein binding"	GO:0009507 GO:0009534 GO:0009570 GO:0009579 GO:0009941 GO:0010287 GO:0048046	apoplast; "chloroplast"; "chloroplast envelope"; "chloroplast stroma"; "chloroplast thylakoid"; "plastoglobule"; "thylakoid"
Glyma.02G204700	-2.26407	GO:0006508 GO:0009742	brassinosteroid mediated signaling pathway; "proteolysis"	GO:0004185	serine-type carboxypeptidase activity	GO:0005576 GO:0005615	extracellular region; "extracellular space"
Glyma.19G001900	-2.26899	GO:0009637 GO:0009903 GO:0009904	chloroplast accumulation movement; "chloroplast avoidance movement"; "response to blue light"	GO:0005515	protein binding	GO:0005829	cytosol
Glyma.17G246300	-2.26939	GO:0006468	protein phosphorylation	GO:0004672 GO:0004713 GO:0005524 GO:0016301 GO:0016772	ATP binding; "kinase activity"; "protein kinase activity"; "protein tyrosine kinase activity"; "transferase activity, transferring phosphorus-containing groups"	GO:0005634 GO:0005886	nucleus; "plasma membrane"
Glyma.13G160400	-2.27135	GO:0006869	lipid transport	GO:0008289	lipid binding	GO:0009506 GO:0009507 GO:0009535 GO:0016020 GO:0048046	apoplast; "chloroplast"; "chloroplast thylakoid membrane"; "membrane"; "plasmodesma"
Glyma.01G192300	-2.27237	GO:0009416	response to light stimulus	GO:0004871	signal transducer activity	GO:0005886	plasma membrane
Glyma.04G075100	-2.27779	GO:0006200 GO:0006754 GO:0006812 GO:0008152	ATP biosynthetic process; "ATP catabolic process"; "cation transport"; "metabolic process"	GO:0000166 GO:0003824 GO:0005524 GO:0015662 GO:0016887 GO:0046872	ATP binding; "ATPase activity"; "ATPase activity, coupled to transmembrane movement of ions, phosphorylative mechanism"; "catalytic activity"; "metal ion binding"; "nucleotide binding"	GO:0005886 GO:0016020 GO:0016021	integral to membrane; "membrane"; "plasma membrane"
Glyma.16G023800	-2.2797	GO:0006355 GO:0009409 GO:0009414 GO:0009737	regulation of transcription, DNA-dependent; "response to abscisic acid stimulus"; "response to cold"; "response to water deprivation"	GO:0003677 GO:0003700	DNA binding; "sequence-specific DNA binding transcription factor activity"	GO:0005634	nucleus
Glyma.09G199700	-2.28176	GO:0006468 GO:0016567	protein phosphorylation; "protein ubiquitination"	GO:0004672 GO:0004713 GO:0004842 GO:0005524 GO:0016301 GO:0016772	ATP binding; "kinase activity"; "protein kinase activity"; "protein tyrosine kinase activity"; "transferase activity, transferring phosphorus-containing groups"; "ubiquitin-protein ligase activity"	GO:0000151 GO:0005634	nucleus; "ubiquitin ligase complex"
Glyma.14G159600	-2.28225	GO:0006612 GO:0006833 GO:0009651 GO:0009750 GO:0009963 GO:0010363 GO:0042545	cell wall modification; "positive regulation of flavonoid biosynthetic process"; "protein targeting to membrane"; "regulation of plant-type hypersensitive response"; "response to fructose stimulus"; "response to salt stress"; "water transport"	GO:0004857 GO:0030599	enzyme inhibitor activity; "pectinesterase activity"	GO:0005634	nucleus
Glyma.19G017200	-2.29067	GO:0006094 GO:0006096 GO:0009744 GO:0009813 GO:0009817 GO:0010224 GO:0046686	defense response to fungus, incompatible interaction; "flavonoid biosynthetic process"; "gluconeogenesis"; "glycolysis"; "response to UV-B"; "response to cadmium ion"; "response to sucrose stimulus"	GO:0004347	glucose-6-phosphate isomerase activity	GO:0005737 GO:0005829	cytoplasm; "cytosol"
Glyma.02G082000	-2.29105	GO:0006355	regulation of transcription, DNA-dependent	GO:0003677 GO:0003700	DNA binding; "sequence-specific DNA binding transcription factor activity"	GO:0005634	nucleus
Glyma.07G133700	-2.29605	GO:0006355	regulation of transcription, DNA-dependent	GO:0003700 GO:0043565	sequence-specific DNA binding; "sequence-specific DNA binding transcription factor activity"	GO:0005634	nucleus
Glyma.04G245200	-2.29741	GO:0010258 GO:0055114	NADH dehydrogenase complex (plastoquinone) assembly; "oxidation-reduction process"	GO:0016655	oxidoreductase activity, acting on NAD(P)H, quinone or similar compound as acceptor	GO:0009507 GO:0009535 GO:0010598	NAD(P)H dehydrogenase complex (plastoquinone); "chloroplast"; "chloroplast thylakoid membrane"
Glyma.20G017100	-2.30318	GO:0006810 GO:0008272 GO:0055085	sulfate transport; "transmembrane transport"; "transport"	GO:0005215 GO:0008271 GO:0015116	secondary active sulfate transmembrane transporter activity; "sulfate transmembrane transporter activity"; "transporter activity"	GO:0016020 GO:0016021	integral to membrane; "membrane"
Glyma.18G090900	-2.30662	GO:0006508	proteolysis	GO:0003677 GO:0004190	DNA binding; "aspartic-type endopeptidase activity"	GO:0005576	extracellular region
Glyma.18G139900	-2.30927	GO:0005975 GO:0016556	carbohydrate metabolic process; "mRNA modification"	GO:0004650	polygalacturonase activity	GO:0005576	extracellular region
Glyma.02G144400	-2.31205	GO:0006355	regulation of transcription, DNA-dependent	GO:0003676 GO:0003700 GO:0008270	nucleic acid binding; "sequence-specific DNA binding transcription factor activity"; "zinc ion binding"	GO:0005622 GO:0005634	intracellular; "nucleus"
Glyma.10G086800	-2.31222	GO:0009414 GO:0010148	response to water deprivation; "transpiration"	GO:0000166 GO:0005524 GO:0016887 GO:0017111 GO:0042626	ATP binding; "ATPase activity"; "ATPase activity, coupled to transmembrane movement of substances"; "nucleoside-triphosphatase activity"; "nucleotide binding"	GO:0005739 GO:0005886 GO:0016020	membrane; "mitochondrion"; "plasma membrane"
Glyma.08G269600	-2.31322	GO:0009058 GO:0009821	alkaloid biosynthetic process; "biosynthetic process"	GO:0016844	strictosidine synthase activity	GO:0005783 GO:0005886 GO:0009505 GO:0009506 GO:0009507	chloroplast; "endoplasmic reticulum"; "plant-type cell wall"; "plasma membrane"; "plasmodesma"
Glyma.15G266100	-2.3163	GO:0006346 GO:0008150 GO:0009744 GO:0009813 GO:0009855 GO:0009887 GO:0009944 GO:0010014 GO:0010051 GO:0010073 GO:0010075 GO:0010224 GO:0016246 GO:0048439 GO:0048519	RNA interference; "biological process"; "determination of bilateral symmetry"; "flavonoid biosynthetic process"; "flower morphogenesis"; "meristem initiation"; "meristem maintenance"; "methylation-dependent chromatin silencing"; "negative regulation of biological process"; "organ morphogenesis"; "polarity specification of adaxial/abaxial axis"; "regulation of meristem growth"; "response to UV-B";…	NA	NA	GO:0005576	extracellular region
Glyma.13G141000	-2.31698	GO:0006811 GO:0006813 GO:0055085	ion transport; "potassium ion transport"; "transmembrane transport"	GO:0005216 GO:0005249 GO:0005261 GO:0005516 GO:0030551	calmodulin binding; "cation channel activity"; "cyclic nucleotide binding"; "ion channel activity"; "voltage-gated potassium channel activity"	GO:0005886 GO:0016020	membrane; "plasma membrane"
Glyma.10G241000	-2.3178	GO:0000023 GO:0000272 GO:0005975 GO:0005982 GO:0005992 GO:0006098 GO:0006874 GO:0009409 GO:0009590 GO:0009664 GO:0019252 GO:0019255 GO:0019288 GO:0019388 GO:0019760 GO:0019761 GO:0042742 GO:0043085	carbohydrate metabolic process; "cellular calcium ion homeostasis"; "defense response to bacterium"; "detection of gravity"; "galactose catabolic process"; "glucose 1-phosphate metabolic process"; "glucosinolate biosynthetic process"; "glucosinolate metabolic process"; "isopentenyl diphosphate biosynthetic process, mevalonate-independent pathway"; "maltose metabolic process"; "pentose-phosphate s…	GO:0000287 GO:0004614 GO:0016868	intramolecular transferase activity, phosphotransferases; "magnesium ion binding"; "phosphoglucomutase activity"	GO:0005739 GO:0005829 GO:0009507 GO:0009570 GO:0009941 GO:0010319 GO:0048046	apoplast; "chloroplast"; "chloroplast envelope"; "chloroplast stroma"; "cytosol"; "mitochondrion"; "stromule"
Glyma.08G051000	-2.31978	GO:0006364 GO:0009902 GO:0010027 GO:0010207 GO:0034660 GO:0035304 GO:0042793 GO:0045893	chloroplast relocation; "ncRNA metabolic process"; "photosystem II assembly"; "positive regulation of transcription, DNA-dependent"; "rRNA processing"; "regulation of protein dephosphorylation"; "thylakoid membrane organization"; "transcription from plastid promoter"	GO:0003674	molecular function	GO:0005886 GO:0009507	chloroplast; "plasma membrane"
Glyma.15G051900	-2.32089	GO:0006612 GO:0006825 GO:0009963 GO:0010363 GO:0030001	copper ion transport; "metal ion transport"; "positive regulation of flavonoid biosynthetic process"; "protein targeting to membrane"; "regulation of plant-type hypersensitive response"	GO:0005507 GO:0046872	copper ion binding; "metal ion binding"	GO:0005634	nucleus
Glyma.10G047200	-2.32246	GO:0009630	gravitropism	GO:0004842 GO:0008270	ubiquitin-protein ligase activity; "zinc ion binding"	GO:0009501	amyloplast
Glyma.12G227100	-2.32381	GO:0008150	biological process	GO:0003674	molecular function	GO:0005634	nucleus
Glyma.20G018800	-2.32712	GO:0055114	oxidation-reduction process	GO:0005506 GO:0009055 GO:0016705 GO:0019825 GO:0020037	electron carrier activity; "heme binding"; "iron ion binding"; "oxidoreductase activity, acting on paired donors, with incorporation or reduction of molecular oxygen"; "oxygen binding"	NA	NA
Glyma.03G152200	-2.32885	GO:0008150	biological process	GO:0003674	molecular function	GO:0009507 GO:0031359	chloroplast; "integral to chloroplast outer membrane"
Glyma.17G134100	-2.33008	GO:0055114	oxidation-reduction process	GO:0005506 GO:0009055 GO:0016705 GO:0019825 GO:0020037	electron carrier activity; "heme binding"; "iron ion binding"; "oxidoreductase activity, acting on paired donors, with incorporation or reduction of molecular oxygen"; "oxygen binding"	GO:0009507	chloroplast
Glyma.20G027200	-2.33198	GO:0009408 GO:0009409 GO:0009617 GO:0009738	abscisic acid mediated signaling pathway; "response to bacterium"; "response to cold"; "response to heat"	GO:0003674	molecular function	GO:0005575	cellular component
Glyma.06G136700	-2.33575	GO:0008150	biological process	GO:0003674	molecular function	GO:0005886	plasma membrane
Glyma.11G000800	-2.33628	GO:0008150	biological process	GO:0003674	molecular function	GO:0005783 GO:0005794 GO:0009507	Golgi apparatus; "chloroplast"; "endoplasmic reticulum"
Glyma.06G156600	-2.34728	GO:0006612 GO:0006833 GO:0006865 GO:0009651 GO:0009750 GO:0009963 GO:0010363 GO:0015800 GO:0015804 GO:0030003 GO:0070838	acidic amino acid transport; "amino acid transport"; "cellular cation homeostasis"; "divalent metal ion transport"; "neutral amino acid transport"; "positive regulation of flavonoid biosynthetic process"; "protein targeting to membrane"; "regulation of plant-type hypersensitive response"; "response to fructose stimulus"; "response to salt stress"; "water transport"	GO:0015171	amino acid transmembrane transporter activity	GO:0005886 GO:0005887 GO:0016020	integral to plasma membrane; "membrane"; "plasma membrane"
Glyma.18G216200	-2.34747	GO:0006468 GO:0007169 GO:0010075	protein phosphorylation; "regulation of meristem growth"; "transmembrane receptor protein tyrosine kinase signaling pathway"	GO:0004672 GO:0004674 GO:0004713 GO:0005524 GO:0016301 GO:0016772	ATP binding; "kinase activity"; "protein kinase activity"; "protein serine/threonine kinase activity"; "protein tyrosine kinase activity"; "transferase activity, transferring phosphorus-containing groups"	GO:0005886	plasma membrane
Glyma.19G046600	-2.34954	GO:0009637 GO:0010114 GO:0010218 GO:0015977 GO:0015979 GO:0080158	carbon fixation; "chloroplast ribulose bisphosphate carboxylase complex biogenesis"; "photosynthesis"; "response to blue light"; "response to far red light"; "response to red light"	GO:0016984	ribulose-bisphosphate carboxylase activity	GO:0005618 GO:0009507 GO:0009570 GO:0009573 GO:0009579 GO:0009941 GO:0016020 GO:0022626 GO:0048046	apoplast; "cell wall"; "chloroplast"; "chloroplast envelope"; "chloroplast ribulose bisphosphate carboxylase complex"; "chloroplast stroma"; "cytosolic ribosome"; "membrane"; "thylakoid"
Glyma.07G266500	-2.35599	GO:0002679 GO:0006355 GO:0006612 GO:0009693 GO:0009863 GO:0009867 GO:0009873 GO:0010200 GO:0010363 GO:0035556	ethylene biosynthetic process; "ethylene mediated signaling pathway"; "intracellular signal transduction"; "jasmonic acid mediated signaling pathway"; "protein targeting to membrane"; "regulation of plant-type hypersensitive response"; "regulation of transcription, DNA-dependent"; "respiratory burst involved in defense response"; "response to chitin"; "salicylic acid mediated signaling pathway"	GO:0003700	sequence-specific DNA binding transcription factor activity	GO:0005634	nucleus
Glyma.14G036900	-2.35757	NA	NA	GO:0005507 GO:0009055	copper ion binding; "electron carrier activity"	GO:0005886 GO:0031225	anchored to membrane; "plasma membrane"
Glyma.02G178400	-2.36192	GO:0008150	biological process	GO:0003674	molecular function	NA	NA
Glyma.13G161500	-2.36331	GO:0009651 GO:0009725 GO:0009744	response to hormone stimulus; "response to salt stress"; "response to sucrose stimulus"	GO:0004872	receptor activity	GO:0005634 GO:0016021	integral to membrane; "nucleus"
Glyma.18G174500	-2.36395	GO:0006355 GO:0042752 GO:0048579	negative regulation of long-day photoperiodism, flowering; "regulation of circadian rhythm"; "regulation of transcription, DNA-dependent"	GO:0003700 GO:0008270	sequence-specific DNA binding transcription factor activity; "zinc ion binding"	GO:0005622 GO:0005634	intracellular; "nucleus"
Glyma.15G108000	-2.36571	GO:0009058 GO:0009250 GO:0019252	biosynthetic process; "glucan biosynthetic process"; "starch biosynthetic process"	GO:0009011 GO:0016757 GO:2001070	starch binding; "starch synthase activity"; "transferase activity, transferring glycosyl groups"	GO:0005739 GO:0009507	chloroplast; "mitochondrion"
Glyma.02G268000	-2.37102	GO:0000165 GO:0006612 GO:0009595 GO:0009620 GO:0009693 GO:0009697 GO:0009862 GO:0009867 GO:0010200 GO:0010310 GO:0010363 GO:0030003 GO:0031348 GO:0042742 GO:0043900 GO:0050832 GO:0055114 GO:0070838 GO:0071398	MAPK cascade; "cellular cation homeostasis"; "cellular response to fatty acid"; "defense response to bacterium"; "defense response to fungus"; "detection of biotic stimulus"; "divalent metal ion transport"; "ethylene biosynthetic process"; "jasmonic acid mediated signaling pathway"; "negative regulation of defense response"; "oxidation-reduction process"; "protein targeting to membrane"; "regulat…	GO:0009815 GO:0016491 GO:0016706	1-aminocyclopropane-1-carboxylate oxidase activity; "oxidoreductase activity"; "oxidoreductase activity, acting on paired donors, with incorporation or reduction of molecular oxygen, 2-oxoglutarate as one donor, and incorporation of one atom each of oxygen into both donors"	GO:0005737	cytoplasm
Glyma.18G280000	-2.37172	NA	NA	NA	NA	NA	NA
Glyma.09G062800	-2.37543	GO:0006355 GO:0007623 GO:0009416 GO:0009735 GO:0009740 GO:0009910 GO:0010187 GO:0010380 GO:0010468	circadian rhythm; "gibberellic acid mediated signaling pathway"; "negative regulation of flower development"; "negative regulation of seed germination"; "regulation of chlorophyll biosynthetic process"; "regulation of gene expression"; "regulation of transcription, DNA-dependent"; "response to cytokinin stimulus"; "response to light stimulus"	GO:0003700 GO:0008270 GO:0043565 GO:0044212	sequence-specific DNA binding; "sequence-specific DNA binding transcription factor activity"; "transcription regulatory region DNA binding"; "zinc ion binding"	GO:0005634	nucleus
Glyma.10G252400	-2.37621	NA	NA	NA	NA	GO:0005634	nucleus
Glyma.18G250700	-2.3872	GO:0006508 GO:0008152 GO:0009733 GO:0010102 GO:0019761 GO:0043086	glucosinolate biosynthetic process; "lateral root morphogenesis"; "metabolic process"; "negative regulation of catalytic activity"; "proteolysis"; "response to auxin stimulus"	GO:0004252 GO:0042802	identical protein binding; "serine-type endopeptidase activity"	GO:0005576 GO:0005618	cell wall; "extracellular region"
Glyma.15G018100	-2.38976	GO:0006810 GO:0006816 GO:0006833 GO:0007030 GO:0009651 GO:0015840 GO:0030003 GO:0055085 GO:0070838	Golgi organization; "calcium ion transport"; "cellular cation homeostasis"; "divalent metal ion transport"; "response to salt stress"; "transmembrane transport"; "transport"; "urea transport"; "water transport"	GO:0005215 GO:0015200 GO:0015204 GO:0015250 GO:0051739	ammonia transmembrane transporter activity; "methylammonium transmembrane transporter activity"; "transporter activity"; "urea transmembrane transporter activity"; "water channel activity"	GO:0000326 GO:0005618 GO:0005737 GO:0005773 GO:0005774 GO:0005794 GO:0005886 GO:0009505 GO:0009506 GO:0009507 GO:0009705 GO:0009941 GO:0016020 GO:0016021 GO:0042807	Golgi apparatus; "cell wall"; "central vacuole"; "chloroplast"; "chloroplast envelope"; "cytoplasm"; "integral to membrane"; "membrane"; "plant-type cell wall"; "plant-type vacuole membrane"; "plasma membrane"; "plasmodesma"; "protein storage vacuole"; "vacuolar membrane"; "vacuole"
Glyma.08G162100	-2.3925	GO:0005975 GO:0006508 GO:0010019	carbohydrate metabolic process; "chloroplast-nucleus signaling pathway"; "proteolysis"	GO:0004190	aspartic-type endopeptidase activity	GO:0005576 GO:0005634 GO:0009507	chloroplast; "extracellular region"; "nucleus"
Glyma.01G018100	-2.39441	NA	NA	NA	NA	NA	NA
Glyma.03G056700	-2.39996	GO:0006629 GO:0006633 GO:0009266 GO:0055114	fatty acid biosynthetic process; "lipid metabolic process"; "oxidation-reduction process"; "response to temperature stimulus"	GO:0016717 GO:0042389	omega-3 fatty acid desaturase activity; "oxidoreductase activity, acting on paired donors, with oxidation of a pair of donors resulting in the reduction of molecular oxygen to two molecules of water"	GO:0009507 GO:0009941	chloroplast; "chloroplast envelope"
Glyma.01G114000	-2.40326	GO:0000271 GO:0001736 GO:0006865 GO:0006949 GO:0007155 GO:0007389 GO:0008361 GO:0009624 GO:0009723 GO:0009733 GO:0009825 GO:0009926 GO:0009932 GO:0009958 GO:0010015 GO:0010090 GO:0010218 GO:0010311 GO:0010817 GO:0040007 GO:0043481 GO:0045010 GO:0048765 GO:0048767 GO:0048829 GO:0071555	actin nucleation; "amino acid transport"; "anthocyanin accumulation in tissues in response to UV light"; "auxin polar transport"; "cell adhesion"; "cell tip growth"; "cell wall organization"; "establishment of planar polarity"; "growth"; "lateral root formation"; "multidimensional cell growth"; "pattern specification process"; "polysaccharide biosynthetic process"; "positive gravitropism"; "regul…	GO:0005215 GO:0010011 GO:0010328 GO:0015171	amino acid transmembrane transporter activity; "auxin binding"; "auxin influx transmembrane transporter activity"; "transporter activity"	GO:0005768 GO:0005794 GO:0005886 GO:0009986 GO:0016020	Golgi apparatus; "cell surface"; "endosome"; "membrane"; "plasma membrane"
Glyma.08G307600	-2.40412	GO:0006508 GO:0010200 GO:0050832	defense response to fungus; "proteolysis"; "response to chitin"	GO:0003677 GO:0004190	DNA binding; "aspartic-type endopeptidase activity"	GO:0005576	extracellular region
Glyma.02G304500	-2.40558	GO:0000023 GO:0006098 GO:0009058 GO:0009637 GO:0009644 GO:0009744 GO:0009793 GO:0009853 GO:0010027 GO:0010114 GO:0010155 GO:0010218 GO:0010228 GO:0016226 GO:0019252 GO:0019288 GO:0019760 GO:0019761 GO:0043085 GO:0048481 GO:0048573	biosynthetic process; "embryo development ending in seed dormancy"; "glucosinolate biosynthetic process"; "glucosinolate metabolic process"; "iron-sulfur cluster assembly"; "isopentenyl diphosphate biosynthetic process, mevalonate-independent pathway"; "maltose metabolic process"; "ovule development"; "pentose-phosphate shunt"; "photoperiodism, flowering"; "photorespiration"; "positive regulation…	GO:0008878 GO:0016779	glucose-1-phosphate adenylyltransferase activity; "nucleotidyltransferase activity"	GO:0009507 GO:0009570 GO:0030931 GO:0048046	apoplast; "chloroplast"; "chloroplast stroma"; "heterotetrameric ADPG pyrophosphorylase complex"
Glyma.12G040000	-2.40562	GO:0006468 GO:0007169 GO:0007172 GO:0009934 GO:0030154	cell differentiation; "protein phosphorylation"; "regulation of meristem structural organization"; "signal complex assembly"; "transmembrane receptor protein tyrosine kinase signaling pathway"	GO:0004674 GO:0004702 GO:0005515 GO:0005524 GO:0016301 GO:0033612 GO:0042802 GO:0043621	ATP binding; "identical protein binding"; "kinase activity"; "protein binding"; "protein self-association"; "protein serine/threonine kinase activity"; "receptor serine/threonine kinase binding"; "receptor signaling protein serine/threonine kinase activity"	GO:0005886 GO:0016020 GO:0016021	integral to membrane; "membrane"; "plasma membrane"
Glyma.02G038100	-2.40633	GO:0009058 GO:0009853 GO:0010264 GO:0042218	1-aminocyclopropane-1-carboxylate biosynthetic process; "biosynthetic process"; "myo-inositol hexakisphosphate biosynthetic process"; "photorespiration"	GO:0003824 GO:0004021 GO:0008453 GO:0016740 GO:0016847 GO:0030170 GO:0047958	1-aminocyclopropane-1-carboxylate synthase activity; "L-alanine:2-oxoglutarate aminotransferase activity"; "alanine-glyoxylate transaminase activity"; "catalytic activity"; "glycine:2-oxoglutarate aminotransferase activity"; "pyridoxal phosphate binding"; "transferase activity"	GO:0005737 GO:0005777 GO:0009507 GO:0009570	chloroplast; "chloroplast stroma"; "cytoplasm"; "peroxisome"
Glyma.10G281400	-2.41608	GO:0006364 GO:0009637 GO:0009657 GO:0009773 GO:0009853 GO:0009854 GO:0010114 GO:0010207 GO:0010218 GO:0010304 GO:0015979 GO:0019344 GO:0019684 GO:0035304 GO:0042631 GO:0071482	PSII associated light-harvesting complex II catabolic process; "cellular response to light stimulus"; "cellular response to water deprivation"; "cysteine biosynthetic process"; "oxidative photosynthetic carbon pathway"; "photorespiration"; "photosynthesis"; "photosynthesis, light reaction"; "photosynthetic electron transport in photosystem I"; "photosystem II assembly"; "plastid organization"; "r…	GO:0008266 GO:0008465	glycerate dehydrogenase activity; "poly(U) RNA binding"	GO:0005777 GO:0009507 GO:0048046	apoplast; "chloroplast"; "peroxisome"
Glyma.18G094300	-2.42076	NA	NA	NA	NA	NA	NA
Glyma.01G056400	-2.42166	GO:0007165	signal transduction	GO:0005102	receptor binding	GO:0005576 GO:0048046	apoplast; "extracellular region"
Glyma.05G013000	-2.42484	GO:0009651 GO:0009733 GO:0009739 GO:0009751 GO:0009753 GO:0016556 GO:0046686	mRNA modification; "response to auxin stimulus"; "response to cadmium ion"; "response to gibberellin stimulus"; "response to jasmonic acid stimulus"; "response to salicylic acid stimulus"; "response to salt stress"	GO:0003677 GO:0003700	DNA binding; "sequence-specific DNA binding transcription factor activity"	GO:0005634	nucleus
Glyma.18G215500	-2.42494	GO:0006468 GO:0042549	photosystem II stabilization; "protein phosphorylation"	GO:0004672 GO:0004674 GO:0005524 GO:0016301 GO:0016772	ATP binding; "kinase activity"; "protein kinase activity"; "protein serine/threonine kinase activity"; "transferase activity, transferring phosphorus-containing groups"	GO:0009507 GO:0009579	chloroplast; "thylakoid"
Glyma.08G098400	-2.42776	GO:0006810 GO:0006863 GO:0015798 GO:0023052 GO:0055085	myo-inositol transport; "purine nucleobase transport"; "signaling"; "transmembrane transport"; "transport"	GO:0005215 GO:0005351 GO:0005366 GO:0015144 GO:0022857 GO:0022891	carbohydrate transmembrane transporter activity; "myo-inositol:hydrogen symporter activity"; "substrate-specific transmembrane transporter activity"; "sugar:hydrogen symporter activity"; "transmembrane transporter activity"; "transporter activity"	GO:0005886 GO:0016020 GO:0016021 GO:0090406	integral to membrane; "membrane"; "plasma membrane"; "pollen tube"
Glyma.03G259200	-2.43468	GO:0007264 GO:0015031	protein transport; "small GTPase mediated signal transduction"	GO:0005525	GTP binding	GO:0005634 GO:0005768 GO:0009504	cell plate; "endosome"; "nucleus"
Glyma.15G106700	-2.4363	GO:0009408 GO:0009644 GO:0042542	response to heat; "response to high light intensity"; "response to hydrogen peroxide"	NA	NA	GO:0005737	cytoplasm
Glyma.13G294300	-2.4376	GO:0000165 GO:0006355 GO:0006364 GO:0006612 GO:0007165 GO:0009617 GO:0009658 GO:0009862 GO:0009867 GO:0009902 GO:0009910 GO:0009965 GO:0010027 GO:0010207 GO:0010310 GO:0010363 GO:0010380 GO:0030154 GO:0031348 GO:0035304 GO:0042793 GO:0045893	MAPK cascade; "cell differentiation"; "chloroplast organization"; "chloroplast relocation"; "jasmonic acid mediated signaling pathway"; "leaf morphogenesis"; "negative regulation of defense response"; "negative regulation of flower development"; "photosystem II assembly"; "positive regulation of transcription, DNA-dependent"; "protein targeting to membrane"; "rRNA processing"; "regulation of chlo…	GO:0003700 GO:0044212	sequence-specific DNA binding transcription factor activity; "transcription regulatory region DNA binding"	GO:0005634	nucleus
Glyma.09G027000	-2.43862	GO:0055114	oxidation-reduction process	GO:0003824 GO:0008762 GO:0009055 GO:0016491 GO:0016614 GO:0050660	UDP-N-acetylmuramate dehydrogenase activity; "catalytic activity"; "electron carrier activity"; "flavin adenine dinucleotide binding"; "oxidoreductase activity"; "oxidoreductase activity, acting on CH-OH group of donors"	GO:0005886 GO:0009507 GO:0048046	apoplast; "chloroplast"; "plasma membrane"
Glyma.16G040400	-2.43874	GO:0048767	root hair elongation	GO:0005515	protein binding	GO:0005886 GO:0031225	anchored to membrane; "plasma membrane"
Glyma.06G175500	-2.43928	GO:0006979 GO:0034484 GO:0080167	raffinose catabolic process; "response to karrikin"; "response to oxidative stress"	GO:0004553 GO:0052692	hydrolase activity, hydrolyzing O-glycosyl compounds; "raffinose alpha-galactosidase activity"	GO:0005737 GO:0009506	cytoplasm; "plasmodesma"
Glyma.10G266300	-2.44026	GO:0006499	N-terminal protein myristoylation	GO:0003674	molecular function	GO:0005634	nucleus
Glyma.09G262800	-2.44274	GO:0006952 GO:0008152 GO:0009744 GO:0009813 GO:0010224 GO:0055114 GO:0080167	defense response; "flavonoid biosynthetic process"; "metabolic process"; "oxidation-reduction process"; "response to UV-B"; "response to karrikin"; "response to sucrose stimulus"	GO:0000166 GO:0008106 GO:0016491 GO:0047501 GO:0047504	(+)-neomenthol dehydrogenase activity; "(-)-menthol dehydrogenase activity"; "alcohol dehydrogenase (NADP+) activity"; "nucleotide binding"; "oxidoreductase activity"	GO:0005737 GO:0005829 GO:0005886	cytoplasm; "cytosol"; "plasma membrane"
Glyma.03G177200	-2.4428	GO:0008150	biological process	GO:0003674	molecular function	GO:0005739 GO:0009507 GO:0009535	chloroplast; "chloroplast thylakoid membrane"; "mitochondrion"
Glyma.15G169300	-2.44516	GO:0006355 GO:0007623 GO:0009416 GO:0009735 GO:0009740 GO:0009910 GO:0010187 GO:0010380 GO:0010468	circadian rhythm; "gibberellic acid mediated signaling pathway"; "negative regulation of flower development"; "negative regulation of seed germination"; "regulation of chlorophyll biosynthetic process"; "regulation of gene expression"; "regulation of transcription, DNA-dependent"; "response to cytokinin stimulus"; "response to light stimulus"	GO:0003700 GO:0008270 GO:0043565 GO:0044212	sequence-specific DNA binding; "sequence-specific DNA binding transcription factor activity"; "transcription regulatory region DNA binding"; "zinc ion binding"	GO:0005634	nucleus
Glyma.19G202200	-2.45081	GO:0009414 GO:0010148	response to water deprivation; "transpiration"	GO:0000166 GO:0005524 GO:0016887 GO:0017111 GO:0042626	ATP binding; "ATPase activity"; "ATPase activity, coupled to transmembrane movement of substances"; "nucleoside-triphosphatase activity"; "nucleotide binding"	GO:0005739 GO:0005886 GO:0016020	membrane; "mitochondrion"; "plasma membrane"
Glyma.19G224500	-2.45161	NA	NA	GO:0004091	carboxylesterase activity	GO:0005576	extracellular region
Glyma.12G096900	-2.45235	GO:0000271 GO:0030244	cellulose biosynthetic process; "polysaccharide biosynthetic process"	GO:0016740 GO:0016757 GO:0016759 GO:0016760	cellulose synthase (UDP-forming) activity; "cellulose synthase activity"; "transferase activity"; "transferase activity, transferring glycosyl groups"	GO:0005794 GO:0016020	Golgi apparatus; "membrane"
Glyma.06G093600	-2.45239	GO:0006508	proteolysis	GO:0004190	aspartic-type endopeptidase activity	GO:0005576 GO:0005618 GO:0009505 GO:0048046	apoplast; "cell wall"; "extracellular region"; "plant-type cell wall"
Glyma.03G148500	-2.45469	GO:0007165	signal transduction	NA	NA	GO:0005576	extracellular region
Glyma.03G058300	-2.45511	GO:0006793 GO:0006812 GO:0006814 GO:0006816 GO:0006874 GO:0006882 GO:0009624 GO:0010351 GO:0030026 GO:0051592 GO:0055062 GO:0055085	calcium ion transport; "cation transport"; "cellular calcium ion homeostasis"; "cellular manganese ion homeostasis"; "cellular zinc ion homeostasis"; "lithium ion transport"; "phosphate ion homeostasis"; "phosphorus metabolic process"; "response to calcium ion"; "response to nematode"; "sodium ion transport"; "transmembrane transport"	GO:0005515 GO:0008324 GO:0015368 GO:0015369 GO:0015491	calcium:cation antiporter activity; "calcium:hydrogen antiporter activity"; "cation:cation antiporter activity"; "cation transmembrane transporter activity"; "protein binding"	GO:0005773 GO:0005774 GO:0009705 GO:0016021	integral to membrane; "plant-type vacuole membrane"; "vacuolar membrane"; "vacuole"
Glyma.13G083700	-2.45738	GO:0009409 GO:0048610 GO:0048767 GO:0048868	cellular process involved in reproduction; "pollen tube development"; "response to cold"; "root hair elongation"	GO:0005509	calcium ion binding	GO:0005634 GO:0005737	cytoplasm; "nucleus"
Glyma.07G158200	-2.46131	NA	NA	GO:0003700 GO:0008270	sequence-specific DNA binding transcription factor activity; "zinc ion binding"	GO:0005622 GO:0005634	intracellular; "nucleus"
Glyma.19G260600	-2.46175	GO:0006098 GO:0006364 GO:0009657 GO:0009737 GO:0009773 GO:0010027 GO:0010207 GO:0015979 GO:0019684 GO:0035304	pentose-phosphate shunt; "photosynthesis"; "photosynthesis, light reaction"; "photosynthetic electron transport in photosystem I"; "photosystem II assembly"; "plastid organization"; "rRNA processing"; "regulation of protein dephosphorylation"; "response to abscisic acid stimulus"; "thylakoid membrane organization"	GO:0003677	DNA binding	GO:0009295 GO:0009507 GO:0009508 GO:0009534 GO:0009535 GO:0009579 GO:0009941 GO:0030093	chloroplast; "chloroplast envelope"; "chloroplast photosystem I"; "chloroplast thylakoid"; "chloroplast thylakoid membrane"; "nucleoid"; "plastid chromosome"; "thylakoid"
Glyma.10G172900	-2.46561	GO:0003006 GO:0006857 GO:0010039 GO:0048316 GO:0055085	developmental process involved in reproduction; "oligopeptide transport"; "response to iron ion"; "seed development"; "transmembrane transport"	GO:0015198 GO:0051980	iron-nicotianamine transmembrane transporter activity; "oligopeptide transporter activity"	GO:0005886	plasma membrane
Glyma.07G185400	-2.46789	GO:0000096 GO:0000165 GO:0005975 GO:0006098 GO:0006108 GO:0006355 GO:0006364 GO:0006546 GO:0006612 GO:0006636 GO:0006655 GO:0006733 GO:0006766 GO:0008652 GO:0009072 GO:0009106 GO:0009108 GO:0009117 GO:0009416 GO:0009617 GO:0009657 GO:0009695 GO:0009853 GO:0009862 GO:0009867 GO:0009902 GO:0009965 GO:0010103 GO:0010207 GO:0010304 GO:0010310 GO:0010363 GO:0015994 GO:0015995 GO:0016117 GO:0019216 GO:…	MAPK cascade; "PSII associated light-harvesting complex II catabolic process"; "aromatic amino acid family metabolic process"; "carbohydrate metabolic process"; "carotenoid biosynthetic process"; "cell differentiation"; "cellular amino acid biosynthetic process"; "cellular carbohydrate metabolic process"; "cellular lipid catabolic process"; "chlorophyll biosynthetic process"; "chlorophyll metabol…	GO:0000166 GO:0003824 GO:0016491 GO:0016615 GO:0016616 GO:0030060	L-malate dehydrogenase activity; "catalytic activity"; "malate dehydrogenase activity"; "nucleotide binding"; "oxidoreductase activity"; "oxidoreductase activity, acting on the CH-OH group of donors, NAD or NADP as acceptor"	GO:0005737 GO:0005773 GO:0005777 GO:0009507 GO:0009941 GO:0042579 GO:0048046	apoplast; "chloroplast"; "chloroplast envelope"; "cytoplasm"; "microbody"; "peroxisome"; "vacuole"
Glyma.04G231100	-2.46892	GO:0006816 GO:0009733	calcium ion transport; "response to auxin stimulus"	GO:0003674	molecular function	GO:0005575	cellular component
Glyma.07G150400	-2.47247	GO:0006629	lipid metabolic process	GO:0004091 GO:0016787 GO:0016788	carboxylesterase activity; "hydrolase activity"; "hydrolase activity, acting on ester bonds"	GO:0005576 GO:0048046	apoplast; "extracellular region"
Glyma.01G165400	-2.47941	GO:0009664 GO:0010075 GO:0042545 GO:0048653 GO:0051707	anther development; "cell wall modification"; "plant-type cell wall organization"; "regulation of meristem growth"; "response to other organism"	GO:0003674	molecular function	GO:0005576 GO:0031225	anchored to membrane; "extracellular region"
Glyma.04G096000	-2.47967	GO:0006468	protein phosphorylation	GO:0004672 GO:0004674 GO:0004712 GO:0004713 GO:0005524 GO:0016301 GO:0016772	ATP binding; "kinase activity"; "protein kinase activity"; "protein serine/threonine/tyrosine kinase activity"; "protein serine/threonine kinase activity"; "protein tyrosine kinase activity"; "transferase activity, transferring phosphorus-containing groups"	GO:0005634	nucleus
Glyma.14G094700	-2.48159	GO:0006544 GO:0019464 GO:0055114	glycine decarboxylation via glycine cleavage system; "glycine metabolic process"; "oxidation-reduction process"	GO:0003824 GO:0004375 GO:0005524 GO:0030170	ATP binding; "catalytic activity"; "glycine dehydrogenase (decarboxylating) activity"; "pyridoxal phosphate binding"	GO:0005739 GO:0005960 GO:0009507 GO:0009941 GO:0048046	apoplast; "chloroplast"; "chloroplast envelope"; "glycine cleavage complex"; "mitochondrion"
Glyma.03G001700	-2.48947	GO:0006979	response to oxidative stress	NA	NA	GO:0005634	nucleus
Glyma.08G018000	-2.48993	GO:0006979 GO:0009058 GO:0009611 GO:0009612 GO:0009693 GO:0009723 GO:0009733 GO:0009737 GO:0009753 GO:0010200 GO:0042218 GO:0071281	1-aminocyclopropane-1-carboxylate biosynthetic process; "biosynthetic process"; "cellular response to iron ion"; "ethylene biosynthetic process"; "response to abscisic acid stimulus"; "response to auxin stimulus"; "response to chitin"; "response to ethylene stimulus"; "response to jasmonic acid stimulus"; "response to mechanical stimulus"; "response to oxidative stress"; "response to wounding"	GO:0003824 GO:0005515 GO:0016740 GO:0016847 GO:0030170 GO:0042802	1-aminocyclopropane-1-carboxylate synthase activity; "catalytic activity"; "identical protein binding"; "protein binding"; "pyridoxal phosphate binding"; "transferase activity"	GO:0005737	cytoplasm
Glyma.20G212400	-2.49263	NA	NA	GO:0003674	molecular function	GO:0005737	cytoplasm
Glyma.01G089300	-2.49477	GO:0006364 GO:0009902 GO:0010027 GO:0010207 GO:0019684 GO:0034660 GO:0035304 GO:0042793 GO:0045893	chloroplast relocation; "ncRNA metabolic process"; "photosynthesis, light reaction"; "photosystem II assembly"; "positive regulation of transcription, DNA-dependent"; "rRNA processing"; "regulation of protein dephosphorylation"; "thylakoid membrane organization"; "transcription from plastid promoter"	NA	NA	GO:0005634 GO:0009507 GO:0009707	chloroplast; "chloroplast outer membrane"; "nucleus"
Glyma.11G049800	-2.49829	GO:0009416	response to light stimulus	GO:0004871	signal transducer activity	GO:0005886	plasma membrane
Glyma.04G190300	-2.503	NA	NA	GO:0043621	protein self-association	GO:0005634	nucleus
Glyma.06G087100	-2.5042	GO:0010200	response to chitin	GO:0016787	hydrolase activity	NA	NA
Glyma.08G175800	-2.50741	GO:0042742 GO:0050665	defense response to bacterium; "hydrogen peroxide biosynthetic process"	GO:0003824 GO:0008891 GO:0010181 GO:0016491	FMN binding; "catalytic activity"; "glycolate oxidase activity"; "oxidoreductase activity"	GO:0005634 GO:0005777 GO:0009506 GO:0009507 GO:0009570 GO:0016020 GO:0022626 GO:0048046	apoplast; "chloroplast"; "chloroplast stroma"; "cytosolic ribosome"; "membrane"; "nucleus"; "peroxisome"; "plasmodesma"
Glyma.08G279700	-2.50798	GO:0000271 GO:0009825 GO:0009932 GO:0010817 GO:0019344 GO:0030154 GO:0042761 GO:0043481 GO:0048640 GO:0048767 GO:0050732 GO:0051302 GO:0071555	anthocyanin accumulation in tissues in response to UV light; "cell differentiation"; "cell tip growth"; "cell wall organization"; "cysteine biosynthetic process"; "multidimensional cell growth"; "negative regulation of developmental growth"; "negative regulation of peptidyl-tyrosine phosphorylation"; "polysaccharide biosynthetic process"; "regulation of cell division"; "regulation of hormone leve…	GO:0004725 GO:0080023	3R-hydroxyacyl-CoA dehydratase activity; "protein tyrosine phosphatase activity"	GO:0005634 GO:0005739 GO:0005783 GO:0005829 GO:0009923 GO:0016021	cytosol; "endoplasmic reticulum"; "fatty acid elongase complex"; "integral to membrane"; "mitochondrion"; "nucleus"
Glyma.03G083200	-2.50806	GO:0008152	metabolic process	GO:0003824 GO:0016787	catalytic activity; "hydrolase activity"	NA	NA
Glyma.10G028900	-2.5095	GO:0008272	sulfate transport	GO:0015116	sulfate transmembrane transporter activity	GO:0009507	chloroplast
Glyma.20G247800	-2.5104	NA	NA	NA	NA	NA	NA
Glyma.07G051400	-2.51567	GO:0008610	lipid biosynthetic process	GO:0008168	methyltransferase activity	NA	NA
Glyma.14G179200	-2.51949	GO:0009257 GO:0009396 GO:0009611 GO:0009620 GO:0009693 GO:0009695 GO:0009753 GO:0015824	10-formyltetrahydrofolate biosynthetic process; "ethylene biosynthetic process"; "folic acid-containing compound biosynthetic process"; "jasmonic acid biosynthetic process"; "proline transport"; "response to fungus"; "response to jasmonic acid stimulus"; "response to wounding"	NA	NA	GO:0009507	chloroplast
Glyma.19G260300	-2.52018	GO:0006944 GO:0008150 GO:0048193	Golgi vesicle transport; "biological process"; "cellular membrane fusion"	GO:0003674	molecular function	GO:0005739 GO:0005794 GO:0005829	Golgi apparatus; "cytosol"; "mitochondrion"
Glyma.08G164500	-2.52232	GO:0008150	biological process	GO:0003674	molecular function	GO:0009507	chloroplast
Glyma.02G197600	-2.52449	GO:0051607	defense response to virus	GO:0003674	molecular function	GO:0005886	plasma membrane
Glyma.12G185600	-2.5264	NA	NA	NA	NA	GO:0005634	nucleus
Glyma.11G034000	-2.53112	GO:0000041 GO:0006810 GO:0006826 GO:0006833 GO:0009651 GO:0010106 GO:0010167 GO:0010413 GO:0015706 GO:0045492 GO:0055085	cellular response to iron ion starvation; "glucuronoxylan metabolic process"; "iron ion transport"; "nitrate transport"; "response to nitrate"; "response to salt stress"; "transition metal ion transport"; "transmembrane transport"; "transport"; "water transport"; "xylan biosynthetic process"	GO:0005215 GO:0015200 GO:0015250 GO:0051739	ammonia transmembrane transporter activity; "methylammonium transmembrane transporter activity"; "transporter activity"; "water channel activity"	GO:0009705 GO:0016020 GO:0016021 GO:0042807	central vacuole; "integral to membrane"; "membrane"; "plant-type vacuole membrane"
Glyma.04G243000	-2.53215	GO:0008152	metabolic process	GO:0003863 GO:0016624	3-methyl-2-oxobutanoate dehydrogenase (2-methylpropanoyl-transferring) activity; "oxidoreductase activity, acting on the aldehyde or oxo group of donors, disulfide as acceptor"	GO:0005739	mitochondrion
Glyma.13G206700	-2.53357	GO:0006810 GO:0009624 GO:0009643 GO:0009744 GO:0009749 GO:0010109 GO:0015712 GO:0015713 GO:0015714 GO:0015760 GO:0015979 GO:0035436 GO:0055085 GO:0080167	glucose-6-phosphate transport; "hexose phosphate transport"; "phosphoenolpyruvate transport"; "phosphoglycerate transport"; "photosynthesis"; "photosynthetic acclimation"; "regulation of photosynthesis"; "response to glucose stimulus"; "response to karrikin"; "response to nematode"; "response to sucrose stimulus"; "transmembrane transport"; "transport"; "triose phosphate transmembrane transport"	GO:0005215 GO:0005315 GO:0015120 GO:0015152 GO:0015297 GO:0071917	antiporter activity; "glucose-6-phosphate transmembrane transporter activity"; "inorganic phosphate transmembrane transporter activity"; "phosphoglycerate transmembrane transporter activity"; "transporter activity"; "triose-phosphate transmembrane transporter activity"	GO:0005774 GO:0009507 GO:0016021	chloroplast; "integral to membrane"; "vacuolar membrane"
Glyma.18G115500	-2.5338	GO:0055114	oxidation-reduction process	GO:0004033 GO:0016491	aldo-keto reductase (NADP) activity; "oxidoreductase activity"	GO:0005737 GO:0009507 GO:0009535 GO:0009941 GO:0010287	chloroplast; "chloroplast envelope"; "chloroplast thylakoid membrane"; "cytoplasm"; "plastoglobule"
Glyma.08G266500	-2.53675	GO:0009903 GO:0009904	chloroplast accumulation movement; "chloroplast avoidance movement"	GO:0005515	protein binding	GO:0005829 GO:0005886	cytosol; "plasma membrane"
Glyma.16G167500	-2.54298	NA	NA	GO:0003677 GO:0003700	DNA binding; "sequence-specific DNA binding transcription factor activity"	GO:0005634	nucleus
Glyma.17G237100	-2.54474	GO:0009739	response to gibberellin stimulus	GO:0003674	molecular function	GO:0005576	extracellular region
Glyma.14G213100	-2.54745	GO:0008150	biological process	GO:0003674	molecular function	GO:0005739	mitochondrion
Glyma.08G107300	-2.5542	GO:0005975 GO:0006073	carbohydrate metabolic process; "cellular glucan metabolic process"	GO:0004553 GO:0016762 GO:0016798	hydrolase activity, acting on glycosyl bonds; "hydrolase activity, hydrolyzing O-glycosyl compounds"; "xyloglucan:xyloglucosyl transferase activity"	GO:0005576 GO:0005618 GO:0048046	apoplast; "cell wall"; "extracellular region"
Glyma.19G110700	-2.55533	GO:0005975 GO:0006098 GO:0009773 GO:0010264	carbohydrate metabolic process; "myo-inositol hexakisphosphate biosynthetic process"; "pentose-phosphate shunt"; "photosynthetic electron transport in photosystem I"	GO:0003824 GO:0030246	carbohydrate binding; "catalytic activity"	GO:0009507 GO:0009534 GO:0009535 GO:0010598	NAD(P)H dehydrogenase complex (plastoquinone); "chloroplast"; "chloroplast thylakoid"; "chloroplast thylakoid membrane"
Glyma.10G274400	-2.56178	GO:0000038 GO:0000096 GO:0000271 GO:0006546 GO:0006633 GO:0006636 GO:0006733 GO:0006766 GO:0008152 GO:0008610 GO:0008652 GO:0009072 GO:0009106 GO:0009108 GO:0009117 GO:0009409 GO:0009416 GO:0009637 GO:0009644 GO:0009695 GO:0009744 GO:0009793 GO:0009825 GO:0009826 GO:0009932 GO:0010025 GO:0010027 GO:0010114 GO:0010155 GO:0010218 GO:0010228 GO:0010817 GO:0015994 GO:0015995 GO:0016117 GO:0016226 GO:…	anthocyanin accumulation in tissues in response to UV light; "aromatic amino acid family metabolic process"; "carotenoid biosynthetic process"; "cell tip growth"; "cell wall organization"; "cellular amino acid biosynthetic process"; "chlorophyll biosynthetic process"; "chlorophyll metabolic process"; "coenzyme biosynthetic process"; "cuticle development"; "defense response to bacterium"; "embryo …	GO:0003824 GO:0016747	catalytic activity; "transferase activity, transferring acyl groups other than amino-acyl groups"	GO:0005783 GO:0016020	endoplasmic reticulum; "membrane"
Glyma.17G253500	-2.56246	GO:0008150	biological process	GO:0003674	molecular function	GO:0016021	integral to membrane
Glyma.19G236700	-2.56583	GO:0030001	metal ion transport	GO:0046872	metal ion binding	GO:0005618 GO:0005737	cell wall; "cytoplasm"
Glyma.02G066800	-2.56749	NA	NA	NA	NA	GO:0005783 GO:0005886	endoplasmic reticulum; "plasma membrane"
Glyma.15G084600	-2.57162	NA	NA	GO:0008270	zinc ion binding	GO:0005634	nucleus
Glyma.16G156800	-2.58065	GO:0009915 GO:0015770 GO:0055085	phloem sucrose loading; "sucrose transport"; "transmembrane transport"	GO:0005351 GO:0008506 GO:0008515 GO:0015144	carbohydrate transmembrane transporter activity; "sucrose:hydrogen symporter activity"; "sucrose transmembrane transporter activity"; "sugar:hydrogen symporter activity"	GO:0005886 GO:0016020	membrane; "plasma membrane"
Glyma.19G182900	-2.58071	NA	NA	NA	NA	NA	NA
Glyma.19G198500	-2.5857	GO:0000271 GO:0006508 GO:0006546	glycine catabolic process; "polysaccharide biosynthetic process"; "proteolysis"	GO:0004190	aspartic-type endopeptidase activity	GO:0005576 GO:0005618 GO:0009505 GO:0016020	cell wall; "extracellular region"; "membrane"; "plant-type cell wall"
Glyma.13G288500	-2.58582	NA	NA	GO:0005507 GO:0009055	copper ion binding; "electron carrier activity"	GO:0005886 GO:0031225	anchored to membrane; "plasma membrane"
Glyma.07G158000	-2.58598	NA	NA	GO:0003700 GO:0008270	sequence-specific DNA binding transcription factor activity; "zinc ion binding"	GO:0005622 GO:0005634	intracellular; "nucleus"
Glyma.06G109200	-2.58932	GO:0006809 GO:0009416 GO:0042128 GO:0055114	nitrate assimilation; "nitric oxide biosynthetic process"; "oxidation-reduction process"; "response to light stimulus"	GO:0005506 GO:0005515 GO:0008940 GO:0009055 GO:0016491 GO:0020037 GO:0030151 GO:0043546 GO:0046857 GO:0046872 GO:0050660	electron carrier activity; "flavin adenine dinucleotide binding"; "heme binding"; "iron ion binding"; "metal ion binding"; "molybdenum ion binding"; "molybdopterin cofactor binding"; "nitrate reductase activity"; "oxidoreductase activity"; "oxidoreductase activity, acting on other nitrogenous compounds as donors, with NAD or NADP as acceptor"; "protein binding"	GO:0005739 GO:0005829	cytosol; "mitochondrion"
Glyma.04G020000	-2.58942	GO:0000165 GO:0006333 GO:0006355 GO:0006612 GO:0009617 GO:0009862 GO:0009867 GO:0009965 GO:0010310 GO:0010363 GO:0030154 GO:0031348 GO:0035304 GO:0045893	MAPK cascade; "cell differentiation"; "chromatin assembly or disassembly"; "jasmonic acid mediated signaling pathway"; "leaf morphogenesis"; "negative regulation of defense response"; "positive regulation of transcription, DNA-dependent"; "protein targeting to membrane"; "regulation of hydrogen peroxide metabolic process"; "regulation of plant-type hypersensitive response"; "regulation of protein…	GO:0003677 GO:0003700	DNA binding; "sequence-specific DNA binding transcription factor activity"	GO:0005634	nucleus
Glyma.12G097800	-2.59217	GO:0006810 GO:0046685	response to arsenic-containing substance; "transport"	GO:0005215 GO:0015250	transporter activity; "water channel activity"	GO:0005783 GO:0016020	endoplasmic reticulum; "membrane"
Glyma.02G072400	-2.59619	GO:0048767	root hair elongation	GO:0005515	protein binding	GO:0005886 GO:0031225	anchored to membrane; "plasma membrane"
Glyma.18G063200	-2.59719	GO:0006812 GO:0006816 GO:0006833 GO:0006882 GO:0007030 GO:0009624 GO:0009631 GO:0009651 GO:0009750 GO:0019761 GO:0030003 GO:0030026 GO:0032880 GO:0044242 GO:0055062 GO:0055085 GO:0070838	Golgi organization; "calcium ion transport"; "cation transport"; "cellular cation homeostasis"; "cellular lipid catabolic process"; "cellular manganese ion homeostasis"; "cellular zinc ion homeostasis"; "cold acclimation"; "divalent metal ion transport"; "glucosinolate biosynthetic process"; "phosphate ion homeostasis"; "regulation of protein localization"; "response to fructose stimulus"; "respo…	GO:0005515 GO:0008324 GO:0015085 GO:0015368 GO:0015369	calcium:cation antiporter activity; "calcium:hydrogen antiporter activity"; "calcium ion transmembrane transporter activity"; "cation transmembrane transporter activity"; "protein binding"	GO:0005773 GO:0005774 GO:0009507 GO:0009705 GO:0016020 GO:0016021	chloroplast; "integral to membrane"; "membrane"; "plant-type vacuole membrane"; "vacuolar membrane"; "vacuole"
Glyma.07G169400	-2.60173	NA	NA	NA	NA	NA	NA
Glyma.11G056700	-2.60326	GO:0000278 GO:0007050 GO:0010440 GO:0042023 GO:0045736	DNA endoreduplication; "cell cycle arrest"; "mitotic cell cycle"; "negative regulation of cyclin-dependent protein serine/threonine kinase activity"; "stomatal lineage progression"	GO:0004861 GO:0005515 GO:0030332	cyclin-dependent protein serine/threonine kinase inhibitor activity; "cyclin binding"; "protein binding"	GO:0001673 GO:0005634	male germ cell nucleus; "nucleus"
Glyma.13G161200	-2.60428	GO:0010398 GO:0045489	pectin biosynthetic process; "xylogalacturonan metabolic process"	GO:0003824 GO:0035252	UDP-xylosyltransferase activity; "catalytic activity"	GO:0005768 GO:0005794 GO:0005802 GO:0016020	Golgi apparatus; "endosome"; "membrane"; "trans-Golgi network"
Glyma.03G204800	-2.60811	GO:0009414 GO:0010148	response to water deprivation; "transpiration"	GO:0000166 GO:0005524 GO:0016887 GO:0017111 GO:0042626	ATP binding; "ATPase activity"; "ATPase activity, coupled to transmembrane movement of substances"; "nucleoside-triphosphatase activity"; "nucleotide binding"	GO:0005739 GO:0005886 GO:0016020	membrane; "mitochondrion"; "plasma membrane"
Glyma.11G121800	-2.61217	GO:0001666 GO:0009862 GO:0010310 GO:0015671	oxygen transport; "regulation of hydrogen peroxide metabolic process"; "response to hypoxia"; "systemic acquired resistance, salicylic acid mediated signaling pathway"	GO:0005506 GO:0019825 GO:0020037	heme binding; "iron ion binding"; "oxygen binding"	GO:0005618 GO:0005737 GO:0005829 GO:0005886 GO:0009506	cell wall; "cytoplasm"; "cytosol"; "plasma membrane"; "plasmodesma"
Glyma.04G088700	-2.61382	GO:0002237 GO:0006468 GO:0006612 GO:0007165 GO:0009963 GO:0010051 GO:0010103 GO:0010363 GO:0048443	positive regulation of flavonoid biosynthetic process; "protein phosphorylation"; "protein targeting to membrane"; "regulation of plant-type hypersensitive response"; "response to molecule of bacterial origin"; "signal transduction"; "stamen development"; "stomatal complex morphogenesis"; "xylem and phloem pattern formation"	GO:0004672 GO:0004674 GO:0005524 GO:0016301 GO:0016772	ATP binding; "kinase activity"; "protein kinase activity"; "protein serine/threonine kinase activity"; "transferase activity, transferring phosphorus-containing groups"	GO:0005886	plasma membrane
Glyma.10G271600	-2.6181	GO:0006468	protein phosphorylation	GO:0004672 GO:0004674 GO:0004713 GO:0005524 GO:0016301 GO:0016772	ATP binding; "kinase activity"; "protein kinase activity"; "protein serine/threonine kinase activity"; "protein tyrosine kinase activity"; "transferase activity, transferring phosphorus-containing groups"	GO:0005886	plasma membrane
Glyma.18G005800	-2.61831	GO:0006869	lipid transport	GO:0003674	molecular function	GO:0005886 GO:0031225 GO:0046658	anchored to membrane; "anchored to plasma membrane"; "plasma membrane"
Glyma.04G032000	-2.61832	NA	NA	GO:0008168	methyltransferase activity	GO:0005634	nucleus
Glyma.16G041700	-2.61942	GO:0005975 GO:0006098 GO:0009773 GO:0010264	carbohydrate metabolic process; "myo-inositol hexakisphosphate biosynthetic process"; "pentose-phosphate shunt"; "photosynthetic electron transport in photosystem I"	GO:0003824 GO:0030246	carbohydrate binding; "catalytic activity"	GO:0009507 GO:0009534 GO:0009535 GO:0010598	NAD(P)H dehydrogenase complex (plastoquinone); "chloroplast"; "chloroplast thylakoid"; "chloroplast thylakoid membrane"
Glyma.08G009900	-2.61984	GO:0015770	sucrose transport	GO:0008515 GO:0051119	sucrose transmembrane transporter activity; "sugar transmembrane transporter activity"	GO:0005886 GO:0005887 GO:0016020	integral to plasma membrane; "membrane"; "plasma membrane"
Glyma.13G293700	-2.62135	GO:0000165 GO:0006355 GO:0006612 GO:0007154 GO:0007165 GO:0009409 GO:0009410 GO:0009414 GO:0009611 GO:0009617 GO:0009693 GO:0009695 GO:0009723 GO:0009733 GO:0009738 GO:0009751 GO:0009753 GO:0009814 GO:0009862 GO:0009863 GO:0009867 GO:0010310 GO:0010363 GO:0030968 GO:0031348 GO:0035304 GO:0042538 GO:0042742 GO:0043069 GO:0045454 GO:0050832 GO:0051707	MAPK cascade; "abscisic acid mediated signaling pathway"; "cell communication"; "cell redox homeostasis"; "defense response, incompatible interaction"; "defense response to bacterium"; "defense response to fungus"; "endoplasmic reticulum unfolded protein response"; "ethylene biosynthetic process"; "hyperosmotic salinity response"; "jasmonic acid biosynthetic process"; "jasmonic acid mediated sign…	GO:0005515 GO:0009055 GO:0015035	electron carrier activity; "protein binding"; "protein disulfide oxidoreductase activity"	GO:0005737	cytoplasm
Glyma.18G225000	-2.62183	NA	NA	NA	NA	NA	NA
Glyma.07G030000	-2.62297	GO:0001676 GO:0002213 GO:0006629 GO:0006633 GO:0006636 GO:0006655 GO:0010205 GO:0015995 GO:0016117 GO:0019288 GO:0055114	carotenoid biosynthetic process; "chlorophyll biosynthetic process"; "defense response to insect"; "fatty acid biosynthetic process"; "isopentenyl diphosphate biosynthetic process, mevalonate-independent pathway"; "lipid metabolic process"; "long-chain fatty acid metabolic process"; "oxidation-reduction process"; "phosphatidylglycerol biosynthetic process"; "photoinhibition"; "unsaturated fatty a…	GO:0009979 GO:0016491 GO:0016717	16:0 monogalactosyldiacylglycerol desaturase activity; "oxidoreductase activity"; "oxidoreductase activity, acting on paired donors, with oxidation of a pair of donors resulting in the reduction of molecular oxygen to two molecules of water"	GO:0009507 GO:0009579	chloroplast; "thylakoid"
Glyma.09G039800	-2.62391	NA	NA	NA	NA	NA	NA
Glyma.13G046200	-2.62879	GO:0009637 GO:0010114 GO:0010218 GO:0015977 GO:0015979 GO:0080158	carbon fixation; "chloroplast ribulose bisphosphate carboxylase complex biogenesis"; "photosynthesis"; "response to blue light"; "response to far red light"; "response to red light"	GO:0016984	ribulose-bisphosphate carboxylase activity	GO:0005618 GO:0009507 GO:0009570 GO:0009573 GO:0009579 GO:0009941 GO:0016020 GO:0022626 GO:0048046	apoplast; "cell wall"; "chloroplast"; "chloroplast envelope"; "chloroplast ribulose bisphosphate carboxylase complex"; "chloroplast stroma"; "cytosolic ribosome"; "membrane"; "thylakoid"
Glyma.02G188300	-2.63259	GO:0009414 GO:0010148	response to water deprivation; "transpiration"	GO:0000166 GO:0005524 GO:0016887 GO:0017111 GO:0042626	ATP binding; "ATPase activity"; "ATPase activity, coupled to transmembrane movement of substances"; "nucleoside-triphosphatase activity"; "nucleotide binding"	GO:0005739 GO:0005886 GO:0016020	membrane; "mitochondrion"; "plasma membrane"
Glyma.01G104800	-2.63368	GO:0008150	biological process	GO:0003674	molecular function	GO:0005576	extracellular region
Glyma.07G229600	-2.63441	GO:0006355	regulation of transcription, DNA-dependent	GO:0003677 GO:0003700 GO:0005515 GO:0008270	DNA binding; "protein binding"; "sequence-specific DNA binding transcription factor activity"; "zinc ion binding"	GO:0005634	nucleus
Glyma.15G263700	-2.63718	GO:0006355 GO:0010088 GO:0010089	phloem development; "regulation of transcription, DNA-dependent"; "xylem development"	GO:0003700	sequence-specific DNA binding transcription factor activity	GO:0005634 GO:0005739	mitochondrion; "nucleus"
Glyma.15G250100	-2.63783	GO:0006970 GO:0009409 GO:0009414 GO:0009688 GO:0009737 GO:0042538	abscisic acid biosynthetic process; "hyperosmotic salinity response"; "response to abscisic acid stimulus"; "response to cold"; "response to osmotic stress"; "response to water deprivation"	GO:0045549	9-cis-epoxycarotenoid dioxygenase activity	GO:0009507 GO:0009535 GO:0009570	chloroplast; "chloroplast stroma"; "chloroplast thylakoid membrane"
Glyma.05G208500	-2.63844	GO:0009739	response to gibberellin stimulus	GO:0003674	molecular function	GO:0005634 GO:0009506	nucleus; "plasmodesma"
Glyma.03G176100	-2.6403	GO:0006470	protein dephosphorylation	GO:0003824 GO:0004722	catalytic activity; "protein serine/threonine phosphatase activity"	GO:0008287	protein serine/threonine phosphatase complex
Glyma.15G002300	-2.64152	GO:0006508	proteolysis	GO:0004190	aspartic-type endopeptidase activity	GO:0005576 GO:0048046	apoplast; "extracellular region"
Glyma.12G023300	-2.64307	GO:0016126 GO:0052541 GO:0052546 GO:0055114	cell wall pectin metabolic process; "oxidation-reduction process"; "plant-type cell wall cellulose metabolic process"; "sterol biosynthetic process"	GO:0005507 GO:0016491	copper ion binding; "oxidoreductase activity"	GO:0005576 GO:0005618 GO:0009505 GO:0009506 GO:0048046	apoplast; "cell wall"; "extracellular region"; "plant-type cell wall"; "plasmodesma"
Glyma.10G180100	-2.64716	GO:0006355 GO:0009733 GO:0009741 GO:0010102 GO:0010583 GO:0045892 GO:0048527	lateral root development; "lateral root morphogenesis"; "negative regulation of transcription, DNA-dependent"; "regulation of transcription, DNA-dependent"; "response to auxin stimulus"; "response to brassinosteroid stimulus"; "response to cyclopentenone"	GO:0003700 GO:0005515	protein binding; "sequence-specific DNA binding transcription factor activity"	GO:0005634	nucleus
Glyma.08G163500	-2.64871	GO:0006355 GO:0010088 GO:0010089	phloem development; "regulation of transcription, DNA-dependent"; "xylem development"	GO:0003700	sequence-specific DNA binding transcription factor activity	GO:0005634 GO:0005739	mitochondrion; "nucleus"
Glyma.06G121400	-2.64961	GO:0006662 GO:0006979 GO:0043085 GO:0045454	cell redox homeostasis; "glycerol ether metabolic process"; "positive regulation of catalytic activity"; "response to oxidative stress"	GO:0008047 GO:0009055 GO:0015035	electron carrier activity; "enzyme activator activity"; "protein disulfide oxidoreductase activity"	GO:0009507 GO:0009535 GO:0009570 GO:0009579	chloroplast; "chloroplast stroma"; "chloroplast thylakoid membrane"; "thylakoid"
Glyma.14G060700	-2.65083	GO:0000271 GO:0001736 GO:0006865 GO:0006949 GO:0007155 GO:0007389 GO:0008361 GO:0009624 GO:0009723 GO:0009733 GO:0009825 GO:0009926 GO:0009932 GO:0009958 GO:0010015 GO:0010090 GO:0010218 GO:0010311 GO:0010817 GO:0040007 GO:0043481 GO:0045010 GO:0048765 GO:0048767 GO:0048829 GO:0071555	actin nucleation; "amino acid transport"; "anthocyanin accumulation in tissues in response to UV light"; "auxin polar transport"; "cell adhesion"; "cell tip growth"; "cell wall organization"; "establishment of planar polarity"; "growth"; "lateral root formation"; "multidimensional cell growth"; "pattern specification process"; "polysaccharide biosynthetic process"; "positive gravitropism"; "regul…	GO:0005215 GO:0010011 GO:0010328 GO:0015171	amino acid transmembrane transporter activity; "auxin binding"; "auxin influx transmembrane transporter activity"; "transporter activity"	GO:0005768 GO:0005794 GO:0005886 GO:0009986 GO:0016020	Golgi apparatus; "cell surface"; "endosome"; "membrane"; "plasma membrane"
Glyma.08G350900	-2.65086	NA	NA	GO:0008270	zinc ion binding	GO:0005634	nucleus
Glyma.08G074200	-2.65464	GO:0006457 GO:0015996	chlorophyll catabolic process; "protein folding"	GO:0031072	heat shock protein binding	GO:0005634 GO:0009507	chloroplast; "nucleus"
Glyma.08G017400	-2.65671	GO:0000165 GO:0006096 GO:0006355 GO:0006468 GO:0006612 GO:0006833 GO:0006970 GO:0006972 GO:0007030 GO:0007112 GO:0007154 GO:0007165 GO:0009266 GO:0009409 GO:0009414 GO:0009555 GO:0009595 GO:0009611 GO:0009617 GO:0009620 GO:0009651 GO:0009697 GO:0009723 GO:0009733 GO:0009737 GO:0009738 GO:0009753 GO:0009861 GO:0009862 GO:0009863 GO:0009867 GO:0009868 GO:0010200 GO:0010310 GO:0010363 GO:0010374 GO:…	Golgi organization; "MAPK cascade"; "abscisic acid mediated signaling pathway"; "cell communication"; "cortical microtubule organization"; "defense response to bacterium"; "defense response to fungus"; "detection of biotic stimulus"; "endoplasmic reticulum unfolded protein response"; "glycolysis"; "hyperosmotic response"; "hyperosmotic salinity response"; "hypotonic salinity response"; "intracell…	GO:0004672 GO:0004707 GO:0005515 GO:0016301	MAP kinase activity; "kinase activity"; "protein binding"; "protein kinase activity"	GO:0005634 GO:0005737 GO:0005829	cytoplasm; "cytosol"; "nucleus"
Glyma.11G097300	-2.65851	GO:0016126 GO:0052541 GO:0052546 GO:0055114	cell wall pectin metabolic process; "oxidation-reduction process"; "plant-type cell wall cellulose metabolic process"; "sterol biosynthetic process"	GO:0005507 GO:0016491	copper ion binding; "oxidoreductase activity"	GO:0005576 GO:0005618 GO:0009505 GO:0009506 GO:0048046	apoplast; "cell wall"; "extracellular region"; "plant-type cell wall"; "plasmodesma"
Glyma.01G214300	-2.66272	GO:0000023 GO:0006098 GO:0006364 GO:0009637 GO:0009657 GO:0009773 GO:0009902 GO:0010027 GO:0010114 GO:0010207 GO:0010218 GO:0010304 GO:0015979 GO:0019252 GO:0019684 GO:0034660 GO:0035304 GO:0042742 GO:0043085	PSII associated light-harvesting complex II catabolic process; "chloroplast relocation"; "defense response to bacterium"; "maltose metabolic process"; "ncRNA metabolic process"; "pentose-phosphate shunt"; "photosynthesis"; "photosynthesis, light reaction"; "photosynthetic electron transport in photosystem I"; "photosystem II assembly"; "plastid organization"; "positive regulation of catalytic act…	GO:0003674	molecular function	GO:0009507 GO:0009534 GO:0009535 GO:0009579	chloroplast; "chloroplast thylakoid"; "chloroplast thylakoid membrane"; "thylakoid"
Glyma.08G281600	-2.66657	NA	NA	NA	NA	NA	NA
Glyma.16G153600	-2.66791	GO:0048767	root hair elongation	GO:0005515	protein binding	GO:0005886 GO:0031225	anchored to membrane; "plasma membrane"
Glyma.03G130200	-2.66926	GO:0009058 GO:0009821 GO:0010264	alkaloid biosynthetic process; "biosynthetic process"; "myo-inositol hexakisphosphate biosynthetic process"	GO:0016844	strictosidine synthase activity	GO:0005576	extracellular region
Glyma.09G210900	-2.66966	GO:0000165 GO:0005975 GO:0006098 GO:0006364 GO:0006612 GO:0008152 GO:0009058 GO:0009409 GO:0009595 GO:0009637 GO:0009657 GO:0009697 GO:0009773 GO:0009814 GO:0009862 GO:0009867 GO:0009902 GO:0010103 GO:0010114 GO:0010200 GO:0010207 GO:0010218 GO:0010310 GO:0010363 GO:0015979 GO:0018119 GO:0019344 GO:0019684 GO:0031348 GO:0035304 GO:0042742 GO:0043900 GO:0050832	MAPK cascade; "biosynthetic process"; "carbohydrate metabolic process"; "chloroplast relocation"; "cysteine biosynthetic process"; "defense response, incompatible interaction"; "defense response to bacterium"; "defense response to fungus"; "detection of biotic stimulus"; "jasmonic acid mediated signaling pathway"; "metabolic process"; "negative regulation of defense response"; "pentose-phosphate …	GO:0005515 GO:0005524 GO:0008974 GO:0016301	ATP binding; "kinase activity"; "phosphoribulokinase activity"; "protein binding"	GO:0009507 GO:0009535 GO:0009570 GO:0009579 GO:0009941 GO:0010319 GO:0016020 GO:0048046	apoplast; "chloroplast"; "chloroplast envelope"; "chloroplast stroma"; "chloroplast thylakoid membrane"; "membrane"; "stromule"; "thylakoid"
Glyma.10G186700	-2.67118	GO:0006869	lipid transport	NA	NA	GO:0005575	cellular component
Glyma.06G123200	-2.67694	NA	NA	GO:0003674	molecular function	GO:0016020	membrane
Glyma.11G057800	-2.67849	GO:0008152	metabolic process	GO:0000166 GO:0016491	nucleotide binding; "oxidoreductase activity"	GO:0005575	cellular component
Glyma.06G290000	-2.67942	GO:0006355 GO:0006857 GO:0009873 GO:0045892	ethylene mediated signaling pathway; "negative regulation of transcription, DNA-dependent"; "oligopeptide transport"; "regulation of transcription, DNA-dependent"	GO:0003677 GO:0003700	DNA binding; "sequence-specific DNA binding transcription factor activity"	GO:0005634 GO:0016020	membrane; "nucleus"
Glyma.15G003200	-2.68347	GO:0006833 GO:0009409 GO:0009416 GO:0009651 GO:0009744 GO:0009750 GO:0019684 GO:0030003 GO:0042742 GO:0070838	cellular cation homeostasis; "defense response to bacterium"; "divalent metal ion transport"; "photosynthesis, light reaction"; "response to cold"; "response to fructose stimulus"; "response to light stimulus"; "response to salt stress"; "response to sucrose stimulus"; "water transport"	NA	NA	GO:0009507 GO:0009535 GO:0009570 GO:0009941 GO:0010319	chloroplast; "chloroplast envelope"; "chloroplast stroma"; "chloroplast thylakoid membrane"; "stromule"
Glyma.05G090600	-2.68727	GO:0008152	metabolic process	GO:0000166 GO:0016491	nucleotide binding; "oxidoreductase activity"	GO:0005575	cellular component
Glyma.02G135500	-2.68788	GO:0005985 GO:0006468 GO:0006636 GO:0006970 GO:0009414 GO:0009651 GO:0009737 GO:0009738 GO:0010118 GO:0010119 GO:0019432 GO:0040007 GO:0042742 GO:0042744 GO:0048366 GO:2000377	abscisic acid mediated signaling pathway; "defense response to bacterium"; "growth"; "hydrogen peroxide catabolic process"; "leaf development"; "protein phosphorylation"; "regulation of reactive oxygen species metabolic process"; "regulation of stomatal movement"; "response to abscisic acid stimulus"; "response to osmotic stress"; "response to salt stress"; "response to water deprivation"; "stoma…	GO:0004672 GO:0004674 GO:0004713 GO:0005515 GO:0005524 GO:0009931 GO:0016301 GO:0016772	ATP binding; "calcium-dependent protein serine/threonine kinase activity"; "kinase activity"; "protein binding"; "protein kinase activity"; "protein serine/threonine kinase activity"; "protein tyrosine kinase activity"; "transferase activity, transferring phosphorus-containing groups"	GO:0005634 GO:0005737 GO:0005829	cytoplasm; "cytosol"; "nucleus"
Glyma.11G137300	-2.69039	GO:0002679 GO:0009414 GO:0009693 GO:0009737 GO:0009873 GO:0010200 GO:0030968 GO:0035556 GO:0051865	endoplasmic reticulum unfolded protein response; "ethylene biosynthetic process"; "ethylene mediated signaling pathway"; "intracellular signal transduction"; "protein autoubiquitination"; "respiratory burst involved in defense response"; "response to abscisic acid stimulus"; "response to chitin"; "response to water deprivation"	GO:0004842 GO:0008270	ubiquitin-protein ligase activity; "zinc ion binding"	GO:0005634	nucleus
Glyma.12G221200	-2.69299	GO:0008150	biological process	GO:0003674	molecular function	GO:0005739	mitochondrion
Glyma.18G018600	-2.70061	GO:0006021 GO:0008654 GO:0009408 GO:0009644 GO:0009733 GO:0009793 GO:0010264 GO:0015996 GO:0016036 GO:0042542 GO:0042742 GO:0050832 GO:0051607	cellular response to phosphate starvation; "chlorophyll catabolic process"; "defense response to bacterium"; "defense response to fungus"; "defense response to virus"; "embryo development ending in seed dormancy"; "inositol biosynthetic process"; "myo-inositol hexakisphosphate biosynthetic process"; "phospholipid biosynthetic process"; "response to auxin stimulus"; "response to heat"; "response t…	GO:0000166 GO:0004512 GO:0005515	inositol-3-phosphate synthase activity; "nucleotide binding"; "protein binding"	GO:0005737	cytoplasm
Glyma.08G274400	-2.70439	GO:0006544 GO:0006563 GO:0007623 GO:0009409 GO:0009416 GO:0009626 GO:0009697 GO:0009814 GO:0009853 GO:0019464 GO:0019684 GO:0042742 GO:0046686	L-serine metabolic process; "circadian rhythm"; "defense response, incompatible interaction"; "defense response to bacterium"; "glycine decarboxylation via glycine cleavage system"; "glycine metabolic process"; "photorespiration"; "photosynthesis, light reaction"; "plant-type hypersensitive response"; "response to cadmium ion"; "response to cold"; "response to light stimulus"; "salicylic acid bio…	GO:0004372 GO:0005515 GO:0008266	glycine hydroxymethyltransferase activity; "poly(U) RNA binding"; "protein binding"	GO:0005634 GO:0005739 GO:0005759 GO:0005829 GO:0005886 GO:0009507 GO:0009534 GO:0009570 GO:0010319 GO:0016020 GO:0022626 GO:0048046	apoplast; "chloroplast"; "chloroplast stroma"; "chloroplast thylakoid"; "cytosol"; "cytosolic ribosome"; "membrane"; "mitochondrial matrix"; "mitochondrion"; "nucleus"; "plasma membrane"; "stromule"
Glyma.18G274200	-2.70522	GO:0008150	biological process	GO:0003674	molecular function	NA	NA
Glyma.14G197500	-2.70549	GO:0000302 GO:0006826 GO:0006879 GO:0009793 GO:0009908 GO:0010027 GO:0010039 GO:0010228 GO:0015979 GO:0016226 GO:0048366 GO:0048481 GO:0055072 GO:0055114	cellular iron ion homeostasis; "embryo development ending in seed dormancy"; "flower development"; "iron-sulfur cluster assembly"; "iron ion homeostasis"; "iron ion transport"; "leaf development"; "ovule development"; "oxidation-reduction process"; "photosynthesis"; "response to iron ion"; "response to reactive oxygen species"; "thylakoid membrane organization"; "vegetative to reproductive phase …	GO:0008199 GO:0016491 GO:0046914	ferric iron binding; "oxidoreductase activity"; "transition metal ion binding"	GO:0005739 GO:0009507 GO:0009570 GO:0009941	chloroplast; "chloroplast envelope"; "chloroplast stroma"; "mitochondrion"
Glyma.01G098700	-2.70908	GO:0008152	metabolic process	GO:0003824 GO:0016787	catalytic activity; "hydrolase activity"	NA	NA
Glyma.18G049600	-2.70964	GO:0000023 GO:0006098 GO:0009817 GO:0010207 GO:0010258 GO:0016117 GO:0016556 GO:0019252 GO:0043085 GO:0055114	NADH dehydrogenase complex (plastoquinone) assembly; "carotenoid biosynthetic process"; "defense response to fungus, incompatible interaction"; "mRNA modification"; "maltose metabolic process"; "oxidation-reduction process"; "pentose-phosphate shunt"; "photosystem II assembly"; "positive regulation of catalytic activity"; "starch biosynthetic process"	GO:0016655	oxidoreductase activity, acting on NAD(P)H, quinone or similar compound as acceptor	GO:0009507 GO:0009535 GO:0009941 GO:0010598 GO:0016020	NAD(P)H dehydrogenase complex (plastoquinone); "chloroplast"; "chloroplast envelope"; "chloroplast thylakoid membrane"; "membrane"
Glyma.03G122500	-2.70971	GO:0006857	oligopeptide transport	GO:0005215	transporter activity	GO:0005886 GO:0016020	membrane; "plasma membrane"
Glyma.13G294200	-2.71249	NA	NA	NA	NA	NA	NA
Glyma.18G242900	-2.71266	GO:0006508	proteolysis	GO:0004185	serine-type carboxypeptidase activity	GO:0005576 GO:0005773	extracellular region; "vacuole"
Glyma.08G015100	-2.71328	GO:0008150	biological process	GO:0003674	molecular function	GO:0005634	nucleus
Glyma.12G117000	-2.71367	GO:0006355 GO:0006857 GO:0009873 GO:0045892	ethylene mediated signaling pathway; "negative regulation of transcription, DNA-dependent"; "oligopeptide transport"; "regulation of transcription, DNA-dependent"	GO:0003677 GO:0003700	DNA binding; "sequence-specific DNA binding transcription factor activity"	GO:0005634 GO:0016020	membrane; "nucleus"
Glyma.09G226700	-2.71639	GO:0006508	proteolysis	GO:0004185	serine-type carboxypeptidase activity	GO:0005576	extracellular region
Glyma.11G022200	-2.71657	GO:0006355 GO:0009862 GO:0048481 GO:0048513	organ development; "ovule development"; "regulation of transcription, DNA-dependent"; "systemic acquired resistance, salicylic acid mediated signaling pathway"	GO:0003677 GO:0003700 GO:0005515 GO:0043565	DNA binding; "protein binding"; "sequence-specific DNA binding"; "sequence-specific DNA binding transcription factor activity"	GO:0005634 GO:0005829 GO:0009506	cytosol; "nucleus"; "plasmodesma"
Glyma.12G010100	-2.72441	GO:0006508	proteolysis	GO:0004185	serine-type carboxypeptidase activity	GO:0005576	extracellular region
Glyma.13G316600	-2.72864	NA	NA	GO:0003700	sequence-specific DNA binding transcription factor activity	GO:0005634	nucleus
Glyma.02G274400	-2.73018	GO:0008150	biological process	GO:0003674	molecular function	GO:0005886 GO:0009506	plasma membrane; "plasmodesma"
Glyma.12G037400	-2.73019	GO:0000096 GO:0006096 GO:0006098 GO:0006364 GO:0006546 GO:0006636 GO:0006733 GO:0006766 GO:0008652 GO:0009072 GO:0009073 GO:0009106 GO:0009108 GO:0009117 GO:0009657 GO:0009695 GO:0009737 GO:0009965 GO:0010207 GO:0010304 GO:0015995 GO:0019252 GO:0019288 GO:0019344 GO:0019748 GO:0019760 GO:0030154 GO:0044272 GO:0045893 GO:0046686	PSII associated light-harvesting complex II catabolic process; "aromatic amino acid family biosynthetic process"; "aromatic amino acid family metabolic process"; "cell differentiation"; "cellular amino acid biosynthetic process"; "chlorophyll biosynthetic process"; "coenzyme biosynthetic process"; "cysteine biosynthetic process"; "glucosinolate metabolic process"; "glycine catabolic process"; "gl…	GO:0003824 GO:0004332	catalytic activity; "fructose-bisphosphate aldolase activity"	GO:0009507 GO:0009570 GO:0009579 GO:0009941 GO:0010287 GO:0016020 GO:0048046	apoplast; "chloroplast"; "chloroplast envelope"; "chloroplast stroma"; "membrane"; "plastoglobule"; "thylakoid"
Glyma.10G158900	-2.73501	NA	NA	NA	NA	NA	NA
Glyma.20G210400	-2.73738	GO:0006355 GO:0009733 GO:0009741 GO:0010102 GO:0010583 GO:0045892 GO:0048527	lateral root development; "lateral root morphogenesis"; "negative regulation of transcription, DNA-dependent"; "regulation of transcription, DNA-dependent"; "response to auxin stimulus"; "response to brassinosteroid stimulus"; "response to cyclopentenone"	GO:0003700 GO:0005515	protein binding; "sequence-specific DNA binding transcription factor activity"	GO:0005634	nucleus
Glyma.01G199400	-2.73876	GO:0010044 GO:0010118	response to aluminum ion; "stomatal movement"	GO:0008509	anion transmembrane transporter activity	GO:0012505	endomembrane system
Glyma.03G228900	-2.73954	GO:0006085 GO:0006623	acetyl-CoA biosynthetic process; "protein targeting to vacuole"	GO:0003878 GO:0005524 GO:0016874	ATP binding; "ATP citrate synthase activity"; "ligase activity"	GO:0005737 GO:0005829 GO:0009346	citrate lyase complex; "cytoplasm"; "cytosol"
Glyma.13G213200	-2.74361	GO:0055085	transmembrane transport	GO:0005351 GO:0015144 GO:0022857 GO:0022891	carbohydrate transmembrane transporter activity; "substrate-specific transmembrane transporter activity"; "sugar:hydrogen symporter activity"; "transmembrane transporter activity"	GO:0005886 GO:0016020 GO:0016021	integral to membrane; "membrane"; "plasma membrane"
Glyma.14G124700	-2.74482	GO:0002237 GO:0006468 GO:0007165 GO:0007169 GO:0010103 GO:0048443	protein phosphorylation; "response to molecule of bacterial origin"; "signal transduction"; "stamen development"; "stomatal complex morphogenesis"; "transmembrane receptor protein tyrosine kinase signaling pathway"	GO:0004672 GO:0004674 GO:0005524 GO:0016772	ATP binding; "protein kinase activity"; "protein serine/threonine kinase activity"; "transferase activity, transferring phosphorus-containing groups"	GO:0005886	plasma membrane
Glyma.01G152700	-2.74633	GO:0008150	biological process	GO:0003674	molecular function	GO:0005886 GO:0009941	chloroplast envelope; "plasma membrane"
Glyma.08G014200	-2.75828	GO:0000271 GO:0006084 GO:0006094 GO:0006096 GO:0006184 GO:0006833 GO:0006972 GO:0007010 GO:0007017 GO:0007018 GO:0007030 GO:0009266 GO:0009409 GO:0009651 GO:0009740 GO:0009825 GO:0009932 GO:0010162 GO:0010498 GO:0010817 GO:0016126 GO:0016132 GO:0019344 GO:0043481 GO:0046686 GO:0048767 GO:0051258 GO:0071555	GTP catabolic process; "Golgi organization"; "acetyl-CoA metabolic process"; "anthocyanin accumulation in tissues in response to UV light"; "brassinosteroid biosynthetic process"; "cell tip growth"; "cell wall organization"; "cysteine biosynthetic process"; "cytoskeleton organization"; "gibberellic acid mediated signaling pathway"; "gluconeogenesis"; "glycolysis"; "hyperosmotic response"; "microt…	GO:0003924 GO:0005198 GO:0005200 GO:0005525	GTP binding; "GTPase activity"; "structural constituent of cytoskeleton"; "structural molecule activity"	GO:0005737 GO:0005874 GO:0005886 GO:0015630 GO:0043234	cytoplasm; "microtubule"; "microtubule cytoskeleton"; "plasma membrane"; "protein complex"
Glyma.10G257900	-2.76366	GO:0006355 GO:0009409 GO:0010200 GO:0042538 GO:0045892	hyperosmotic salinity response; "negative regulation of transcription, DNA-dependent"; "regulation of transcription, DNA-dependent"; "response to chitin"; "response to cold"	GO:0003676 GO:0003677 GO:0003700 GO:0008270 GO:0043565	DNA binding; "nucleic acid binding"; "sequence-specific DNA binding"; "sequence-specific DNA binding transcription factor activity"; "zinc ion binding"	GO:0005622 GO:0005634	intracellular; "nucleus"
Glyma.11G098500	-2.76783	GO:0019344	cysteine biosynthetic process	NA	NA	GO:0005618	cell wall
Glyma.12G205100	-2.76846	GO:0006468	protein phosphorylation	GO:0004672 GO:0004674 GO:0005524 GO:0016301 GO:0016772	ATP binding; "kinase activity"; "protein kinase activity"; "protein serine/threonine kinase activity"; "transferase activity, transferring phosphorus-containing groups"	GO:0005886	plasma membrane
Glyma.01G097900	-2.76886	GO:0009062 GO:0009690 GO:0016132	brassinosteroid biosynthetic process; "cytokinin metabolic process"; "fatty acid catabolic process"	GO:0004842 GO:0008270	ubiquitin-protein ligase activity; "zinc ion binding"	GO:0005576	extracellular region
Glyma.08G308600	-2.77056	GO:0001666 GO:0005985 GO:0009058 GO:0019375	biosynthetic process; "galactolipid biosynthetic process"; "response to hypoxia"; "sucrose metabolic process"	GO:0016757 GO:0046524	sucrose-phosphate synthase activity; "transferase activity, transferring glycosyl groups"	GO:0005634	nucleus
Glyma.01G213700	-2.77145	GO:0006520 GO:0009058 GO:0009693 GO:0042218	1-aminocyclopropane-1-carboxylate biosynthetic process; "biosynthetic process"; "cellular amino acid metabolic process"; "ethylene biosynthetic process"	GO:0003824 GO:0004069 GO:0008793 GO:0016740 GO:0016847 GO:0030170	1-aminocyclopropane-1-carboxylate synthase activity; "L-aspartate:2-oxoglutarate aminotransferase activity"; "aromatic-amino-acid:2-oxoglutarate aminotransferase activity"; "catalytic activity"; "pyridoxal phosphate binding"; "transferase activity"	NA	NA
Glyma.13G164900	-2.77372	GO:0009073 GO:0010275 GO:0016226	NAD(P)H dehydrogenase complex assembly; "aromatic amino acid family biosynthetic process"; "iron-sulfur cluster assembly"	GO:0003674	molecular function	GO:0005634 GO:0009507 GO:0009535 GO:0009570	chloroplast; "chloroplast stroma"; "chloroplast thylakoid membrane"; "nucleus"
Glyma.18G223100	-2.77563	GO:0055114	oxidation-reduction process	GO:0005506 GO:0009055 GO:0016705 GO:0019825 GO:0020037	electron carrier activity; "heme binding"; "iron ion binding"; "oxidoreductase activity, acting on paired donors, with incorporation or reduction of molecular oxygen"; "oxygen binding"	NA	NA
Glyma.05G202700	-2.77803	GO:0015770	sucrose transport	GO:0008515 GO:0051119	sucrose transmembrane transporter activity; "sugar transmembrane transporter activity"	GO:0005886 GO:0005887 GO:0016020 GO:0016021	integral to membrane; "integral to plasma membrane"; "membrane"; "plasma membrane"
Glyma.16G110100	-2.77911	NA	NA	GO:0000166 GO:0005524 GO:0016887 GO:0017111 GO:0042626	ATP binding; "ATPase activity"; "ATPase activity, coupled to transmembrane movement of substances"; "nucleoside-triphosphatase activity"; "nucleotide binding"	GO:0016020	membrane
Glyma.13G135100	-2.78046	GO:0009630	gravitropism	GO:0004842 GO:0008270	ubiquitin-protein ligase activity; "zinc ion binding"	GO:0009501	amyloplast
Glyma.02G101100	-2.78178	GO:0006364 GO:0009902 GO:0010027 GO:0010207 GO:0019684 GO:0034660 GO:0035304 GO:0042793 GO:0045893	chloroplast relocation; "ncRNA metabolic process"; "photosynthesis, light reaction"; "photosystem II assembly"; "positive regulation of transcription, DNA-dependent"; "rRNA processing"; "regulation of protein dephosphorylation"; "thylakoid membrane organization"; "transcription from plastid promoter"	NA	NA	GO:0005634 GO:0009507 GO:0009707	chloroplast; "chloroplast outer membrane"; "nucleus"
Glyma.20G141000	-2.78342	NA	NA	NA	NA	GO:0005634	nucleus
Glyma.11G130700	-2.78464	GO:0008150	biological process	GO:0003674 GO:0005515	molecular function; "protein binding"	GO:0005634	nucleus
Glyma.03G007400	-2.7897	GO:0008150	biological process	GO:0003674	molecular function	GO:0005576	extracellular region
Glyma.05G211000	-2.79058	GO:0000165 GO:0006096 GO:0006355 GO:0006468 GO:0006612 GO:0006833 GO:0006970 GO:0006972 GO:0007030 GO:0007112 GO:0007154 GO:0007165 GO:0009266 GO:0009409 GO:0009414 GO:0009555 GO:0009595 GO:0009611 GO:0009617 GO:0009620 GO:0009651 GO:0009697 GO:0009723 GO:0009733 GO:0009737 GO:0009738 GO:0009753 GO:0009861 GO:0009862 GO:0009863 GO:0009867 GO:0009868 GO:0010200 GO:0010310 GO:0010363 GO:0010374 GO:…	Golgi organization; "MAPK cascade"; "abscisic acid mediated signaling pathway"; "cell communication"; "cortical microtubule organization"; "defense response to bacterium"; "defense response to fungus"; "detection of biotic stimulus"; "endoplasmic reticulum unfolded protein response"; "glycolysis"; "hyperosmotic response"; "hyperosmotic salinity response"; "hypotonic salinity response"; "intracell…	GO:0004672 GO:0004707 GO:0005515 GO:0016301	MAP kinase activity; "kinase activity"; "protein binding"; "protein kinase activity"	GO:0005634 GO:0005737 GO:0005829	cytoplasm; "cytosol"; "nucleus"
Glyma.06G087800	-2.79069	GO:0006094 GO:0006108 GO:0006499 GO:0007010 GO:0009827 GO:0009860 GO:0010498 GO:0051260 GO:0055114	N-terminal protein myristoylation; "cytoskeleton organization"; "gluconeogenesis"; "malate metabolic process"; "oxidation-reduction process"; "plant-type cell wall modification"; "pollen tube growth"; "proteasomal protein catabolic process"; "protein homooligomerization"	GO:0000166 GO:0004470 GO:0004473 GO:0016491 GO:0016616 GO:0016619 GO:0016652 GO:0046872 GO:0051287	NAD binding; "malate dehydrogenase (oxaloacetate-decarboxylating) (NADP+) activity"; "malate dehydrogenase (oxaloacetate-decarboxylating) activity"; "malic enzyme activity"; "metal ion binding"; "nucleotide binding"; "oxidoreductase activity"; "oxidoreductase activity, acting on NAD(P)H, NAD(P) as acceptor"; "oxidoreductase activity, acting on the CH-OH group of donors, NAD or NADP as acceptor"	GO:0005829 GO:0009507	chloroplast; "cytosol"
Glyma.08G063800	-2.79118	GO:0000096 GO:0000165 GO:0005975 GO:0006098 GO:0006108 GO:0006355 GO:0006364 GO:0006546 GO:0006612 GO:0006636 GO:0006655 GO:0006733 GO:0006766 GO:0008652 GO:0009072 GO:0009106 GO:0009108 GO:0009117 GO:0009416 GO:0009617 GO:0009657 GO:0009695 GO:0009853 GO:0009862 GO:0009867 GO:0009902 GO:0009965 GO:0010103 GO:0010207 GO:0010304 GO:0010310 GO:0010363 GO:0015994 GO:0015995 GO:0016117 GO:0019216 GO:…	MAPK cascade; "PSII associated light-harvesting complex II catabolic process"; "aromatic amino acid family metabolic process"; "carbohydrate metabolic process"; "carotenoid biosynthetic process"; "cell differentiation"; "cellular amino acid biosynthetic process"; "cellular carbohydrate metabolic process"; "cellular lipid catabolic process"; "chlorophyll biosynthetic process"; "chlorophyll metabol…	GO:0000166 GO:0003824 GO:0016491 GO:0016615 GO:0016616 GO:0030060	L-malate dehydrogenase activity; "catalytic activity"; "malate dehydrogenase activity"; "nucleotide binding"; "oxidoreductase activity"; "oxidoreductase activity, acting on the CH-OH group of donors, NAD or NADP as acceptor"	GO:0005737 GO:0005773 GO:0005777 GO:0009507 GO:0009941 GO:0042579 GO:0048046	apoplast; "chloroplast"; "chloroplast envelope"; "cytoplasm"; "microbody"; "peroxisome"; "vacuole"
Glyma.18G186800	-2.79392	GO:0008152	metabolic process	GO:0000166 GO:0016491	nucleotide binding; "oxidoreductase activity"	GO:0005829	cytosol
Glyma.13G293500	-2.79558	GO:0010054 GO:0016132	brassinosteroid biosynthetic process; "trichoblast differentiation"	NA	NA	GO:0005886 GO:0031225	anchored to membrane; "plasma membrane"
Glyma.01G005400	-2.79621	GO:0006096 GO:0010053	glycolysis; "root epidermal cell differentiation"	GO:0003872 GO:0005524	6-phosphofructokinase activity; "ATP binding"	GO:0005737 GO:0005829 GO:0005945	6-phosphofructokinase complex; "cytoplasm"; "cytosol"
Glyma.11G000500	-2.79857	GO:0008152 GO:0051707	metabolic process; "response to other organism"	GO:0008194 GO:0016758 GO:0035251 GO:0080043	UDP-glucosyltransferase activity; "UDP-glycosyltransferase activity"; "quercetin 3-O-glucosyltransferase activity"; "transferase activity, transferring hexosyl groups"	NA	NA
Glyma.03G202600	-2.79982	GO:0002679 GO:0006865 GO:0006952 GO:0009414 GO:0010200 GO:0015824 GO:0016567 GO:0051865	amino acid transport; "defense response"; "proline transport"; "protein autoubiquitination"; "protein ubiquitination"; "respiratory burst involved in defense response"; "response to chitin"; "response to water deprivation"	GO:0004842	ubiquitin-protein ligase activity	GO:0000151 GO:0005737 GO:0005829	cytoplasm; "cytosol"; "ubiquitin ligase complex"
Glyma.01G179400	-2.80016	GO:0055114	oxidation-reduction process	GO:0005506 GO:0009055 GO:0016705 GO:0019825 GO:0020037	electron carrier activity; "heme binding"; "iron ion binding"; "oxidoreductase activity, acting on paired donors, with incorporation or reduction of molecular oxygen"; "oxygen binding"	NA	NA
Glyma.18G165000	-2.80039	NA	NA	GO:0008270	zinc ion binding	GO:0005634	nucleus
Glyma.20G156200	-2.80097	NA	NA	GO:0005516	calmodulin binding	GO:0005634	nucleus
Glyma.03G165300	-2.80774	GO:0008150 GO:0010200	biological process; "response to chitin"	GO:0003674	molecular function	GO:0005739	mitochondrion
Glyma.13G316000	-2.81539	GO:0007165	signal transduction	GO:0030675	Rac GTPase activator activity	GO:0005622 GO:0009507	chloroplast; "intracellular"
Glyma.13G299000	-2.81709	GO:0010374 GO:0010375 GO:2000122	negative regulation of stomatal complex development; "stomatal complex development"; "stomatal complex patterning"	GO:0003674	molecular function	GO:0005576	extracellular region
Glyma.02G303000	-2.81981	GO:0000023 GO:0006096 GO:0006098 GO:0009718 GO:0019252	anthocyanin-containing compound biosynthetic process; "glycolysis"; "maltose metabolic process"; "pentose-phosphate shunt"; "starch biosynthetic process"	GO:0003824 GO:0004332	catalytic activity; "fructose-bisphosphate aldolase activity"	GO:0005737 GO:0009507	chloroplast; "cytoplasm"
Glyma.16G091100	-2.82189	GO:0009058 GO:0009821	alkaloid biosynthetic process; "biosynthetic process"	GO:0016844	strictosidine synthase activity	GO:0005783 GO:0005886 GO:0009505 GO:0009506 GO:0009507	chloroplast; "endoplasmic reticulum"; "plant-type cell wall"; "plasma membrane"; "plasmodesma"
Glyma.05G176100	-2.82288	GO:0005985 GO:0006468 GO:0006636 GO:0006970 GO:0009414 GO:0009651 GO:0009737 GO:0009738 GO:0010118 GO:0010119 GO:0019432 GO:0040007 GO:0042742 GO:0042744 GO:0048366 GO:2000377	abscisic acid mediated signaling pathway; "defense response to bacterium"; "growth"; "hydrogen peroxide catabolic process"; "leaf development"; "protein phosphorylation"; "regulation of reactive oxygen species metabolic process"; "regulation of stomatal movement"; "response to abscisic acid stimulus"; "response to osmotic stress"; "response to salt stress"; "response to water deprivation"; "stoma…	GO:0004672 GO:0004674 GO:0004713 GO:0005515 GO:0005524 GO:0009931 GO:0016301 GO:0016772	ATP binding; "calcium-dependent protein serine/threonine kinase activity"; "kinase activity"; "protein binding"; "protein kinase activity"; "protein serine/threonine kinase activity"; "protein tyrosine kinase activity"; "transferase activity, transferring phosphorus-containing groups"	GO:0005634 GO:0005737 GO:0005829	cytoplasm; "cytosol"; "nucleus"
Glyma.18G278100	-2.82457	GO:0009658 GO:0009909	chloroplast organization; "regulation of flower development"	GO:0003700 GO:0008270	sequence-specific DNA binding transcription factor activity; "zinc ion binding"	GO:0005622 GO:0005634	intracellular; "nucleus"
Glyma.13G349800	-2.83543	GO:0006468	protein phosphorylation	GO:0004672 GO:0005524 GO:0016301 GO:0016772	ATP binding; "kinase activity"; "protein kinase activity"; "transferase activity, transferring phosphorus-containing groups"	GO:0005886	plasma membrane
Glyma.16G028500	-2.83555	GO:0015979	photosynthesis	GO:0003674	molecular function	GO:0005739 GO:0009507	chloroplast; "mitochondrion"
Glyma.11G146600	-2.83802	GO:0008150	biological process	GO:0003674	molecular function	GO:0031225	anchored to membrane
Glyma.03G122300	-2.83937	GO:0055114	oxidation-reduction process	GO:0005506 GO:0009055 GO:0016705 GO:0019825 GO:0020037	electron carrier activity; "heme binding"; "iron ion binding"; "oxidoreductase activity, acting on paired donors, with incorporation or reduction of molecular oxygen"; "oxygen binding"	GO:0009507	chloroplast
Glyma.15G256000	-2.84011	GO:0008150	biological process	GO:0003674	molecular function	NA	NA
Glyma.07G203100	-2.84031	GO:0007015 GO:0007264 GO:0009832 GO:0010413 GO:0045492	actin filament organization; "glucuronoxylan metabolic process"; "plant-type cell wall biogenesis"; "small GTPase mediated signal transduction"; "xylan biosynthetic process"	GO:0005525	GTP binding	GO:0005622 GO:0005886	intracellular; "plasma membrane"
Glyma.13G212600	-2.84497	GO:0006468 GO:0046777	protein autophosphorylation; "protein phosphorylation"	GO:0004672 GO:0004674 GO:0005524 GO:0016301 GO:0016772	ATP binding; "kinase activity"; "protein kinase activity"; "protein serine/threonine kinase activity"; "transferase activity, transferring phosphorus-containing groups"	GO:0005634 GO:0005777	nucleus; "peroxisome"
Glyma.11G246600	-2.84605	GO:0006457 GO:0009408 GO:0009644 GO:0010286 GO:0042542	heat acclimation; "protein folding"; "response to heat"; "response to high light intensity"; "response to hydrogen peroxide"	NA	NA	GO:0009507	chloroplast
Glyma.12G198600	-2.84673	GO:0006468 GO:0048544	protein phosphorylation; "recognition of pollen"	GO:0004672 GO:0004674 GO:0005524 GO:0016772 GO:0030246	ATP binding; "carbohydrate binding"; "protein kinase activity"; "protein serine/threonine kinase activity"; "transferase activity, transferring phosphorus-containing groups"	GO:0005886	plasma membrane
Glyma.11G176000	-2.84913	GO:0006364 GO:0009637 GO:0009902 GO:0010027 GO:0010114 GO:0010218 GO:0015979 GO:0030003 GO:0034660 GO:0070838	cellular cation homeostasis; "chloroplast relocation"; "divalent metal ion transport"; "ncRNA metabolic process"; "photosynthesis"; "rRNA processing"; "response to blue light"; "response to far red light"; "response to red light"; "thylakoid membrane organization"	NA	NA	GO:0009507 GO:0009534 GO:0009535 GO:0009579 GO:0009941	chloroplast; "chloroplast envelope"; "chloroplast thylakoid"; "chloroplast thylakoid membrane"; "thylakoid"
Glyma.19G112900	-2.85409	GO:0045454	cell redox homeostasis	NA	NA	NA	NA
Glyma.03G179100	-2.85499	GO:0008150	biological process	GO:0003674	molecular function	GO:0005634	nucleus
Glyma.13G233900	-2.85601	GO:0002679 GO:0006355 GO:0009414 GO:0009723 GO:0009737 GO:0009738 GO:0009873 GO:0010200 GO:0035556 GO:0042538 GO:0045893	abscisic acid mediated signaling pathway; "ethylene mediated signaling pathway"; "hyperosmotic salinity response"; "intracellular signal transduction"; "positive regulation of transcription, DNA-dependent"; "regulation of transcription, DNA-dependent"; "respiratory burst involved in defense response"; "response to abscisic acid stimulus"; "response to chitin"; "response to ethylene stimulus"; "re…	GO:0003677 GO:0003700	DNA binding; "sequence-specific DNA binding transcription factor activity"	GO:0005634 GO:0005643	nuclear pore; "nucleus"
Glyma.08G125600	-2.86303	GO:0008152 GO:0009696 GO:0018874 GO:0046482	benzoate metabolic process; "metabolic process"; "para-aminobenzoic acid metabolic process"; "salicylic acid metabolic process"	GO:0008194 GO:0016757 GO:0016758 GO:0035251 GO:0052640 GO:0052641 GO:0080002 GO:0080044 GO:0080046	UDP-glucose:4-aminobenzoate acylglucosyltransferase activity; "UDP-glucosyltransferase activity"; "UDP-glycosyltransferase activity"; "benzoic acid glucosyltransferase activity"; "quercetin 4'-O-glucosyltransferase activity"; "quercetin 7-O-glucosyltransferase activity"; "salicylic acid glucosyltransferase (glucoside-forming) activity"; "transferase activity, transferring glycosyl groups"; "trans…	GO:0005737	cytoplasm
Glyma.11G042500	-2.86615	GO:0010044 GO:0010118	response to aluminum ion; "stomatal movement"	GO:0008509	anion transmembrane transporter activity	GO:0012505	endomembrane system
Glyma.03G051100	-2.87149	GO:0006468 GO:0009738 GO:0009845 GO:0010200	abscisic acid mediated signaling pathway; "protein phosphorylation"; "response to chitin"; "seed germination"	GO:0004672 GO:0004674 GO:0005524 GO:0016301 GO:0016772	ATP binding; "kinase activity"; "protein kinase activity"; "protein serine/threonine kinase activity"; "transferase activity, transferring phosphorus-containing groups"	GO:0005886	plasma membrane
Glyma.07G115400	-2.87279	GO:0006629 GO:0008152 GO:0010311	lateral root formation; "lipid metabolic process"; "metabolic process"	GO:0004620 GO:0045735	nutrient reservoir activity; "phospholipase activity"	GO:0009507	chloroplast
Glyma.02G055900	-2.87303	GO:0006355	regulation of transcription, DNA-dependent	GO:0003677 GO:0003700	DNA binding; "sequence-specific DNA binding transcription factor activity"	GO:0005634	nucleus
Glyma.15G184400	-2.87348	GO:0006865 GO:0015824 GO:0042545	amino acid transport; "cell wall modification"; "proline transport"	GO:0004857 GO:0030599	enzyme inhibitor activity; "pectinesterase activity"	GO:0005618 GO:0009505	cell wall; "plant-type cell wall"
Glyma.06G121100	-2.87355	GO:0009640 GO:0009737 GO:0009793 GO:0009845 GO:0009856 GO:0009909 GO:0009933 GO:0010162 GO:0010182 GO:0010228 GO:0016567 GO:0019915 GO:0048653 GO:0050826	anther development; "embryo development ending in seed dormancy"; "lipid storage"; "meristem structural organization"; "photomorphogenesis"; "pollination"; "protein ubiquitination"; "regulation of flower development"; "response to abscisic acid stimulus"; "response to freezing"; "seed dormancy process"; "seed germination"; "sugar mediated signaling pathway"; "vegetative to reproductive phase tran…	GO:0005507 GO:0009055	copper ion binding; "electron carrier activity"	GO:0005886 GO:0048046 GO:0048196	apoplast; "plant extracellular matrix"; "plasma membrane"
Glyma.07G059600	-2.87386	GO:0015979	photosynthesis	GO:0003674	molecular function	GO:0005739 GO:0009507	chloroplast; "mitochondrion"
Glyma.06G055600	-2.87664	NA	NA	GO:0031072	heat shock protein binding	GO:0009507 GO:0009535	chloroplast; "chloroplast thylakoid membrane"
Glyma.11G098400	-2.88661	NA	NA	NA	NA	NA	NA
Glyma.11G028200	-2.88947	GO:0006520 GO:0009058 GO:0009693 GO:0042218	1-aminocyclopropane-1-carboxylate biosynthetic process; "biosynthetic process"; "cellular amino acid metabolic process"; "ethylene biosynthetic process"	GO:0003824 GO:0004069 GO:0008793 GO:0016740 GO:0016847 GO:0030170	1-aminocyclopropane-1-carboxylate synthase activity; "L-aspartate:2-oxoglutarate aminotransferase activity"; "aromatic-amino-acid:2-oxoglutarate aminotransferase activity"; "catalytic activity"; "pyridoxal phosphate binding"; "transferase activity"	NA	NA
Glyma.06G166100	-2.89053	GO:0008150	biological process	GO:0003674	molecular function	GO:0009507	chloroplast
Glyma.11G153800	-2.89265	GO:0009408 GO:0009409 GO:0009414 GO:0009651	response to cold; "response to heat"; "response to salt stress"; "response to water deprivation"	GO:0005509 GO:0005544	calcium-dependent phospholipid binding; "calcium ion binding"	GO:0005634	nucleus
Glyma.18G300800	-2.89755	GO:0000271 GO:0007389 GO:0008150 GO:0008361 GO:0009825 GO:0009926 GO:0009932 GO:0010015 GO:0010817 GO:0019344 GO:0040007 GO:0043481 GO:0048767 GO:0071555	anthocyanin accumulation in tissues in response to UV light; "auxin polar transport"; "biological process"; "cell tip growth"; "cell wall organization"; "cysteine biosynthetic process"; "growth"; "multidimensional cell growth"; "pattern specification process"; "polysaccharide biosynthetic process"; "regulation of cell size"; "regulation of hormone levels"; "root hair elongation"; "root morphogene…	GO:0003674	molecular function	GO:0005739	mitochondrion
Glyma.06G174200	-2.91325	GO:0006098 GO:0008152 GO:0010027 GO:0010103 GO:0016117 GO:0019252 GO:0019684	carotenoid biosynthetic process; "metabolic process"; "pentose-phosphate shunt"; "photosynthesis, light reaction"; "starch biosynthetic process"; "stomatal complex morphogenesis"; "thylakoid membrane organization"	GO:0003824 GO:0016787	catalytic activity; "hydrolase activity"	GO:0009507 GO:0009570 GO:0009941	chloroplast; "chloroplast envelope"; "chloroplast stroma"
Glyma.05G068100	-2.91529	NA	NA	GO:0016788	hydrolase activity, acting on ester bonds	GO:0005576	extracellular region
Glyma.08G255200	-2.91842	GO:0009658 GO:0009909	chloroplast organization; "regulation of flower development"	GO:0003700 GO:0008270	sequence-specific DNA binding transcription factor activity; "zinc ion binding"	GO:0005622 GO:0005634	intracellular; "nucleus"
Glyma.13G157000	-2.92225	GO:0006944 GO:0008150 GO:0048193	Golgi vesicle transport; "biological process"; "cellular membrane fusion"	GO:0003674	molecular function	GO:0005634	nucleus
Glyma.19G179800	-2.92332	GO:0008150	biological process	GO:0003674	molecular function	GO:0005634	nucleus
Glyma.14G006600	-2.92476	GO:0006468 GO:0010260	organ senescence; "protein phosphorylation"	GO:0004672 GO:0005524 GO:0016301 GO:0016772	ATP binding; "kinase activity"; "protein kinase activity"; "transferase activity, transferring phosphorus-containing groups"	GO:0005634	nucleus
Glyma.01G221600	-2.92604	GO:0008150	biological process	GO:0016757	transferase activity, transferring glycosyl groups	GO:0005794	Golgi apparatus
Glyma.05G029900	-2.92846	GO:0009624 GO:0010119 GO:0080168	abscisic acid transport; "regulation of stomatal movement"; "response to nematode"	GO:0005215 GO:0005509 GO:0090440	abscisic acid transporter activity; "calcium ion binding"; "transporter activity"	GO:0005886 GO:0016020	membrane; "plasma membrane"
Glyma.15G003900	-2.92866	GO:0006810 GO:0010264 GO:0046713 GO:0080029	borate transport; "cellular response to boron-containing substance levels"; "myo-inositol hexakisphosphate biosynthetic process"; "transport"	GO:0005215 GO:0015168 GO:0015204 GO:0015250 GO:0046715	borate transmembrane transporter activity; "glycerol transmembrane transporter activity"; "transporter activity"; "urea transmembrane transporter activity"; "water channel activity"	GO:0005886 GO:0016020	membrane; "plasma membrane"
Glyma.02G145100	-2.92888	GO:0008272	sulfate transport	GO:0015116	sulfate transmembrane transporter activity	GO:0009507	chloroplast
Glyma.19G011800	-2.93191	GO:0001561 GO:0006629 GO:0006826 GO:0006979 GO:0008219 GO:0009627 GO:0009737 GO:0009751 GO:0009830 GO:0010106 GO:0010167 GO:0015706 GO:0034614 GO:0042742 GO:0051707 GO:0071446 GO:0071732	cell death; "cell wall modification involved in abscission"; "cellular response to iron ion starvation"; "cellular response to nitric oxide"; "cellular response to reactive oxygen species"; "cellular response to salicylic acid stimulus"; "defense response to bacterium"; "fatty acid alpha-oxidation"; "iron ion transport"; "lipid metabolic process"; "nitrate transport"; "response to abscisic acid s…	GO:0004601 GO:0016702 GO:0020037	heme binding; "oxidoreductase activity, acting on single donors with incorporation of molecular oxygen, incorporation of two atoms of oxygen"; "peroxidase activity"	GO:0005576	extracellular region
Glyma.12G169400	-2.93676	GO:0009416 GO:0009637 GO:0009644 GO:0009744 GO:0009767 GO:0009773 GO:0010114 GO:0010155 GO:0010207 GO:0010218 GO:0022900 GO:0042742	defense response to bacterium; "electron transport chain"; "photosynthetic electron transport chain"; "photosynthetic electron transport in photosystem I"; "photosystem II assembly"; "regulation of proton transport"; "response to blue light"; "response to far red light"; "response to high light intensity"; "response to light stimulus"; "response to red light"; "response to sucrose stimulus"	GO:0009055 GO:0051536 GO:0051537	2 iron, 2 sulfur cluster binding; "electron carrier activity"; "iron-sulfur cluster binding"	GO:0009507 GO:0009570	chloroplast; "chloroplast stroma"
Glyma.08G254600	-2.9465	GO:0008150	biological process	GO:0003674	molecular function	GO:0005634	nucleus
Glyma.09G156700	-2.94837	GO:0006598 GO:0006979 GO:0009698 GO:0010167 GO:0015706 GO:0042398 GO:0055114	cellular modified amino acid biosynthetic process; "nitrate transport"; "oxidation-reduction process"; "phenylpropanoid metabolic process"; "polyamine catabolic process"; "response to nitrate"; "response to oxidative stress"	GO:0004601 GO:0020037	heme binding; "peroxidase activity"	GO:0005576	extracellular region
Glyma.06G165100	-2.94971	GO:0008150 GO:0048451 GO:0048453	biological process; "petal formation"; "sepal formation"	NA	NA	GO:0005737	cytoplasm
Glyma.02G238600	-2.95245	GO:0008150	biological process	GO:0003674	molecular function	GO:0016021	integral to membrane
Glyma.10G073400	-2.95567	GO:0006730	one-carbon metabolic process	GO:0004089 GO:0008270	carbonate dehydratase activity; "zinc ion binding"	GO:0005737 GO:0009570	chloroplast stroma; "cytoplasm"
Glyma.17G034900	-2.95969	GO:0042538	hyperosmotic salinity response	GO:0005509	calcium ion binding	GO:0005737 GO:0005829	cytoplasm; "cytosol"
Glyma.16G175400	-2.96829	GO:0008152	metabolic process	GO:0008194 GO:0016757 GO:0016758 GO:0080043 GO:0080044 GO:0080045 GO:0080046	UDP-glycosyltransferase activity; "quercetin 3'-O-glucosyltransferase activity"; "quercetin 3-O-glucosyltransferase activity"; "quercetin 4'-O-glucosyltransferase activity"; "quercetin 7-O-glucosyltransferase activity"; "transferase activity, transferring glycosyl groups"; "transferase activity, transferring hexosyl groups"	GO:0005634 GO:0005829	cytosol; "nucleus"
Glyma.13G037900	-2.97298	GO:0008150	biological process	GO:0051119	sugar transmembrane transporter activity	GO:0005783 GO:0005886 GO:0005887 GO:0016020	endoplasmic reticulum; "integral to plasma membrane"; "membrane"; "plasma membrane"
Glyma.04G198600	-2.9733	GO:0015770	sucrose transport	GO:0008515 GO:0051119	sucrose transmembrane transporter activity; "sugar transmembrane transporter activity"	GO:0005886 GO:0005887 GO:0016020 GO:0016021	integral to membrane; "integral to plasma membrane"; "membrane"; "plasma membrane"
Glyma.12G066000	-2.97445	GO:0006355 GO:0009651 GO:0009723 GO:0009733 GO:0009737 GO:0009739 GO:0009751 GO:0009753 GO:0010200 GO:0046686	regulation of transcription, DNA-dependent; "response to abscisic acid stimulus"; "response to auxin stimulus"; "response to cadmium ion"; "response to chitin"; "response to ethylene stimulus"; "response to gibberellin stimulus"; "response to jasmonic acid stimulus"; "response to salicylic acid stimulus"; "response to salt stress"	GO:0003677 GO:0003700	DNA binding; "sequence-specific DNA binding transcription factor activity"	GO:0005634	nucleus
Glyma.11G146200	-2.97763	GO:0008150	biological process	GO:0003674	molecular function	GO:0005739	mitochondrion
Glyma.02G129100	-2.97802	GO:0000165 GO:0006355 GO:0006612 GO:0009617 GO:0009862 GO:0009867 GO:0009965 GO:0010052 GO:0010103 GO:0010310 GO:0010363 GO:0030154 GO:0031348 GO:0035304 GO:0045597 GO:0045893 GO:0051782	MAPK cascade; "cell differentiation"; "guard cell differentiation"; "jasmonic acid mediated signaling pathway"; "leaf morphogenesis"; "negative regulation of cell division"; "negative regulation of defense response"; "positive regulation of cell differentiation"; "positive regulation of transcription, DNA-dependent"; "protein targeting to membrane"; "regulation of hydrogen peroxide metabolic proc…	GO:0003677 GO:0003700	DNA binding; "sequence-specific DNA binding transcription factor activity"	GO:0005634	nucleus
Glyma.08G212300	-2.98173	GO:0008150	biological process	NA	NA	GO:0009507	chloroplast
Glyma.03G047700	-2.98474	GO:0006952 GO:0007165	defense response; "signal transduction"	GO:0043531	ADP binding	GO:0005622	intracellular
Glyma.02G208200	-2.99197	GO:0009741 GO:0016126	response to brassinosteroid stimulus; "sterol biosynthetic process"	GO:0003674	molecular function	GO:0005576 GO:0005618 GO:0005794 GO:0009505	Golgi apparatus; "cell wall"; "extracellular region"; "plant-type cell wall"
Glyma.19G159300	-2.99622	GO:0006457 GO:0008150 GO:0009408 GO:0009644 GO:0042542	biological process; "protein folding"; "response to heat"; "response to high light intensity"; "response to hydrogen peroxide"	GO:0016595	glutamate binding	NA	NA
Glyma.12G075600	-2.99634	GO:0008150	biological process	GO:0003674	molecular function	GO:0005739	mitochondrion
Glyma.08G302600	-2.99824	GO:0006833 GO:0008152 GO:0009651 GO:0009750 GO:0009853 GO:0030003 GO:0070838	cellular cation homeostasis; "divalent metal ion transport"; "metabolic process"; "photorespiration"; "response to fructose stimulus"; "response to salt stress"; "water transport"	GO:0003824 GO:0004760 GO:0008453 GO:0030170 GO:0050281	alanine-glyoxylate transaminase activity; "catalytic activity"; "pyridoxal phosphate binding"; "serine-glyoxylate transaminase activity"; "serine-pyruvate transaminase activity"	GO:0005777 GO:0005886 GO:0009507 GO:0009570 GO:0016020 GO:0048046	apoplast; "chloroplast"; "chloroplast stroma"; "membrane"; "peroxisome"; "plasma membrane"
Glyma.01G239800	-2.99917	NA	NA	NA	NA	GO:0005634	nucleus
Glyma.16G040200	-2.99917	GO:0045454	cell redox homeostasis	NA	NA	NA	NA
Glyma.16G188900	-3.00086	GO:0008150	biological process	GO:0003674	molecular function	GO:0005576 GO:0005768 GO:0005794 GO:0005802	Golgi apparatus; "endosome"; "extracellular region"; "trans-Golgi network"
Glyma.15G054300	-3.01952	GO:0008152	metabolic process	GO:0008194 GO:0015020 GO:0016757 GO:0016758	UDP-glycosyltransferase activity; "glucuronosyltransferase activity"; "transferase activity, transferring glycosyl groups"; "transferase activity, transferring hexosyl groups"	GO:0005634	nucleus
Glyma.08G297000	-3.0233	GO:0006109 GO:0006110 GO:0006355 GO:0006629 GO:0008610 GO:0009744 GO:0019432 GO:1901959	lipid biosynthetic process; "lipid metabolic process"; "positive regulation of cutin biosynthetic process"; "regulation of carbohydrate metabolic process"; "regulation of glycolysis"; "regulation of transcription, DNA-dependent"; "response to sucrose stimulus"; "triglyceride biosynthetic process"	GO:0003677 GO:0003700	DNA binding; "sequence-specific DNA binding transcription factor activity"	GO:0005634	nucleus
Glyma.15G143800	-3.02379	GO:0007623 GO:0008150	biological process; "circadian rhythm"	GO:0003674	molecular function	GO:0005634	nucleus
Glyma.13G208300	-3.03251	GO:0010374	stomatal complex development	GO:0003677 GO:0003700	DNA binding; "sequence-specific DNA binding transcription factor activity"	GO:0005634	nucleus
Glyma.05G002000	-3.03659	GO:0009637 GO:0009903 GO:0009904	chloroplast accumulation movement; "chloroplast avoidance movement"; "response to blue light"	GO:0005515	protein binding	GO:0005829	cytosol
Glyma.04G038100	-3.03893	GO:0010423	negative regulation of brassinosteroid biosynthetic process	GO:0005515 GO:0046982	protein binding; "protein heterodimerization activity"	GO:0005634 GO:0005829 GO:0005886	cytosol; "nucleus"; "plasma membrane"
Glyma.15G154700	-3.04536	GO:0006499 GO:0006816 GO:0006970 GO:0007030 GO:0009409 GO:0009414 GO:0009651 GO:0010350 GO:0018008 GO:0031115 GO:0031117 GO:0035865 GO:0042742 GO:0043622 GO:0046686 GO:0048767 GO:0051511 GO:0051592 GO:0071219 GO:0071280 GO:0071281 GO:0071286 GO:0071325 GO:0071472 GO:0072709 GO:0075733	Golgi organization; "N-terminal peptidyl-glycine N-myristoylation"; "N-terminal protein myristoylation"; "calcium ion transport"; "cellular response to copper ion"; "cellular response to iron ion"; "cellular response to magnesium ion"; "cellular response to magnesium starvation"; "cellular response to mannitol stimulus"; "cellular response to molecule of bacterial origin"; "cellular response to p…	GO:0005507 GO:0005509 GO:0005515 GO:0005516 GO:0005546 GO:0005547 GO:0008017 GO:0043325 GO:0080025	calcium ion binding; "calmodulin binding"; "copper ion binding"; "microtubule binding"; "phosphatidylinositol-3,4,5-trisphosphate binding"; "phosphatidylinositol-3,4-bisphosphate binding"; "phosphatidylinositol-3,5-bisphosphate binding"; "phosphatidylinositol-4,5-bisphosphate binding"; "protein binding"	GO:0005773 GO:0005881 GO:0005886 GO:0009506 GO:0009507 GO:0046658	anchored to plasma membrane; "chloroplast"; "cytoplasmic microtubule"; "plasma membrane"; "plasmodesma"; "vacuole"
Glyma.18G061700	-3.04609	GO:0010264 GO:0071482	cellular response to light stimulus; "myo-inositol hexakisphosphate biosynthetic process"	GO:0003954 GO:0016491 GO:0050660	NADH dehydrogenase activity; "flavin adenine dinucleotide binding"; "oxidoreductase activity"	GO:0005739 GO:0005777 GO:0031304	intrinsic to mitochondrial inner membrane; "mitochondrion"; "peroxisome"
Glyma.10G047100	-3.05629	GO:0010044	response to aluminum ion	NA	NA	GO:0005886	plasma membrane
Glyma.13G163900	-3.06277	NA	NA	GO:0005509	calcium ion binding	GO:0005739	mitochondrion
Glyma.06G039100	-3.06312	GO:0010423	negative regulation of brassinosteroid biosynthetic process	GO:0005515 GO:0046982	protein binding; "protein heterodimerization activity"	GO:0005634 GO:0005829 GO:0005886	cytosol; "nucleus"; "plasma membrane"
Glyma.02G012500	-3.06574	GO:0009416 GO:0009637 GO:0009644 GO:0009744 GO:0010114 GO:0010155 GO:0010218 GO:0018316 GO:0019253 GO:0034605 GO:0070417 GO:0071454 GO:0080153	cellular response to anoxia; "cellular response to cold"; "cellular response to heat"; "negative regulation of reductive pentose-phosphate cycle"; "peptide cross-linking via L-cystine"; "reductive pentose-phosphate cycle"; "regulation of proton transport"; "response to blue light"; "response to far red light"; "response to high light intensity"; "response to light stimulus"; "response to red ligh…	GO:0005515	protein binding	GO:0009507 GO:0009570 GO:0043234	chloroplast; "chloroplast stroma"; "protein complex"
Glyma.10G017600	-3.07093	GO:0009790	embryo development	GO:0003674	molecular function	GO:0009507	chloroplast
Glyma.10G217900	-3.07615	GO:0009915 GO:0015770 GO:0055085	phloem sucrose loading; "sucrose transport"; "transmembrane transport"	GO:0005351 GO:0008506 GO:0008515 GO:0015144	carbohydrate transmembrane transporter activity; "sucrose:hydrogen symporter activity"; "sucrose transmembrane transporter activity"; "sugar:hydrogen symporter activity"	GO:0005886 GO:0016020	membrane; "plasma membrane"
Glyma.12G169600	-3.08284	GO:0009416 GO:0009637 GO:0009644 GO:0009744 GO:0009767 GO:0009773 GO:0010114 GO:0010155 GO:0010207 GO:0010218 GO:0022900 GO:0042742	defense response to bacterium; "electron transport chain"; "photosynthetic electron transport chain"; "photosynthetic electron transport in photosystem I"; "photosystem II assembly"; "regulation of proton transport"; "response to blue light"; "response to far red light"; "response to high light intensity"; "response to light stimulus"; "response to red light"; "response to sucrose stimulus"	GO:0009055 GO:0051536 GO:0051537	2 iron, 2 sulfur cluster binding; "electron carrier activity"; "iron-sulfur cluster binding"	GO:0009507 GO:0009570	chloroplast; "chloroplast stroma"
Glyma.03G230000	-3.08843	GO:0000165 GO:0005996 GO:0006098 GO:0006364 GO:0006612 GO:0006636 GO:0007623 GO:0009409 GO:0009595 GO:0009611 GO:0009637 GO:0009657 GO:0009658 GO:0009697 GO:0009814 GO:0009853 GO:0009862 GO:0009867 GO:0009902 GO:0009965 GO:0010027 GO:0010114 GO:0010200 GO:0010207 GO:0010218 GO:0010310 GO:0010363 GO:0015995 GO:0016117 GO:0018119 GO:0019288 GO:0019684 GO:0030154 GO:0031348 GO:0032544 GO:0034660 GO:…	MAPK cascade; "carotenoid biosynthetic process"; "cell differentiation"; "cellular response to water deprivation"; "chlorophyll biosynthetic process"; "chloroplast organization"; "chloroplast relocation"; "circadian rhythm"; "defense response, incompatible interaction"; "defense response to bacterium"; "defense response to fungus"; "detection of biotic stimulus"; "isopentenyl diphosphate biosynth…	GO:0003723 GO:0005515	RNA binding; "protein binding"	GO:0005773 GO:0005777 GO:0005794 GO:0005840 GO:0009506 GO:0009507 GO:0009570 GO:0009941 GO:0010287 GO:0010319 GO:0016020 GO:0048046	Golgi apparatus; "apoplast"; "chloroplast"; "chloroplast envelope"; "chloroplast stroma"; "membrane"; "peroxisome"; "plasmodesma"; "plastoglobule"; "ribosome"; "stromule"; "vacuole"
Glyma.04G242000	-3.08879	GO:0006662 GO:0006979 GO:0043085 GO:0045454	cell redox homeostasis; "glycerol ether metabolic process"; "positive regulation of catalytic activity"; "response to oxidative stress"	GO:0008047 GO:0009055 GO:0015035	electron carrier activity; "enzyme activator activity"; "protein disulfide oxidoreductase activity"	GO:0009507 GO:0009535 GO:0009570 GO:0009579	chloroplast; "chloroplast stroma"; "chloroplast thylakoid membrane"; "thylakoid"
Glyma.15G100100	-3.09241	GO:0006468 GO:0046777	protein autophosphorylation; "protein phosphorylation"	GO:0004672 GO:0004674 GO:0005524 GO:0016301 GO:0016772	ATP binding; "kinase activity"; "protein kinase activity"; "protein serine/threonine kinase activity"; "transferase activity, transferring phosphorus-containing groups"	GO:0005634 GO:0005777	nucleus; "peroxisome"
Glyma.14G094800	-3.10345	GO:0006355 GO:0007623 GO:0009416 GO:0009735 GO:0009740 GO:0009910 GO:0010187 GO:0010380 GO:0010468	circadian rhythm; "gibberellic acid mediated signaling pathway"; "negative regulation of flower development"; "negative regulation of seed germination"; "regulation of chlorophyll biosynthetic process"; "regulation of gene expression"; "regulation of transcription, DNA-dependent"; "response to cytokinin stimulus"; "response to light stimulus"	GO:0003700 GO:0008270 GO:0043565 GO:0044212	sequence-specific DNA binding; "sequence-specific DNA binding transcription factor activity"; "transcription regulatory region DNA binding"; "zinc ion binding"	GO:0005634	nucleus
Glyma.11G037200	-3.11066	NA	NA	GO:0016740 GO:0016747	transferase activity; "transferase activity, transferring acyl groups other than amino-acyl groups"	GO:0005575	cellular component
Glyma.08G041100	-3.11288	GO:0006355	regulation of transcription, DNA-dependent	GO:0003700 GO:0008270	sequence-specific DNA binding transcription factor activity; "zinc ion binding"	GO:0005622 GO:0005634 GO:0016020	intracellular; "membrane"; "nucleus"
Glyma.15G063000	-3.11424	GO:0006355	regulation of transcription, DNA-dependent	GO:0003677 GO:0003700	DNA binding; "sequence-specific DNA binding transcription factor activity"	GO:0005634	nucleus
Glyma.08G041000	-3.11466	GO:0006955 GO:0009909 GO:0016570 GO:0016998 GO:0048449	cell wall macromolecule catabolic process; "floral organ formation"; "histone modification"; "immune response"; "regulation of flower development"	GO:0042834	peptidoglycan binding	GO:0005886 GO:0031225 GO:0046658	anchored to membrane; "anchored to plasma membrane"; "plasma membrane"
Glyma.11G142900	-3.11632	GO:0006355 GO:0009651 GO:0009723 GO:0009733 GO:0009737 GO:0009739 GO:0009751 GO:0009753 GO:0010200 GO:0046686	regulation of transcription, DNA-dependent; "response to abscisic acid stimulus"; "response to auxin stimulus"; "response to cadmium ion"; "response to chitin"; "response to ethylene stimulus"; "response to gibberellin stimulus"; "response to jasmonic acid stimulus"; "response to salicylic acid stimulus"; "response to salt stress"	GO:0003677 GO:0003700	DNA binding; "sequence-specific DNA binding transcription factor activity"	GO:0005634	nucleus
Glyma.02G088900	-3.11727	GO:0006612 GO:0006869 GO:0009963 GO:0010363	lipid transport; "positive regulation of flavonoid biosynthetic process"; "protein targeting to membrane"; "regulation of plant-type hypersensitive response"	GO:0008289	lipid binding	GO:0005576	extracellular region
Glyma.08G333200	-3.12052	GO:0002237 GO:0006084 GO:0006468 GO:0007165 GO:0007169 GO:0010075 GO:0010103 GO:0016126 GO:0016132 GO:0048443 GO:0048653	acetyl-CoA metabolic process; "anther development"; "brassinosteroid biosynthetic process"; "protein phosphorylation"; "regulation of meristem growth"; "response to molecule of bacterial origin"; "signal transduction"; "stamen development"; "sterol biosynthetic process"; "stomatal complex morphogenesis"; "transmembrane receptor protein tyrosine kinase signaling pathway"	GO:0004672 GO:0004674 GO:0005524 GO:0016301 GO:0016772	ATP binding; "kinase activity"; "protein kinase activity"; "protein serine/threonine kinase activity"; "transferase activity, transferring phosphorus-containing groups"	GO:0005886	plasma membrane
Glyma.08G285400	-3.12799	GO:0005975 GO:0016556	carbohydrate metabolic process; "mRNA modification"	GO:0004650	polygalacturonase activity	GO:0005576	extracellular region
Glyma.10G244900	-3.12831	NA	NA	GO:0008270	zinc ion binding	GO:0005634 GO:0005739	mitochondrion; "nucleus"
Glyma.02G233300	-3.13594	NA	NA	NA	NA	GO:0005634	nucleus
Glyma.08G251500	-3.16271	GO:0008150	biological process	GO:0003674	molecular function	NA	NA
Glyma.14G200900	-3.16529	NA	NA	GO:0008168 GO:0008171 GO:0046983	O-methyltransferase activity; "methyltransferase activity"; "protein dimerization activity"	GO:0005634 GO:0005829	cytosol; "nucleus"
Glyma.03G131700	-3.16631	GO:0009739 GO:0009740 GO:0009744 GO:0009749 GO:0009750 GO:0010162 GO:0080167	gibberellic acid mediated signaling pathway; "response to fructose stimulus"; "response to gibberellin stimulus"; "response to glucose stimulus"; "response to karrikin"; "response to sucrose stimulus"; "seed dormancy process"	GO:0003674	molecular function	GO:0005576	extracellular region
Glyma.19G244100	-3.17712	NA	NA	GO:0016740 GO:0016747	transferase activity; "transferase activity, transferring acyl groups other than amino-acyl groups"	GO:0005737	cytoplasm
Glyma.13G327500	-3.1774	GO:0000165 GO:0006355 GO:0006612 GO:0009617 GO:0009862 GO:0009867 GO:0009965 GO:0010310 GO:0010363 GO:0030154 GO:0031348 GO:0035304 GO:0045893	MAPK cascade; "cell differentiation"; "jasmonic acid mediated signaling pathway"; "leaf morphogenesis"; "negative regulation of defense response"; "positive regulation of transcription, DNA-dependent"; "protein targeting to membrane"; "regulation of hydrogen peroxide metabolic process"; "regulation of plant-type hypersensitive response"; "regulation of protein dephosphorylation"; "regulation of t…	GO:0003676 GO:0003700 GO:0008270	nucleic acid binding; "sequence-specific DNA binding transcription factor activity"; "zinc ion binding"	GO:0005634	nucleus
Glyma.11G111100	-3.18928	GO:0000096 GO:0006096 GO:0006098 GO:0006364 GO:0006546 GO:0006636 GO:0006733 GO:0006766 GO:0008652 GO:0009072 GO:0009073 GO:0009106 GO:0009108 GO:0009117 GO:0009657 GO:0009695 GO:0009737 GO:0009965 GO:0010207 GO:0010304 GO:0015995 GO:0019252 GO:0019288 GO:0019344 GO:0019748 GO:0019760 GO:0030154 GO:0044272 GO:0045893 GO:0046686	PSII associated light-harvesting complex II catabolic process; "aromatic amino acid family biosynthetic process"; "aromatic amino acid family metabolic process"; "cell differentiation"; "cellular amino acid biosynthetic process"; "chlorophyll biosynthetic process"; "coenzyme biosynthetic process"; "cysteine biosynthetic process"; "glucosinolate metabolic process"; "glycine catabolic process"; "gl…	GO:0003824 GO:0004332	catalytic activity; "fructose-bisphosphate aldolase activity"	GO:0009507 GO:0009570 GO:0009579 GO:0009941 GO:0010287 GO:0016020 GO:0048046	apoplast; "chloroplast"; "chloroplast envelope"; "chloroplast stroma"; "membrane"; "plastoglobule"; "thylakoid"
Glyma.10G231600	-3.19463	GO:0006499 GO:0055114	N-terminal protein myristoylation; "oxidation-reduction process"	GO:0000293 GO:0005506 GO:0009055 GO:0016491 GO:0050660	electron carrier activity; "ferric-chelate reductase activity"; "flavin adenine dinucleotide binding"; "iron ion binding"; "oxidoreductase activity"	GO:0005576 GO:0016020 GO:0016021	extracellular region; "integral to membrane"; "membrane"
Glyma.17G212200	-3.20343	GO:0000038 GO:0006869 GO:0042335	cuticle development; "lipid transport"; "very long-chain fatty acid metabolic process"	GO:0008289	lipid binding	GO:0005576 GO:0009535	chloroplast thylakoid membrane; "extracellular region"
Glyma.06G324100	-3.20835	GO:0006629 GO:0010103	lipid metabolic process; "stomatal complex morphogenesis"	GO:0004091 GO:0016788	carboxylesterase activity; "hydrolase activity, acting on ester bonds"	GO:0005576	extracellular region
Glyma.03G156700	-3.22175	GO:0008272	sulfate transport	GO:0015116	sulfate transmembrane transporter activity	GO:0009507	chloroplast
Glyma.01G030500	-3.22522	GO:0000165 GO:0006612 GO:0009409 GO:0009595 GO:0009697 GO:0009814 GO:0009862 GO:0009867 GO:0010200 GO:0010310 GO:0010363 GO:0015976 GO:0019243 GO:0019684 GO:0031348 GO:0042742 GO:0043900 GO:0050832	MAPK cascade; "carbon utilization"; "defense response, incompatible interaction"; "defense response to bacterium"; "defense response to fungus"; "detection of biotic stimulus"; "jasmonic acid mediated signaling pathway"; "methylglyoxal catabolic process to D-lactate"; "negative regulation of defense response"; "photosynthesis, light reaction"; "protein targeting to membrane"; "regulation of hydro…	GO:0004089 GO:0008270	carbonate dehydratase activity; "zinc ion binding"	GO:0005737 GO:0005829 GO:0009507 GO:0009535 GO:0009570 GO:0009941 GO:0048046	apoplast; "chloroplast"; "chloroplast envelope"; "chloroplast stroma"; "chloroplast thylakoid membrane"; "cytoplasm"; "cytosol"
Glyma.07G108000	-3.22958	NA	NA	NA	NA	NA	NA
Glyma.12G202700	-3.23886	GO:0010374 GO:0010375 GO:2000122	negative regulation of stomatal complex development; "stomatal complex development"; "stomatal complex patterning"	GO:0003674	molecular function	GO:0005576	extracellular region
Glyma.15G104600	-3.23981	GO:0010374	stomatal complex development	GO:0003677 GO:0003700	DNA binding; "sequence-specific DNA binding transcription factor activity"	GO:0005634	nucleus
Glyma.12G012000	-3.26101	NA	NA	GO:0003993 GO:0004722 GO:0016787 GO:0046872	acid phosphatase activity; "hydrolase activity"; "metal ion binding"; "protein serine/threonine phosphatase activity"	GO:0005576	extracellular region
Glyma.01G034800	-3.26227	GO:0010167 GO:0010411 GO:0015706	nitrate transport; "response to nitrate"; "xyloglucan metabolic process"	NA	NA	GO:0005634 GO:0005794	Golgi apparatus; "nucleus"
Glyma.07G126600	-3.26411	GO:0006949 GO:0019310 GO:0055114	inositol catabolic process; "oxidation-reduction process"; "syncytium formation"	GO:0005506 GO:0050113	inositol oxygenase activity; "iron ion binding"	GO:0005737	cytoplasm
Glyma.14G176400	-3.26647	GO:0009741 GO:0016126	response to brassinosteroid stimulus; "sterol biosynthetic process"	GO:0003674	molecular function	GO:0005576 GO:0005618 GO:0005794 GO:0009505	Golgi apparatus; "cell wall"; "extracellular region"; "plant-type cell wall"
Glyma.15G002200	-3.26813	GO:0009686 GO:0009740 GO:0010241 GO:0055114	ent-kaurene oxidation to kaurenoic acid; "gibberellic acid mediated signaling pathway"; "gibberellin biosynthetic process"; "oxidation-reduction process"	GO:0005506 GO:0009055 GO:0016705 GO:0019825 GO:0020037	electron carrier activity; "heme binding"; "iron ion binding"; "oxidoreductase activity, acting on paired donors, with incorporation or reduction of molecular oxygen"; "oxygen binding"	GO:0005783 GO:0009507 GO:0009707	chloroplast; "chloroplast outer membrane"; "endoplasmic reticulum"
Glyma.02G228600	-3.26842	GO:0008150	biological process	GO:0003674	molecular function	GO:0009507 GO:0009941	chloroplast; "chloroplast envelope"
Glyma.01G093400	-3.27318	GO:0000165 GO:0006355 GO:0006612 GO:0009617 GO:0009862 GO:0009867 GO:0009965 GO:0010052 GO:0010103 GO:0010310 GO:0010363 GO:0030154 GO:0031348 GO:0035304 GO:0045597 GO:0045893 GO:0051782	MAPK cascade; "cell differentiation"; "guard cell differentiation"; "jasmonic acid mediated signaling pathway"; "leaf morphogenesis"; "negative regulation of cell division"; "negative regulation of defense response"; "positive regulation of cell differentiation"; "positive regulation of transcription, DNA-dependent"; "protein targeting to membrane"; "regulation of hydrogen peroxide metabolic proc…	GO:0003677 GO:0003700	DNA binding; "sequence-specific DNA binding transcription factor activity"	GO:0005634	nucleus
Glyma.12G171700	-3.2756	GO:0000165 GO:0006355 GO:0006612 GO:0009617 GO:0009862 GO:0009867 GO:0009965 GO:0010310 GO:0010363 GO:0030154 GO:0031348 GO:0035304 GO:0045893	MAPK cascade; "cell differentiation"; "jasmonic acid mediated signaling pathway"; "leaf morphogenesis"; "negative regulation of defense response"; "positive regulation of transcription, DNA-dependent"; "protein targeting to membrane"; "regulation of hydrogen peroxide metabolic process"; "regulation of plant-type hypersensitive response"; "regulation of protein dephosphorylation"; "regulation of t…	GO:0003676 GO:0003700 GO:0008270	nucleic acid binding; "sequence-specific DNA binding transcription factor activity"; "zinc ion binding"	GO:0005634	nucleus
Glyma.01G208000	-3.28173	GO:0000023 GO:0006189 GO:0009058 GO:0009152 GO:0009853 GO:0019252 GO:0043085 GO:0046653	'de novo' IMP biosynthetic process; "biosynthetic process"; "maltose metabolic process"; "photorespiration"; "positive regulation of catalytic activity"; "purine ribonucleotide biosynthetic process"; "starch biosynthetic process"; "tetrahydrofolate metabolic process"	GO:0008168 GO:0008864 GO:0016742	formyltetrahydrofolate deformylase activity; "hydroxymethyl-, formyl- and related transferase activity"; "methyltransferase activity"	GO:0005739	mitochondrion
Glyma.19G034900	-3.30087	GO:0008150	biological process	GO:0003674	molecular function	NA	NA
Glyma.17G104600	-3.33923	GO:0006944 GO:0008150 GO:0048193	Golgi vesicle transport; "biological process"; "cellular membrane fusion"	GO:0003674	molecular function	GO:0005634	nucleus
Glyma.19G168700	-3.33953	GO:0006508 GO:0008152 GO:0010103 GO:0042127 GO:0043086	metabolic process; "negative regulation of catalytic activity"; "proteolysis"; "regulation of cell proliferation"; "stomatal complex morphogenesis"	GO:0004252 GO:0042802	identical protein binding; "serine-type endopeptidase activity"	GO:0005576 GO:0005618 GO:0009897	cell wall; "external side of plasma membrane"; "extracellular region"
Glyma.05G160900	-3.34461	NA	NA	NA	NA	NA	NA
Glyma.09G263400	-3.37668	GO:0055085	transmembrane transport	GO:0003674	molecular function	GO:0005794 GO:0016021	Golgi apparatus; "integral to membrane"
Glyma.11G173700	-3.38106	GO:0010264 GO:0071482	cellular response to light stimulus; "myo-inositol hexakisphosphate biosynthetic process"	GO:0003954 GO:0016491 GO:0050660	NADH dehydrogenase activity; "flavin adenine dinucleotide binding"; "oxidoreductase activity"	GO:0005739 GO:0005777 GO:0031304	intrinsic to mitochondrial inner membrane; "mitochondrion"; "peroxisome"
Glyma.17G096400	-3.39244	GO:0006857 GO:0080167 GO:0090449 GO:1901349	glucosinolate transport; "oligopeptide transport"; "phloem glucosinolate loading"; "response to karrikin"	GO:0005215 GO:0090448	glucosinolate:hydrogen symporter activity; "transporter activity"	GO:0005886 GO:0009506 GO:0016020	membrane; "plasma membrane"; "plasmodesma"
Glyma.13G153400	-3.3943	GO:0009744 GO:0009813 GO:0010224 GO:0080167	flavonoid biosynthetic process; "response to UV-B"; "response to karrikin"; "response to sucrose stimulus"	GO:0003674	molecular function	GO:0005634	nucleus
Glyma.16G173500	-3.39816	GO:0006598 GO:0006873 GO:0009698 GO:0010167 GO:0015706 GO:0042398 GO:0055085	cellular ion homeostasis; "cellular modified amino acid biosynthetic process"; "nitrate transport"; "phenylpropanoid metabolic process"; "polyamine catabolic process"; "response to nitrate"; "transmembrane transport"	GO:0005215	transporter activity	GO:0005886 GO:0016021	integral to membrane; "plasma membrane"
Glyma.12G044700	-3.4273	GO:0006810 GO:0031348 GO:0043090 GO:0055085	amino acid import; "negative regulation of defense response"; "transmembrane transport"; "transport"	GO:0005215 GO:0005351 GO:0005354 GO:0005355 GO:0005365 GO:0015144 GO:0015145 GO:0015148 GO:0015168 GO:0015575 GO:0015576 GO:0015591 GO:0022857 GO:0022891	D-ribose transmembrane transporter activity; "D-xylose transmembrane transporter activity"; "carbohydrate transmembrane transporter activity"; "galactose transmembrane transporter activity"; "glucose transmembrane transporter activity"; "glycerol transmembrane transporter activity"; "mannitol transmembrane transporter activity"; "monosaccharide transmembrane transporter activity"; "myo-inositol t…	GO:0005886 GO:0016020 GO:0016021	integral to membrane; "membrane"; "plasma membrane"
Glyma.06G218000	-3.43049	GO:0008150	biological process	GO:0003824	catalytic activity	GO:0005576 GO:0005773	extracellular region; "vacuole"
Glyma.15G012600	-3.43603	NA	NA	NA	NA	NA	NA
Glyma.07G088000	-3.43609	NA	NA	NA	NA	NA	NA
Glyma.18G061600	-3.4476	NA	NA	NA	NA	NA	NA
Glyma.03G252700	-3.45104	GO:0006629	lipid metabolic process	GO:0004091 GO:0016788	carboxylesterase activity; "hydrolase activity, acting on ester bonds"	GO:0005576	extracellular region
Glyma.11G228000	-3.46773	GO:0006810 GO:0006826 GO:0006833 GO:0009414 GO:0010106	cellular response to iron ion starvation; "iron ion transport"; "response to water deprivation"; "transport"; "water transport"	GO:0005215 GO:0015250	transporter activity; "water channel activity"	GO:0005886 GO:0016020 GO:0016021	integral to membrane; "membrane"; "plasma membrane"
Glyma.14G164900	-3.47156	GO:0006809 GO:0009416 GO:0042128 GO:0055114	nitrate assimilation; "nitric oxide biosynthetic process"; "oxidation-reduction process"; "response to light stimulus"	GO:0005506 GO:0005515 GO:0008940 GO:0009055 GO:0016491 GO:0020037 GO:0030151 GO:0043546 GO:0046857 GO:0046872 GO:0050660	electron carrier activity; "flavin adenine dinucleotide binding"; "heme binding"; "iron ion binding"; "metal ion binding"; "molybdenum ion binding"; "molybdopterin cofactor binding"; "nitrate reductase activity"; "oxidoreductase activity"; "oxidoreductase activity, acting on other nitrogenous compounds as donors, with NAD or NADP as acceptor"; "protein binding"	GO:0005739 GO:0005829	cytosol; "mitochondrion"
Glyma.09G278100	-3.47223	NA	NA	NA	NA	GO:0005634	nucleus
Glyma.17G099800	-3.47942	GO:0006355 GO:0009651 GO:0009723 GO:0009733 GO:0009737 GO:0009751 GO:0009753 GO:0046686 GO:0080167	regulation of transcription, DNA-dependent; "response to abscisic acid stimulus"; "response to auxin stimulus"; "response to cadmium ion"; "response to ethylene stimulus"; "response to jasmonic acid stimulus"; "response to karrikin"; "response to salicylic acid stimulus"; "response to salt stress"	GO:0003677 GO:0003700	DNA binding; "sequence-specific DNA binding transcription factor activity"	GO:0005634	nucleus
Glyma.11G232600	-3.4806	GO:0000302 GO:0006826 GO:0006879 GO:0009793 GO:0009908 GO:0010027 GO:0010039 GO:0010228 GO:0015979 GO:0016226 GO:0048366 GO:0048481 GO:0055072 GO:0055114	cellular iron ion homeostasis; "embryo development ending in seed dormancy"; "flower development"; "iron-sulfur cluster assembly"; "iron ion homeostasis"; "iron ion transport"; "leaf development"; "ovule development"; "oxidation-reduction process"; "photosynthesis"; "response to iron ion"; "response to reactive oxygen species"; "thylakoid membrane organization"; "vegetative to reproductive phase …	GO:0008199 GO:0016491 GO:0046914	ferric iron binding; "oxidoreductase activity"; "transition metal ion binding"	GO:0005739 GO:0009507 GO:0009570 GO:0009941	chloroplast; "chloroplast envelope"; "chloroplast stroma"; "mitochondrion"
Glyma.08G230400	-3.48535	GO:0006952 GO:0030003 GO:0070838	cellular cation homeostasis; "defense response"; "divalent metal ion transport"	GO:0003674	molecular function	GO:0009507	chloroplast
Glyma.10G274500	-3.51403	NA	NA	NA	NA	NA	NA
Glyma.12G084000	-3.53386	GO:0006629 GO:0009873	ethylene mediated signaling pathway; "lipid metabolic process"	GO:0004607 GO:0008374	O-acyltransferase activity; "phosphatidylcholine-sterol O-acyltransferase activity"	GO:0009507	chloroplast
Glyma.18G279900	-3.53998	GO:0008150	biological process	NA	NA	GO:0009507	chloroplast
Glyma.03G186900	-3.54284	GO:0008152	metabolic process	GO:0008194 GO:0016757 GO:0016758	UDP-glycosyltransferase activity; "transferase activity, transferring glycosyl groups"; "transferase activity, transferring hexosyl groups"	GO:0009507	chloroplast
Glyma.19G007700	-3.55102	GO:0000165 GO:0006098 GO:0006612 GO:0009409 GO:0009595 GO:0009697 GO:0009814 GO:0009817 GO:0009862 GO:0009867 GO:0010037 GO:0010119 GO:0010200 GO:0010310 GO:0010363 GO:0015976 GO:0019684 GO:0031348 GO:0042742 GO:0043900 GO:0050832	MAPK cascade; "carbon utilization"; "defense response, incompatible interaction"; "defense response to bacterium"; "defense response to fungus"; "defense response to fungus, incompatible interaction"; "detection of biotic stimulus"; "jasmonic acid mediated signaling pathway"; "negative regulation of defense response"; "pentose-phosphate shunt"; "photosynthesis, light reaction"; "protein targeting…	GO:0004089 GO:0008270	carbonate dehydratase activity; "zinc ion binding"	GO:0009507 GO:0009535 GO:0009570 GO:0009579 GO:0009941 GO:0010319 GO:0016020 GO:0048046	apoplast; "chloroplast"; "chloroplast envelope"; "chloroplast stroma"; "chloroplast thylakoid membrane"; "membrane"; "stromule"; "thylakoid"
Glyma.15G144700	-3.56694	GO:0008150	biological process	GO:0003674	molecular function	GO:0005575	cellular component
Glyma.03G187000	-3.57848	GO:0008152 GO:0010224	metabolic process; "response to UV-B"	GO:0008194 GO:0016757 GO:0016758 GO:0035251 GO:0050403 GO:0050502	UDP-glucosyltransferase activity; "UDP-glycosyltransferase activity"; "cis-zeatin O-beta-D-glucosyltransferase activity"; "trans-zeatin O-beta-D-glucosyltransferase activity"; "transferase activity, transferring glycosyl groups"; "transferase activity, transferring hexosyl groups"	GO:0009507	chloroplast
Glyma.13G370200	-3.5908	GO:0006833 GO:0009409 GO:0009416 GO:0009651 GO:0009744 GO:0009750 GO:0019684 GO:0030003 GO:0042742 GO:0070838	cellular cation homeostasis; "defense response to bacterium"; "divalent metal ion transport"; "photosynthesis, light reaction"; "response to cold"; "response to fructose stimulus"; "response to light stimulus"; "response to salt stress"; "response to sucrose stimulus"; "water transport"	NA	NA	GO:0009507 GO:0009535 GO:0009570 GO:0009941 GO:0010319	chloroplast; "chloroplast envelope"; "chloroplast stroma"; "chloroplast thylakoid membrane"; "stromule"
Glyma.05G027000	-3.59327	GO:0006355 GO:0009651 GO:0009723 GO:0009733 GO:0009737 GO:0009751 GO:0009753 GO:0046686 GO:0080167	regulation of transcription, DNA-dependent; "response to abscisic acid stimulus"; "response to auxin stimulus"; "response to cadmium ion"; "response to ethylene stimulus"; "response to jasmonic acid stimulus"; "response to karrikin"; "response to salicylic acid stimulus"; "response to salt stress"	GO:0003677 GO:0003700	DNA binding; "sequence-specific DNA binding transcription factor activity"	GO:0005634	nucleus
Glyma.18G013800	-3.6029	GO:0008150	biological process	GO:0008270	zinc ion binding	GO:0005634	nucleus
Glyma.07G091400	-3.60642	GO:0006355	regulation of transcription, DNA-dependent	GO:0003700 GO:0008270	sequence-specific DNA binding transcription factor activity; "zinc ion binding"	GO:0005622 GO:0005634 GO:0016020	intracellular; "membrane"; "nucleus"
Glyma.14G115500	-3.61495	GO:0000038 GO:0006869 GO:0042335	cuticle development; "lipid transport"; "very long-chain fatty acid metabolic process"	GO:0008289	lipid binding	GO:0005576 GO:0009535	chloroplast thylakoid membrane; "extracellular region"
Glyma.02G163200	-3.62272	NA	NA	GO:0000166 GO:0005524 GO:0016887 GO:0017111 GO:0042626	ATP binding; "ATPase activity"; "ATPase activity, coupled to transmembrane movement of substances"; "nucleoside-triphosphatase activity"; "nucleotide binding"	GO:0005886	plasma membrane
Glyma.09G039500	-3.62482	GO:0008150	biological process	GO:0003674	molecular function	GO:0005575	cellular component
Glyma.10G167800	-3.6344	GO:0006810 GO:0009624 GO:0010264 GO:0015695 GO:0015696 GO:0015843 GO:0072488	ammonium transmembrane transport; "ammonium transport"; "methylammonium transport"; "myo-inositol hexakisphosphate biosynthetic process"; "organic cation transport"; "response to nematode"; "transport"	GO:0008519	ammonium transmembrane transporter activity	GO:0005886 GO:0016020	membrane; "plasma membrane"
Glyma.11G022300	-3.64475	GO:0008152	metabolic process	GO:0003824	catalytic activity	GO:0005634	nucleus
Glyma.10G094600	-3.65164	GO:0008150	biological process	GO:0003674	molecular function	GO:0005886 GO:0016020	membrane; "plasma membrane"
Glyma.03G101800	-3.65704	GO:0009414 GO:0010025 GO:0042335 GO:0042742 GO:0043447 GO:0046185 GO:0050832	aldehyde catabolic process; "alkane biosynthetic process"; "cuticle development"; "defense response to bacterium"; "defense response to fungus"; "response to water deprivation"; "wax biosynthetic process"	GO:0005506 GO:0016491 GO:0071771	aldehyde decarbonylase activity; "iron ion binding"; "oxidoreductase activity"	NA	NA
Glyma.08G145000	-3.66446	NA	NA	NA	NA	NA	NA
Glyma.15G180000	-3.66532	GO:0006355 GO:0010200	regulation of transcription, DNA-dependent; "response to chitin"	GO:0003677 GO:0003700	DNA binding; "sequence-specific DNA binding transcription factor activity"	GO:0005634	nucleus
Glyma.17G031600	-3.67445	GO:0006355 GO:0051555	flavonol biosynthetic process; "regulation of transcription, DNA-dependent"	GO:0003677 GO:0003700	DNA binding; "sequence-specific DNA binding transcription factor activity"	GO:0005634	nucleus
Glyma.01G151300	-3.6849	GO:0008150	biological process	GO:0003674	molecular function	NA	NA
Glyma.10G053900	-3.6869	GO:0006811 GO:0006813 GO:0055085	ion transport; "potassium ion transport"; "transmembrane transport"	GO:0005216 GO:0005249 GO:0005261 GO:0005516 GO:0030551	calmodulin binding; "cation channel activity"; "cyclic nucleotide binding"; "ion channel activity"; "voltage-gated potassium channel activity"	GO:0005886 GO:0016020	membrane; "plasma membrane"
Glyma.13G321900	-3.68779	GO:0006355 GO:0010228 GO:0016926 GO:0048573 GO:0050665	hydrogen peroxide biosynthetic process; "photoperiodism, flowering"; "protein desumoylation"; "regulation of transcription, DNA-dependent"; "vegetative to reproductive phase transition of meristem"	GO:0003676 GO:0003700 GO:0008270	nucleic acid binding; "sequence-specific DNA binding transcription factor activity"; "zinc ion binding"	GO:0005622 GO:0005634	intracellular; "nucleus"
Glyma.13G112400	-3.69322	GO:0006355 GO:0010200	regulation of transcription, DNA-dependent; "response to chitin"	GO:0003677 GO:0003700	DNA binding; "sequence-specific DNA binding transcription factor activity"	GO:0005634	nucleus
Glyma.11G243400	-3.6954	GO:0008150	biological process	GO:0008270	zinc ion binding	GO:0005634	nucleus
Glyma.16G007700	-3.7021	GO:0008150 GO:0010103 GO:0030003 GO:0070838	biological process; "cellular cation homeostasis"; "divalent metal ion transport"; "stomatal complex morphogenesis"	GO:0030145 GO:0045735	manganese ion binding; "nutrient reservoir activity"	GO:0005576 GO:0031012 GO:0048046	apoplast; "extracellular matrix"; "extracellular region"
Glyma.09G126500	-3.72103	GO:0006598 GO:0006873 GO:0009698 GO:0010167 GO:0015706 GO:0042398 GO:0055085	cellular ion homeostasis; "cellular modified amino acid biosynthetic process"; "nitrate transport"; "phenylpropanoid metabolic process"; "polyamine catabolic process"; "response to nitrate"; "transmembrane transport"	GO:0005215	transporter activity	GO:0005886 GO:0016021	integral to membrane; "plasma membrane"
Glyma.19G250200	-3.73685	GO:0006629 GO:0009751 GO:0010103 GO:0010226 GO:0042538	hyperosmotic salinity response; "lipid metabolic process"; "response to lithium ion"; "response to salicylic acid stimulus"; "stomatal complex morphogenesis"	GO:0004091 GO:0016788	carboxylesterase activity; "hydrolase activity, acting on ester bonds"	GO:0005576	extracellular region
Glyma.12G195900	-3.77519	GO:0000079 GO:0010440 GO:0051726	regulation of cell cycle; "regulation of cyclin-dependent protein serine/threonine kinase activity"; "stomatal lineage progression"	GO:0004693 GO:0005515 GO:0019901	cyclin-dependent protein serine/threonine kinase activity; "protein binding"; "protein kinase binding"	GO:0005634	nucleus
Glyma.11G031500	-3.77696	GO:0006857 GO:0009414 GO:0010167 GO:0015706 GO:0016126 GO:0019761 GO:0052541 GO:0052546	cell wall pectin metabolic process; "glucosinolate biosynthetic process"; "nitrate transport"; "oligopeptide transport"; "plant-type cell wall cellulose metabolic process"; "response to nitrate"; "response to water deprivation"; "sterol biosynthetic process"	GO:0005215 GO:0005515 GO:0015112	nitrate transmembrane transporter activity; "protein binding"; "transporter activity"	GO:0005886 GO:0016020	membrane; "plasma membrane"
Glyma.18G228700	-3.77783	GO:0055085	transmembrane transport	GO:0003674	molecular function	GO:0005794 GO:0016021	Golgi apparatus; "integral to membrane"
Glyma.13G046700	-3.7802	GO:0006508	proteolysis	GO:0004252	serine-type endopeptidase activity	GO:0005886 GO:0016021	integral to membrane; "plasma membrane"
Glyma.08G188600	-3.78589	GO:0006952 GO:0008219	cell death; "defense response"	GO:0005516	calmodulin binding	GO:0005886 GO:0016021	integral to membrane; "plasma membrane"
Glyma.14G085600	-3.79668	GO:0006508 GO:0009651 GO:0052541 GO:0052546	cell wall pectin metabolic process; "plant-type cell wall cellulose metabolic process"; "proteolysis"; "response to salt stress"	GO:0005515 GO:0008234	cysteine-type peptidase activity; "protein binding"	GO:0005576 GO:0005773 GO:0005783 GO:0005829	cytosol; "endoplasmic reticulum"; "extracellular region"; "vacuole"
Glyma.10G015500	-3.82094	NA	NA	NA	NA	NA	NA
Glyma.18G116900	-3.82109	GO:0006833 GO:0008152 GO:0009651 GO:0009750 GO:0009853 GO:0030003 GO:0070838	cellular cation homeostasis; "divalent metal ion transport"; "metabolic process"; "photorespiration"; "response to fructose stimulus"; "response to salt stress"; "water transport"	GO:0003824 GO:0004760 GO:0008453 GO:0030170 GO:0050281	alanine-glyoxylate transaminase activity; "catalytic activity"; "pyridoxal phosphate binding"; "serine-glyoxylate transaminase activity"; "serine-pyruvate transaminase activity"	GO:0005777 GO:0005886 GO:0009507 GO:0009570 GO:0016020 GO:0048046	apoplast; "chloroplast"; "chloroplast stroma"; "membrane"; "peroxisome"; "plasma membrane"
Glyma.02G042700	-3.83517	GO:0008150	biological process	GO:0003674	molecular function	GO:0009507	chloroplast
Glyma.04G022900	-3.84446	GO:0006629 GO:0019761 GO:0019953	glucosinolate biosynthetic process; "lipid metabolic process"; "sexual reproduction"	GO:0004091 GO:0016298 GO:0016746 GO:0016788	carboxylesterase activity; "hydrolase activity, acting on ester bonds"; "lipase activity"; "transferase activity, transferring acyl groups"	GO:0005576	extracellular region
Glyma.11G022100	-3.84685	GO:0008150	biological process	GO:0016757	transferase activity, transferring glycosyl groups	GO:0005794	Golgi apparatus
Glyma.13G070900	-3.86708	GO:0001561 GO:0006629 GO:0006826 GO:0006979 GO:0008219 GO:0009627 GO:0009737 GO:0009751 GO:0009830 GO:0010106 GO:0010167 GO:0015706 GO:0034614 GO:0042742 GO:0051707 GO:0071446 GO:0071732	cell death; "cell wall modification involved in abscission"; "cellular response to iron ion starvation"; "cellular response to nitric oxide"; "cellular response to reactive oxygen species"; "cellular response to salicylic acid stimulus"; "defense response to bacterium"; "fatty acid alpha-oxidation"; "iron ion transport"; "lipid metabolic process"; "nitrate transport"; "response to abscisic acid s…	GO:0004601 GO:0016702 GO:0020037	heme binding; "oxidoreductase activity, acting on single donors with incorporation of molecular oxygen, incorporation of two atoms of oxygen"; "peroxidase activity"	GO:0005576	extracellular region
Glyma.03G163100	-3.86774	GO:0006355 GO:0009651 GO:0009723 GO:0009733 GO:0009751 GO:0009753	regulation of transcription, DNA-dependent; "response to auxin stimulus"; "response to ethylene stimulus"; "response to jasmonic acid stimulus"; "response to salicylic acid stimulus"; "response to salt stress"	GO:0003677 GO:0003700	DNA binding; "sequence-specific DNA binding transcription factor activity"	GO:0005634	nucleus
Glyma.17G113100	-3.88328	GO:0048765 GO:0048767	root hair cell differentiation; "root hair elongation"	GO:0005507 GO:0009055	copper ion binding; "electron carrier activity"	GO:0005886 GO:0031225	anchored to membrane; "plasma membrane"
Glyma.04G133400	-3.88747	GO:0007623 GO:0009651 GO:0009737 GO:0010264	circadian rhythm; "myo-inositol hexakisphosphate biosynthetic process"; "response to abscisic acid stimulus"; "response to salt stress"	GO:0003674	molecular function	GO:0005634	nucleus
Glyma.07G038500	-3.88848	GO:0008150 GO:0010103 GO:0030003 GO:0070838	biological process; "cellular cation homeostasis"; "divalent metal ion transport"; "stomatal complex morphogenesis"	GO:0030145 GO:0045735	manganese ion binding; "nutrient reservoir activity"	GO:0005576 GO:0031012 GO:0048046	apoplast; "extracellular matrix"; "extracellular region"
Glyma.12G002000	-3.89538	GO:0008152	metabolic process	GO:0008080	N-acetyltransferase activity	NA	NA
Glyma.13G091200	-3.90516	GO:0000038 GO:0006723 GO:0010025 GO:0042335 GO:0043447 GO:0048235	alkane biosynthetic process; "cuticle development"; "cuticle hydrocarbon biosynthetic process"; "pollen sperm cell differentiation"; "very long-chain fatty acid metabolic process"; "wax biosynthetic process"	GO:0000166 GO:0003824 GO:0005506 GO:0016491	catalytic activity; "iron ion binding"; "nucleotide binding"; "oxidoreductase activity"	GO:0005886 GO:0016020	membrane; "plasma membrane"
Glyma.20G124200	-3.90828	GO:0006499	N-terminal protein myristoylation	GO:0003674	molecular function	GO:0005634	nucleus
Glyma.17G112000	-3.92308	GO:0008150	biological process	GO:0005509	calcium ion binding	GO:0005576	extracellular region
Glyma.19G187000	-3.93949	GO:0008152	metabolic process	GO:0008194 GO:0016757 GO:0016758	UDP-glycosyltransferase activity; "transferase activity, transferring glycosyl groups"; "transferase activity, transferring hexosyl groups"	GO:0009507	chloroplast
Glyma.18G030700	-3.94506	GO:0005975 GO:0007389 GO:0009624 GO:0009855 GO:0009944 GO:0010014 GO:0010051 GO:0010093 GO:0048440 GO:0048507	carbohydrate metabolic process; "carpel development"; "determination of bilateral symmetry"; "meristem development"; "meristem initiation"; "pattern specification process"; "polarity specification of adaxial/abaxial axis"; "response to nematode"; "specification of floral organ identity"; "xylem and phloem pattern formation"	GO:0003824 GO:0004553 GO:0008810	catalytic activity; "cellulase activity"; "hydrolase activity, hydrolyzing O-glycosyl compounds"	GO:0005576	extracellular region
Glyma.08G158100	-3.97905	GO:0008150 GO:0009407 GO:0009693 GO:0010583	biological process; "ethylene biosynthetic process"; "response to cyclopentenone"; "toxin catabolic process"	GO:0003674	molecular function	NA	NA
Glyma.11G214500	-3.98093	GO:0002679 GO:0010200 GO:0015824 GO:0016567 GO:0035556	intracellular signal transduction; "proline transport"; "protein ubiquitination"; "respiratory burst involved in defense response"; "response to chitin"	GO:0004842	ubiquitin-protein ligase activity	GO:0005737	cytoplasm
Glyma.03G177300	-3.99451	GO:0006355 GO:0007623 GO:0009651 GO:0009723 GO:0009733 GO:0009737 GO:0009739 GO:0009751 GO:0009753 GO:0032922 GO:0043966 GO:0046686 GO:0048573 GO:0048574	circadian regulation of gene expression; "circadian rhythm"; "histone H3 acetylation"; "long-day photoperiodism, flowering"; "photoperiodism, flowering"; "regulation of transcription, DNA-dependent"; "response to abscisic acid stimulus"; "response to auxin stimulus"; "response to cadmium ion"; "response to ethylene stimulus"; "response to gibberellin stimulus"; "response to jasmonic acid stimulus…	GO:0003677 GO:0003700	DNA binding; "sequence-specific DNA binding transcription factor activity"	GO:0005634	nucleus
Glyma.03G040100	-4.0094	GO:0006869	lipid transport	GO:0005516 GO:0008289	calmodulin binding; "lipid binding"	GO:0005576 GO:0005886 GO:0009505 GO:0009534 GO:0048046	apoplast; "chloroplast thylakoid"; "extracellular region"; "plant-type cell wall"; "plasma membrane"
Glyma.15G144000	-4.03418	GO:0006355 GO:0051555	flavonol biosynthetic process; "regulation of transcription, DNA-dependent"	GO:0003677 GO:0003700	DNA binding; "sequence-specific DNA binding transcription factor activity"	GO:0005634	nucleus
Glyma.03G221300	-4.03853	GO:0006655 GO:0008152	metabolic process; "phosphatidylglycerol biosynthetic process"	GO:0016746	transferase activity, transferring acyl groups	GO:0005739	mitochondrion
Glyma.14G203900	-4.06166	GO:0006949 GO:0009664 GO:0009826 GO:0009828 GO:0009831	plant-type cell wall loosening; "plant-type cell wall modification involved in multidimensional cell growth"; "plant-type cell wall organization"; "syncytium formation"; "unidimensional cell growth"	NA	NA	GO:0005576	extracellular region
Glyma.07G242600	-4.07714	GO:0006355 GO:0051555	flavonol biosynthetic process; "regulation of transcription, DNA-dependent"	GO:0003677 GO:0003700	DNA binding; "sequence-specific DNA binding transcription factor activity"	GO:0005634	nucleus
Glyma.12G197100	-4.11272	GO:0000272 GO:0005975 GO:0030244	carbohydrate metabolic process; "cellulose biosynthetic process"; "polysaccharide catabolic process"	GO:0003824 GO:0016161 GO:0043169	beta-amylase activity; "catalytic activity"; "cation binding"	GO:0005576 GO:0009507	chloroplast; "extracellular region"
Glyma.09G188800	-4.12617	NA	NA	NA	NA	NA	NA
Glyma.20G130300	-4.12885	GO:0008150 GO:0010264	biological process; "myo-inositol hexakisphosphate biosynthetic process"	GO:0003674	molecular function	GO:0005575	cellular component
Glyma.18G036400	-4.18475	GO:0000165 GO:0006612 GO:0009409 GO:0009416 GO:0009595 GO:0009637 GO:0009644 GO:0009697 GO:0009744 GO:0009753 GO:0009814 GO:0009862 GO:0009867 GO:0010114 GO:0010150 GO:0010155 GO:0010200 GO:0010218 GO:0010310 GO:0010363 GO:0019684 GO:0031348 GO:0042742 GO:0043900 GO:0050832	MAPK cascade; "defense response, incompatible interaction"; "defense response to bacterium"; "defense response to fungus"; "detection of biotic stimulus"; "jasmonic acid mediated signaling pathway"; "leaf senescence"; "negative regulation of defense response"; "photosynthesis, light reaction"; "protein targeting to membrane"; "regulation of hydrogen peroxide metabolic process"; "regulation of mul…	GO:0005524 GO:0030234 GO:0043531 GO:0046863	ADP binding; "ATP binding"; "enzyme regulator activity"; "ribulose-1,5-bisphosphate carboxylase/oxygenase activator activity"	GO:0005618 GO:0005634 GO:0009507 GO:0009535 GO:0009570 GO:0009579 GO:0009941 GO:0010287 GO:0010319 GO:0016020 GO:0048046	apoplast; "cell wall"; "chloroplast"; "chloroplast envelope"; "chloroplast stroma"; "chloroplast thylakoid membrane"; "membrane"; "nucleus"; "plastoglobule"; "stromule"; "thylakoid"
Glyma.03G221400	-4.18774	GO:0001676 GO:0006631 GO:0006633 GO:0009627 GO:0010025 GO:0010103 GO:0010143 GO:0034976	cutin biosynthetic process; "fatty acid biosynthetic process"; "fatty acid metabolic process"; "long-chain fatty acid metabolic process"; "response to endoplasmic reticulum stress"; "stomatal complex morphogenesis"; "systemic acquired resistance"; "wax biosynthetic process"	GO:0003824 GO:0004467 GO:0031957	catalytic activity; "long-chain fatty acid-CoA ligase activity"; "very long-chain fatty acid-CoA ligase activity"	GO:0005634 GO:0005783	endoplasmic reticulum; "nucleus"
Glyma.13G306300	-4.21378	GO:0008150	biological process	GO:0008270	zinc ion binding	GO:0005622 GO:0005634	intracellular; "nucleus"
Glyma.13G094100	-4.24289	GO:0008150	biological process	GO:0003674	molecular function	GO:0005576	extracellular region
Glyma.15G228900	-4.24377	GO:0008150	biological process	GO:0003674	molecular function	GO:0005575	cellular component
Glyma.20G166400	-4.2614	GO:0005975 GO:0005983 GO:0005986 GO:0006000 GO:0009737 GO:0009750 GO:0015979 GO:0030388	carbohydrate metabolic process; "fructose 1,6-bisphosphate metabolic process"; "fructose metabolic process"; "photosynthesis"; "response to abscisic acid stimulus"; "response to fructose stimulus"; "starch catabolic process"; "sucrose biosynthetic process"	GO:0042132 GO:0042578	fructose 1,6-bisphosphate 1-phosphatase activity; "phosphoric ester hydrolase activity"	GO:0005634 GO:0005737 GO:0005829	cytoplasm; "cytosol"; "nucleus"
Glyma.08G070900	-4.27378	GO:0009611 GO:0009651 GO:0009737 GO:0015908 GO:0080051	cutin transport; "fatty acid transport"; "response to abscisic acid stimulus"; "response to salt stress"; "response to wounding"	GO:0000166 GO:0005524 GO:0015245 GO:0016887 GO:0017111 GO:0042626	ATP binding; "ATPase activity"; "ATPase activity, coupled to transmembrane movement of substances"; "fatty acid transporter activity"; "nucleoside-triphosphatase activity"; "nucleotide binding"	GO:0005886 GO:0009897 GO:0016020	external side of plasma membrane; "membrane"; "plasma membrane"
Glyma.13G051900	-4.33453	GO:0008150	biological process	GO:0003674	molecular function	NA	NA
Glyma.09G072000	-4.34671	GO:0006355 GO:0010200	regulation of transcription, DNA-dependent; "response to chitin"	GO:0003677 GO:0003700	DNA binding; "sequence-specific DNA binding transcription factor activity"	GO:0005634	nucleus
Glyma.01G034700	-4.36	GO:0010167 GO:0010411 GO:0015706	nitrate transport; "response to nitrate"; "xyloglucan metabolic process"	NA	NA	GO:0005634 GO:0005794	Golgi apparatus; "nucleus"
Glyma.11G221000	-4.37579	GO:0000165 GO:0006612 GO:0009409 GO:0009416 GO:0009595 GO:0009637 GO:0009644 GO:0009697 GO:0009744 GO:0009753 GO:0009814 GO:0009862 GO:0009867 GO:0010114 GO:0010150 GO:0010155 GO:0010200 GO:0010218 GO:0010310 GO:0010363 GO:0019684 GO:0031348 GO:0042742 GO:0043900 GO:0050832	MAPK cascade; "defense response, incompatible interaction"; "defense response to bacterium"; "defense response to fungus"; "detection of biotic stimulus"; "jasmonic acid mediated signaling pathway"; "leaf senescence"; "negative regulation of defense response"; "photosynthesis, light reaction"; "protein targeting to membrane"; "regulation of hydrogen peroxide metabolic process"; "regulation of mul…	GO:0005524 GO:0030234 GO:0043531 GO:0046863	ADP binding; "ATP binding"; "enzyme regulator activity"; "ribulose-1,5-bisphosphate carboxylase/oxygenase activator activity"	GO:0005618 GO:0005634 GO:0009507 GO:0009535 GO:0009570 GO:0009579 GO:0009941 GO:0010287 GO:0010319 GO:0016020 GO:0048046	apoplast; "cell wall"; "chloroplast"; "chloroplast envelope"; "chloroplast stroma"; "chloroplast thylakoid membrane"; "membrane"; "nucleus"; "plastoglobule"; "stromule"; "thylakoid"
Glyma.04G065600	-4.39352	GO:0000038 GO:0006869 GO:0042335	cuticle development; "lipid transport"; "very long-chain fatty acid metabolic process"	GO:0008289	lipid binding	GO:0005576 GO:0009535	chloroplast thylakoid membrane; "extracellular region"
Glyma.13G043000	-4.45294	GO:0009611 GO:0009651 GO:0009737 GO:0015908 GO:0080051	cutin transport; "fatty acid transport"; "response to abscisic acid stimulus"; "response to salt stress"; "response to wounding"	GO:0000166 GO:0005524 GO:0015245 GO:0016887 GO:0017111 GO:0042626	ATP binding; "ATPase activity"; "ATPase activity, coupled to transmembrane movement of substances"; "fatty acid transporter activity"; "nucleoside-triphosphatase activity"; "nucleotide binding"	GO:0005886 GO:0009897 GO:0016020	external side of plasma membrane; "membrane"; "plasma membrane"
Glyma.08G314700	-4.4967	GO:0006636 GO:0046471 GO:0080167	phosphatidylglycerol metabolic process; "response to karrikin"; "unsaturated fatty acid biosynthetic process"	GO:0016881 GO:0052637	acid-amino acid ligase activity; "delta 3-trans-hexadecenoic acid phosphatidylglycerol desaturase activity"	GO:0009507	chloroplast
Glyma.01G011500	-4.51185	GO:0006629 GO:0016042	lipid catabolic process; "lipid metabolic process"	GO:0004091 GO:0004806	carboxylesterase activity; "triglyceride lipase activity"	GO:0005886	plasma membrane
Glyma.01G096200	-4.60452	GO:0009651 GO:0009751 GO:0010167 GO:0012501 GO:0015706 GO:0042542 GO:0042742	defense response to bacterium; "nitrate transport"; "programmed cell death"; "response to hydrogen peroxide"; "response to nitrate"; "response to salicylic acid stimulus"; "response to salt stress"	GO:0004866	endopeptidase inhibitor activity	GO:0005576 GO:0005739	extracellular region; "mitochondrion"
Glyma.15G057600	-4.61739	NA	NA	NA	NA	NA	NA
Glyma.19G218300	-4.62968	GO:0001676 GO:0006631 GO:0006633 GO:0009627 GO:0010025 GO:0010103 GO:0010143 GO:0034976	cutin biosynthetic process; "fatty acid biosynthetic process"; "fatty acid metabolic process"; "long-chain fatty acid metabolic process"; "response to endoplasmic reticulum stress"; "stomatal complex morphogenesis"; "systemic acquired resistance"; "wax biosynthetic process"	GO:0003824 GO:0004467 GO:0031957	catalytic activity; "long-chain fatty acid-CoA ligase activity"; "very long-chain fatty acid-CoA ligase activity"	GO:0005634 GO:0005783	endoplasmic reticulum; "nucleus"
a A positive log2fold change indicates that the gene was upregulated after aphid infestation.
