# Supplementary material for: Transcriptomic dynamics in soybean near-isogenic lines differing in alleles for an aphid resistance gene, following infestation by soybean aphid biotype 2
Source: BMC Genomics. 2017 Jun 23;18:472. doi: 10.1186/s12864-017-3829-9 (PMC5481885; doi:10.1186/s12864-017-3829-9)
Supplement: Supplementary file 5 — Gene ontology and relative transcript abundance of the 20 DEGs consistently significant in the S-NIL. (XLSX 14 kb) [file 12864_2017_3829_MOESM5_ESM.xlsx]

## Sheet: Table S4
Table S4. Gene ontology and relative transcript abundance of the 20 DEGs consistently significant in the S-NIL
Gene ID	Mean log2FoldChange (post-/pre-infestation)a	Gene Ontology Biological Process IDs	Gene Ontology Biological Process Descriptions	Gene Ontology Molecular Function IDs	Gene Ontology Molecular Function Descriptions	Gene Ontology Cellular Component IDs	Gene Ontology Cellular Component Descriptions
Glyma.01G190600	3.19559	GO:0009733 GO:0009741 GO:0010583	response to auxin stimulus; "response to brassinosteroid stimulus"; "response to cyclopentenone"	GO:0003674	molecular function	GO:0005737	cytoplasm
Glyma.02G125600	2.34406	GO:0009733 GO:0009741 GO:0010583	response to auxin stimulus; "response to brassinosteroid stimulus"; "response to cyclopentenone"	GO:0003674	molecular function	GO:0005737	cytoplasm
Glyma.02G144800	2.93041	GO:0007165	signal transduction	GO:0005543 GO:0035091	phosphatidylinositol binding; "phospholipid binding"	GO:0005634	nucleus
Glyma.06G232400	3.08257	GO:0008150 GO:0010413 GO:0045492	biological process; "glucuronoxylan metabolic process"; "xylan biosynthetic process"	GO:0005516	calmodulin binding	GO:0005634	nucleus
Glyma.07G097000	2.71334	GO:0000165 GO:0006355 GO:0006612 GO:0009617 GO:0009862 GO:0009867 GO:0010310 GO:0010363 GO:0015996 GO:0031348 GO:0035304 GO:0042742 GO:0050832	MAPK cascade; "chlorophyll catabolic process"; "defense response to bacterium"; "defense response to fungus"; "jasmonic acid mediated signaling pathway"; "negative regulation of defense response"; "protein targeting to membrane"; "regulation of hydrogen peroxide metabolic process"; "regulation of plant-type hypersensitive response"; "regulation of protein dephosphorylation"; "regulation of transc…	GO:0047746	chlorophyllase activity	GO:0005773 GO:0009507	chloroplast; "vacuole"
Glyma.09G076200	2.9393	GO:0042545	cell wall modification	GO:0004857 GO:0030599	enzyme inhibitor activity; "pectinesterase activity"	GO:0005576 GO:0005618 GO:0009505	cell wall; "extracellular region"; "plant-type cell wall"
Glyma.09G181000	3.06589	GO:0000165 GO:0006355 GO:0006612 GO:0009617 GO:0009862 GO:0009867 GO:0010310 GO:0010363 GO:0015996 GO:0031348 GO:0035304 GO:0042742 GO:0050832	MAPK cascade; "chlorophyll catabolic process"; "defense response to bacterium"; "defense response to fungus"; "jasmonic acid mediated signaling pathway"; "negative regulation of defense response"; "protein targeting to membrane"; "regulation of hydrogen peroxide metabolic process"; "regulation of plant-type hypersensitive response"; "regulation of protein dephosphorylation"; "regulation of transc…	GO:0047746	chlorophyllase activity	GO:0005773 GO:0009507	chloroplast; "vacuole"
Glyma.11G051600	3.14735	GO:0009733 GO:0009741 GO:0010583	response to auxin stimulus; "response to brassinosteroid stimulus"; "response to cyclopentenone"	GO:0003674	molecular function	GO:0005737	cytoplasm
Glyma.13G149500	2.94146	GO:0006355 GO:0009965 GO:0010434 GO:0010582 GO:0045893 GO:0048443 GO:0048510	bract formation; "floral meristem determinacy"; "leaf morphogenesis"; "positive regulation of transcription, DNA-dependent"; "regulation of timing of transition from vegetative to reproductive phase"; "regulation of transcription, DNA-dependent"; "stamen development"	GO:0000976 GO:0003677 GO:0003700 GO:0043565	DNA binding; "sequence-specific DNA binding"; "sequence-specific DNA binding transcription factor activity"; "transcription regulatory region sequence-specific DNA binding"	GO:0005634	nucleus
Glyma.13G183000	2.93551	NA	NA	NA	NA	NA	NA
Glyma.13G183500	3.7322	NA	NA	NA	NA	NA	NA
Glyma.13G219200	3.13447	GO:0002237 GO:0007165 GO:0010103 GO:0048443	response to molecule of bacterial origin; "signal transduction"; "stamen development"; "stomatal complex morphogenesis"	NA	NA	GO:0005886 GO:0009505 GO:0031225	anchored to membrane; "plant-type cell wall"; "plasma membrane"
Glyma.16G044300	3.78763	GO:0009567	double fertilization forming a zygote and endosperm	GO:0016740 GO:0016747	transferase activity; "transferase activity, transferring acyl groups other than amino-acyl groups"	GO:0005634 GO:0005737	cytoplasm; "nucleus"
Glyma.17G064800	3.24252	GO:0008150 GO:0045333	biological process; "cellular respiration"	GO:0003674 GO:0008137	NADH dehydrogenase (ubiquinone) activity; "molecular function"	GO:0005576 GO:0005747	extracellular region; "mitochondrial respiratory chain complex I"
Glyma.17G162800	2.80939	GO:0006355	regulation of transcription, DNA-dependent	GO:0003700	sequence-specific DNA binding transcription factor activity	GO:0005634	nucleus
Glyma.18G241100	2.52585	GO:0008150	biological process	GO:0016757	transferase activity, transferring glycosyl groups	NA	NA
Glyma.19G123200	2.57067	NA	NA	NA	NA	NA	NA
Glyma.20G036600	2.43605	GO:0006412	translation	GO:0003735	structural constituent of ribosome	GO:0005622 GO:0005634 GO:0005840	intracellular; "nucleus"; "ribosome"
Glyma.20G142700	2.95506	GO:0008150 GO:0010075	biological process; "regulation of meristem growth"	GO:0003674	molecular function	GO:0005886 GO:0031225	anchored to membrane; "plasma membrane"
Glyma.20G226500	2.89309	GO:0008283 GO:0009955 GO:0009965 GO:0048366 GO:0048481	adaxial/abaxial pattern specification; "cell proliferation"; "leaf development"; "leaf morphogenesis"; "ovule development"	GO:0003713 GO:0005515	protein binding; "transcription coactivator activity"	GO:0005634	nucleus
a A positive log2FoldChange indicates that the gene was upregulated after aphid infestation
