# Supplementary material for: Transcriptomic dynamics in soybean near-isogenic lines differing in alleles for an aphid resistance gene, following infestation by soybean aphid biotype 2
Source: BMC Genomics. 2017 Jun 23;18:472. doi: 10.1186/s12864-017-3829-9 (PMC5481885; doi:10.1186/s12864-017-3829-9)
Supplement: Supplementary file 6 — Enriched gene ontology terms identified from the 242 differentially expressed genes in the R-NIL at 48 h after aphid infestation. (XLSX 24 kb) [file 12864_2017_3829_MOESM6_ESM.xlsx]

## Sheet: Table S5
Table S5. Enriched gene ontology terms identified from the 242 differentially expressed genes in the R-NIL at 48 hours after aphid infestation
GO accession	Term Type a	Term description	Query item	Query total	Background item	Background total	FDR b	Related genes
GO:0006260	P	DNA replication	18	163	104	29501	2.7e-18	// Glyma.14G082100 // Glyma.07G238400 // Glyma.05G129700 // Glyma.09G258700 // Glyma.11G113300 // Glyma.12G014600 // Glyma.12G025700 // Glyma.18G234000 // Glyma.11G099800 // Glyma.19G216100 // Glyma.17G104000 // Glyma.11G247900 // Glyma.17G243200 // Glyma.18G067800 // Glyma.08G334900 // Glyma.02G286600 // Glyma.12G231200 // Glyma.14G028200
GO:0006259	P	DNA metabolic process	24	163	708	29501	4.4e-10	// Glyma.12G014600 // Glyma.09G258700 // Glyma.11G247900 // Glyma.17G111300 // Glyma.07G238400 // Glyma.11G113300 // Glyma.09G189100 // Glyma.17G130800 // Glyma.19G216100 // Glyma.08G334900 // Glyma.19G216000 // Glyma.18G234000 // Glyma.17G243200 // Glyma.18G067800 // Glyma.02G286600 // Glyma.14G028200 // Glyma.14G082100 // Glyma.05G129700 // Glyma.12G025700 // Glyma.11G099800 // Glyma.15G044300 …
GO:0006261	P	DNA-dependent DNA replication	5	163	11	29501	2e-06	// Glyma.07G238400 // Glyma.12G025700 // Glyma.02G286600 // Glyma.11G099800 // Glyma.14G028200
GO:0006139	P	nucleobase, nucleoside, nucleotide and nucleic acid metabolic process	46	163	3541	29501	2e-06	// Glyma.12G025700 // Glyma.07G005000 // Glyma.05G108600 // Glyma.12G014600 // Glyma.15G044400 // Glyma.09G258700 // Glyma.11G247900 // Glyma.17G158300 // Glyma.17G111300 // Glyma.01G177400 // Glyma.18G048400 // Glyma.14G167000 // Glyma.19G216100 // Glyma.07G238400 // Glyma.11G113300 // Glyma.13G174700 // Glyma.09G189100 // Glyma.17G130800 // Glyma.07G050600 // Glyma.08G334900 // Glyma.19G216000 …
GO:0006807	P	nitrogen compound metabolic process	49	163	3982	29501	2.6e-06	// Glyma.15G170300 // Glyma.07G005000 // Glyma.05G108600 // Glyma.12G014600 // Glyma.15G044400 // Glyma.09G258700 // Glyma.11G247900 // Glyma.17G158300 // Glyma.17G111300 // Glyma.01G177400 // Glyma.18G048400 // Glyma.14G167000 // Glyma.19G216100 // Glyma.07G238400 // Glyma.19G192700 // Glyma.11G113300 // Glyma.13G174700 // Glyma.09G189100 // Glyma.17G130800 // Glyma.07G050600 // Glyma.08G334900 …
GO:0015995	P	chlorophyll biosynthetic process	5	163	23	29501	2.6e-05	// Glyma.11G113300 // Glyma.17G104000 // Glyma.07G238400 // Glyma.19G216100 // Glyma.05G129700
GO:0034645	P	cellular macromolecule biosynthetic process	39	163	3265	29501	0.00014	// Glyma.12G025700 // Glyma.03G231500 // Glyma.12G014600 // Glyma.15G044400 // Glyma.09G258700 // Glyma.11G247900 // Glyma.17G158300 // Glyma.01G177400 // Glyma.14G167000 // Glyma.19G216100 // Glyma.07G238400 // Glyma.11G113300 // Glyma.07G050600 // Glyma.05G108600 // Glyma.08G334900 // Glyma.08G330600 // Glyma.15G139000 // Glyma.18G234000 // Glyma.13G292800 // Glyma.13G109500 // Glyma.06G049200 …
GO:0009059	P	macromolecule biosynthetic process	39	163	3272	29501	0.00014	// Glyma.12G025700 // Glyma.03G231500 // Glyma.12G014600 // Glyma.15G044400 // Glyma.09G258700 // Glyma.11G247900 // Glyma.17G158300 // Glyma.01G177400 // Glyma.14G167000 // Glyma.19G216100 // Glyma.07G238400 // Glyma.11G113300 // Glyma.07G050600 // Glyma.05G108600 // Glyma.08G334900 // Glyma.08G330600 // Glyma.15G139000 // Glyma.18G234000 // Glyma.13G292800 // Glyma.13G109500 // Glyma.06G049200 …
GO:0006779	P	porphyrin biosynthetic process	5	163	44	29501	0.00027	// Glyma.11G113300 // Glyma.17G104000 // Glyma.07G238400 // Glyma.19G216100 // Glyma.05G129700
GO:0015994	P	chlorophyll metabolic process	5	163	43	29501	0.00027	// Glyma.11G113300 // Glyma.17G104000 // Glyma.07G238400 // Glyma.19G216100 // Glyma.05G129700
GO:0046148	P	pigment biosynthetic process	5	163	47	29501	0.00033	// Glyma.11G113300 // Glyma.17G104000 // Glyma.07G238400 // Glyma.19G216100 // Glyma.05G129700
GO:0044249	P	cellular biosynthetic process	42	163	3977	29501	0.00069	// Glyma.12G025700 // Glyma.03G231500 // Glyma.12G014600 // Glyma.15G044400 // Glyma.09G258700 // Glyma.11G247900 // Glyma.17G158300 // Glyma.07G114200 // Glyma.01G177400 // Glyma.14G167000 // Glyma.19G216100 // Glyma.07G238400 // Glyma.19G192700 // Glyma.11G113300 // Glyma.07G050600 // Glyma.05G108600 // Glyma.08G334900 // Glyma.08G330600 // Glyma.15G139000 // Glyma.18G234000 // Glyma.13G292800 …
GO:0033014	P	tetrapyrrole biosynthetic process	5	163	60	29501	0.00084	// Glyma.11G113300 // Glyma.17G104000 // Glyma.07G238400 // Glyma.19G216100 // Glyma.05G129700
GO:0006778	P	porphyrin metabolic process	5	163	68	29501	0.0013	// Glyma.11G113300 // Glyma.17G104000 // Glyma.07G238400 // Glyma.19G216100 // Glyma.05G129700
GO:0009058	P	biosynthetic process	44	163	4392	29501	0.0013	// Glyma.12G025700 // Glyma.03G231500 // Glyma.12G014600 // Glyma.15G044400 // Glyma.09G258700 // Glyma.11G247900 // Glyma.13G001200 // Glyma.07G114200 // Glyma.01G177400 // Glyma.14G167000 // Glyma.19G216100 // Glyma.07G238400 // Glyma.19G192700 // Glyma.11G113300 // Glyma.07G050600 // Glyma.05G108600 // Glyma.08G334900 // Glyma.08G330600 // Glyma.15G139000 // Glyma.18G234000 // Glyma.13G292800 …
GO:0042440	P	pigment metabolic process	5	163	71	29501	0.0015	// Glyma.11G113300 // Glyma.17G104000 // Glyma.07G238400 // Glyma.19G216100 // Glyma.05G129700
GO:0007049	P	cell cycle	5	163	73	29501	0.0016	// Glyma.12G025700 // Glyma.18G067800 // Glyma.08G334900 // Glyma.11G099800 // Glyma.03G236100
GO:0033013	P	tetrapyrrole metabolic process	5	163	84	29501	0.0028	// Glyma.11G113300 // Glyma.17G104000 // Glyma.07G238400 // Glyma.19G216100 // Glyma.05G129700
GO:0015979	P	photosynthesis	6	163	143	29501	0.0035	// Glyma.07G238400 // Glyma.11G113300 // Glyma.13G286500 // Glyma.19G216100 // Glyma.17G104000 // Glyma.05G129700
GO:0018130	P	heterocycle biosynthetic process	5	163	114	29501	0.0095	// Glyma.11G113300 // Glyma.17G104000 // Glyma.07G238400 // Glyma.19G216100 // Glyma.05G129700
GO:0046483	P	heterocycle metabolic process	8	163	330	29501	0.01	// Glyma.07G238400 // Glyma.15G170300 // Glyma.11G113300 // Glyma.19G216100 // Glyma.17G104000 // Glyma.05G129700 // Glyma.14G207800 // Glyma.18G048400
GO:0051188	P	cofactor biosynthetic process	5	163	132	29501	0.016	// Glyma.11G113300 // Glyma.17G104000 // Glyma.07G238400 // Glyma.19G216100 // Glyma.05G129700
GO:0006974	P	response to DNA damage stimulus	10	163	543	29501	0.016	// Glyma.03G236100 // Glyma.12G025700 // Glyma.09G189100 // Glyma.11G099800 // Glyma.15G044300 // Glyma.18G067800 // Glyma.08G334900 // Glyma.07G100600 // Glyma.19G216000 // Glyma.17G130800
GO:0051716	P	cellular response to stimulus	10	163	559	29501	0.018	// Glyma.03G236100 // Glyma.12G025700 // Glyma.09G189100 // Glyma.11G099800 // Glyma.15G044300 // Glyma.18G067800 // Glyma.08G334900 // Glyma.07G100600 // Glyma.19G216000 // Glyma.17G130800
GO:0033554	P	cellular response to stress	10	163	557	29501	0.018	// Glyma.03G236100 // Glyma.12G025700 // Glyma.09G189100 // Glyma.11G099800 // Glyma.15G044300 // Glyma.18G067800 // Glyma.08G334900 // Glyma.07G100600 // Glyma.19G216000 // Glyma.17G130800
GO:0031326	P	regulation of cellular biosynthetic process	21	163	1896	29501	0.023	// Glyma.07G050600 // Glyma.13G292800 // Glyma.19G192700 // Glyma.05G210300 // Glyma.02G236800 // Glyma.05G108600 // Glyma.13G109500 // Glyma.06G049200 // Glyma.11G099800 // Glyma.18G208800 // Glyma.15G044400 // Glyma.06G221800 // Glyma.18G067800 // Glyma.08G334900 // Glyma.17G089300 // Glyma.12G025700 // Glyma.01G177400 // Glyma.17G158300 // Glyma.14G167000 // Glyma.13G174700 // Glyma.15G139000
GO:0019219	P	regulation of nucleobase, nucleoside, nucleotide and nucleic acid metabolic process	21	163	1891	29501	0.023	// Glyma.07G050600 // Glyma.13G292800 // Glyma.19G192700 // Glyma.05G210300 // Glyma.02G236800 // Glyma.05G108600 // Glyma.13G109500 // Glyma.06G049200 // Glyma.11G099800 // Glyma.18G208800 // Glyma.15G044400 // Glyma.06G221800 // Glyma.18G067800 // Glyma.08G334900 // Glyma.17G089300 // Glyma.12G025700 // Glyma.01G177400 // Glyma.17G158300 // Glyma.14G167000 // Glyma.13G174700 // Glyma.15G139000
GO:0009889	P	regulation of biosynthetic process	21	163	1896	29501	0.023	// Glyma.07G050600 // Glyma.13G292800 // Glyma.19G192700 // Glyma.05G210300 // Glyma.02G236800 // Glyma.05G108600 // Glyma.13G109500 // Glyma.06G049200 // Glyma.11G099800 // Glyma.18G208800 // Glyma.15G044400 // Glyma.06G221800 // Glyma.18G067800 // Glyma.08G334900 // Glyma.17G089300 // Glyma.12G025700 // Glyma.01G177400 // Glyma.17G158300 // Glyma.14G167000 // Glyma.13G174700 // Glyma.15G139000
GO:0051171	P	regulation of nitrogen compound metabolic process	21	163	1891	29501	0.023	// Glyma.07G050600 // Glyma.13G292800 // Glyma.19G192700 // Glyma.05G210300 // Glyma.02G236800 // Glyma.05G108600 // Glyma.13G109500 // Glyma.06G049200 // Glyma.11G099800 // Glyma.18G208800 // Glyma.15G044400 // Glyma.06G221800 // Glyma.18G067800 // Glyma.08G334900 // Glyma.17G089300 // Glyma.12G025700 // Glyma.01G177400 // Glyma.17G158300 // Glyma.14G167000 // Glyma.13G174700 // Glyma.15G139000
GO:0044237	P	cellular metabolic process	68	163	9028	29501	0.023	// Glyma.15G170300 // Glyma.07G005000 // Glyma.03G231500 // Glyma.08G052800 // Glyma.12G014600 // Glyma.07G114200 // Glyma.15G044400 // Glyma.09G258700 // Glyma.11G247900 // Glyma.18G124500 // Glyma.17G111300 // Glyma.11G185300 // Glyma.01G177400 // Glyma.10G023300 // Glyma.02G126300 // Glyma.14G167000 // Glyma.07G051000 // Glyma.07G238400 // Glyma.18G048400 // Glyma.19G192700 // Glyma.11G113300 …
GO:0010556	P	regulation of macromolecule biosynthetic process	21	163	1896	29501	0.023	// Glyma.07G050600 // Glyma.13G292800 // Glyma.19G192700 // Glyma.05G210300 // Glyma.02G236800 // Glyma.05G108600 // Glyma.13G109500 // Glyma.06G049200 // Glyma.11G099800 // Glyma.18G208800 // Glyma.15G044400 // Glyma.06G221800 // Glyma.18G067800 // Glyma.08G334900 // Glyma.17G089300 // Glyma.12G025700 // Glyma.01G177400 // Glyma.17G158300 // Glyma.14G167000 // Glyma.13G174700 // Glyma.15G139000
GO:0080090	P	regulation of primary metabolic process	21	163	1906	29501	0.024	// Glyma.07G050600 // Glyma.13G292800 // Glyma.19G192700 // Glyma.05G210300 // Glyma.02G236800 // Glyma.05G108600 // Glyma.13G109500 // Glyma.06G049200 // Glyma.11G099800 // Glyma.18G208800 // Glyma.15G044400 // Glyma.06G221800 // Glyma.18G067800 // Glyma.08G334900 // Glyma.17G089300 // Glyma.12G025700 // Glyma.01G177400 // Glyma.17G158300 // Glyma.14G167000 // Glyma.13G174700 // Glyma.15G139000
GO:0031323	P	regulation of cellular metabolic process	21	163	1951	29501	0.029	// Glyma.07G050600 // Glyma.13G292800 // Glyma.19G192700 // Glyma.05G210300 // Glyma.02G236800 // Glyma.05G108600 // Glyma.13G109500 // Glyma.06G049200 // Glyma.11G099800 // Glyma.18G208800 // Glyma.15G044400 // Glyma.06G221800 // Glyma.18G067800 // Glyma.08G334900 // Glyma.17G089300 // Glyma.12G025700 // Glyma.01G177400 // Glyma.17G158300 // Glyma.14G167000 // Glyma.13G174700 // Glyma.15G139000
GO:0044260	P	cellular macromolecule metabolic process	57	163	7345	29501	0.029	// Glyma.18G124500 // Glyma.03G231500 // Glyma.08G052800 // Glyma.12G014600 // Glyma.15G044400 // Glyma.09G258700 // Glyma.11G247900 // Glyma.17G158300 // Glyma.17G111300 // Glyma.14G028200 // Glyma.01G177400 // Glyma.10G023300 // Glyma.02G126300 // Glyma.14G167000 // Glyma.07G051000 // Glyma.07G238400 // Glyma.11G113300 // Glyma.12G175300 // Glyma.13G174700 // Glyma.09G189100 // Glyma.17G130800 …
GO:0060255	P	regulation of macromolecule metabolic process	21	163	1946	29501	0.029	// Glyma.07G050600 // Glyma.13G292800 // Glyma.19G192700 // Glyma.05G210300 // Glyma.02G236800 // Glyma.05G108600 // Glyma.13G109500 // Glyma.06G049200 // Glyma.11G099800 // Glyma.18G208800 // Glyma.15G044400 // Glyma.06G221800 // Glyma.18G067800 // Glyma.08G334900 // Glyma.17G089300 // Glyma.12G025700 // Glyma.01G177400 // Glyma.17G158300 // Glyma.14G167000 // Glyma.13G174700 // Glyma.15G139000
GO:0043170	P	macromolecule metabolic process	62	163	8210	29501	0.032	// Glyma.11G224600 // Glyma.18G124500 // Glyma.13G174700 // Glyma.03G231500 // Glyma.08G052800 // Glyma.12G014600 // Glyma.15G044400 // Glyma.16G116000 // Glyma.11G247900 // Glyma.17G158300 // Glyma.17G111300 // Glyma.05G129700 // Glyma.14G028200 // Glyma.01G177400 // Glyma.10G023300 // Glyma.02G126300 // Glyma.14G167000 // Glyma.03G019000 // Glyma.07G238400 // Glyma.15G167000 // Glyma.12G175300 …
GO:0019222	P	regulation of metabolic process	21	163	1996	29501	0.036	// Glyma.07G050600 // Glyma.13G292800 // Glyma.19G192700 // Glyma.05G210300 // Glyma.02G236800 // Glyma.05G108600 // Glyma.13G109500 // Glyma.06G049200 // Glyma.11G099800 // Glyma.18G208800 // Glyma.15G044400 // Glyma.06G221800 // Glyma.18G067800 // Glyma.08G334900 // Glyma.17G089300 // Glyma.12G025700 // Glyma.01G177400 // Glyma.17G158300 // Glyma.14G167000 // Glyma.13G174700 // Glyma.15G139000
GO:0044238	P	primary metabolic process	74	163	10398	29501	0.047	// Glyma.11G224600 // Glyma.18G124500 // Glyma.07G005000 // Glyma.13G174700 // Glyma.03G231500 // Glyma.08G052800 // Glyma.12G014600 // Glyma.07G114200 // Glyma.18G254800 // Glyma.15G044400 // Glyma.16G116000 // Glyma.11G247900 // Glyma.01G226000 // Glyma.17G111300 // Glyma.05G129700 // Glyma.14G028200 // Glyma.01G177400 // Glyma.10G023300 // Glyma.02G126300 // Glyma.14G167000 // Glyma.03G019000 …
GO:0006950	P	response to stress	13	163	1030	29501	0.048	// Glyma.01G163100 // Glyma.13G093700 // Glyma.03G236100 // Glyma.12G025700 // Glyma.09G189100 // Glyma.11G099800 // Glyma.15G044300 // Glyma.18G067800 // Glyma.08G334900 // Glyma.07G100600 // Glyma.17G030100 // Glyma.19G216000 // Glyma.17G130800
GO:0044271	P	cellular nitrogen compound biosynthetic process	6	163	289	29501	0.055	// Glyma.07G238400 // Glyma.11G113300 // Glyma.20G155600 // Glyma.19G216100 // Glyma.17G104000 // Glyma.05G129700
GO:0051186	P	cofactor metabolic process	5	163	231	29501	0.089	// Glyma.11G113300 // Glyma.17G104000 // Glyma.07G238400 // Glyma.19G216100 // Glyma.05G129700
GO:0065007	P	biological regulation	29	163	3380	29501	0.098	// Glyma.11G224600 // Glyma.15G170300 // Glyma.05G108600 // Glyma.15G044400 // Glyma.16G116000 // Glyma.17G158300 // Glyma.17G111300 // Glyma.01G177400 // Glyma.14G167000 // Glyma.03G019000 // Glyma.03G236100 // Glyma.07G050600 // Glyma.10G136400 // Glyma.08G334900 // Glyma.13G292800 // Glyma.07G051000 // Glyma.13G109500 // Glyma.06G049200 // Glyma.18G208800 // Glyma.18G067800 // Glyma.05G210300 …
GO:0050896	P	response to stimulus	13	163	1227	29501	0.17	// Glyma.01G163100 // Glyma.13G093700 // Glyma.03G236100 // Glyma.12G025700 // Glyma.09G189100 // Glyma.11G099800 // Glyma.15G044300 // Glyma.18G067800 // Glyma.08G334900 // Glyma.07G100600 // Glyma.17G030100 // Glyma.19G216000 // Glyma.17G130800
GO:0032774	P	RNA biosynthetic process	19	163	2111	29501	0.21	// Glyma.07G050600 // Glyma.13G292800 // Glyma.19G192700 // Glyma.02G286600 // Glyma.02G236800 // Glyma.05G108600 // Glyma.05G210300 // Glyma.13G109500 // Glyma.06G049200 // Glyma.18G208800 // Glyma.15G044400 // Glyma.06G221800 // Glyma.14G167000 // Glyma.17G089300 // Glyma.01G177400 // Glyma.17G158300 // Glyma.14G028200 // Glyma.13G174700 // Glyma.15G139000
GO:0050794	P	regulation of cellular process	24	163	2860	29501	0.21	// Glyma.12G025700 // Glyma.05G108600 // Glyma.15G044400 // Glyma.17G158300 // Glyma.01G177400 // Glyma.14G167000 // Glyma.07G051000 // Glyma.03G236100 // Glyma.07G050600 // Glyma.10G136400 // Glyma.08G334900 // Glyma.13G292800 // Glyma.13G109500 // Glyma.06G049200 // Glyma.18G208800 // Glyma.18G067800 // Glyma.05G210300 // Glyma.19G192700 // Glyma.02G236800 // Glyma.11G099800 // Glyma.06G221800 …
GO:0045449	P	regulation of transcription	17	163	1878	29501	0.23	// Glyma.07G050600 // Glyma.13G292800 // Glyma.19G192700 // Glyma.05G210300 // Glyma.02G236800 // Glyma.05G108600 // Glyma.13G109500 // Glyma.06G049200 // Glyma.18G208800 // Glyma.15G044400 // Glyma.06G221800 // Glyma.17G089300 // Glyma.01G177400 // Glyma.17G158300 // Glyma.14G167000 // Glyma.13G174700 // Glyma.15G139000
GO:0050789	P	regulation of biological process	24	163	2908	29501	0.23	// Glyma.12G025700 // Glyma.05G108600 // Glyma.15G044400 // Glyma.17G158300 // Glyma.01G177400 // Glyma.14G167000 // Glyma.07G051000 // Glyma.03G236100 // Glyma.07G050600 // Glyma.10G136400 // Glyma.08G334900 // Glyma.13G292800 // Glyma.13G109500 // Glyma.06G049200 // Glyma.18G208800 // Glyma.18G067800 // Glyma.05G210300 // Glyma.19G192700 // Glyma.02G236800 // Glyma.11G099800 // Glyma.06G221800 …
GO:0008152	P	metabolic process	91	163	14225	29501	0.23	// Glyma.16G116000 // Glyma.17G111300 // Glyma.05G125800 // Glyma.03G019000 // Glyma.07G238400 // Glyma.06G310100 // Glyma.17G130800 // Glyma.05G040100 // Glyma.08G334900 // Glyma.19G216000 // Glyma.06G301500 // Glyma.13G109500 // Glyma.06G049200 // Glyma.08G173300 // Glyma.14G082100 // Glyma.02G158700 // Glyma.02G236800 // Glyma.10G023300 // Glyma.17G104000 // Glyma.17G089300 // Glyma.12G231200 …
GO:0051252	P	regulation of RNA metabolic process	17	163	1874	29501	0.23	// Glyma.07G050600 // Glyma.13G292800 // Glyma.19G192700 // Glyma.05G210300 // Glyma.02G236800 // Glyma.05G108600 // Glyma.13G109500 // Glyma.06G049200 // Glyma.18G208800 // Glyma.15G044400 // Glyma.06G221800 // Glyma.17G089300 // Glyma.01G177400 // Glyma.17G158300 // Glyma.14G167000 // Glyma.13G174700 // Glyma.15G139000
GO:0006355	P	regulation of transcription, DNA-dependent	17	163	1874	29501	0.23	// Glyma.07G050600 // Glyma.13G292800 // Glyma.19G192700 // Glyma.05G210300 // Glyma.02G236800 // Glyma.05G108600 // Glyma.13G109500 // Glyma.06G049200 // Glyma.18G208800 // Glyma.15G044400 // Glyma.06G221800 // Glyma.17G089300 // Glyma.01G177400 // Glyma.17G158300 // Glyma.14G167000 // Glyma.13G174700 // Glyma.15G139000
GO:0016070	P	RNA metabolic process	21	163	2518	29501	0.28	// Glyma.07G050600 // Glyma.13G292800 // Glyma.19G192700 // Glyma.02G286600 // Glyma.13G174700 // Glyma.02G236800 // Glyma.05G108600 // Glyma.05G210300 // Glyma.13G109500 // Glyma.06G049200 // Glyma.14G028200 // Glyma.18G208800 // Glyma.15G044400 // Glyma.06G221800 // Glyma.14G167000 // Glyma.17G089300 // Glyma.01G177400 // Glyma.17G158300 // Glyma.04G200700 // Glyma.15G056100 // Glyma.15G139000
GO:0010468	P	regulation of gene expression	17	163	1933	29501	0.28	// Glyma.07G050600 // Glyma.13G292800 // Glyma.19G192700 // Glyma.05G210300 // Glyma.02G236800 // Glyma.05G108600 // Glyma.13G109500 // Glyma.06G049200 // Glyma.18G208800 // Glyma.15G044400 // Glyma.06G221800 // Glyma.17G089300 // Glyma.01G177400 // Glyma.17G158300 // Glyma.14G167000 // Glyma.13G174700 // Glyma.15G139000
GO:0006350	P	transcription	17	163	2109	29501	0.52	// Glyma.07G050600 // Glyma.13G292800 // Glyma.19G192700 // Glyma.05G210300 // Glyma.02G236800 // Glyma.05G108600 // Glyma.13G109500 // Glyma.06G049200 // Glyma.18G208800 // Glyma.15G044400 // Glyma.06G221800 // Glyma.17G089300 // Glyma.01G177400 // Glyma.17G158300 // Glyma.14G167000 // Glyma.13G174700 // Glyma.15G139000
GO:0006351	P	transcription, DNA-dependent	17	163	2106	29501	0.52	// Glyma.07G050600 // Glyma.13G292800 // Glyma.19G192700 // Glyma.05G210300 // Glyma.02G236800 // Glyma.05G108600 // Glyma.13G109500 // Glyma.06G049200 // Glyma.18G208800 // Glyma.15G044400 // Glyma.06G221800 // Glyma.17G089300 // Glyma.01G177400 // Glyma.17G158300 // Glyma.14G167000 // Glyma.13G174700 // Glyma.15G139000
GO:0034641	P	cellular nitrogen compound metabolic process	6	163	576	29501	0.69	// Glyma.07G238400 // Glyma.11G113300 // Glyma.20G155600 // Glyma.19G216100 // Glyma.17G104000 // Glyma.05G129700
GO:0016310	P	phosphorylation	8	163	2471	29501	1	// Glyma.13G093700 // Glyma.18G124500 // Glyma.07G051000 // Glyma.12G175300 // Glyma.12G002500 // Glyma.10G023300 // Glyma.18G059600 // Glyma.04G223800
GO:0044281	P	small molecule metabolic process	6	163	1199	29501	1	// Glyma.18G048400 // Glyma.20G155600 // Glyma.06G118500 // Glyma.07G114200 // Glyma.14G207800 // Glyma.04G200700
GO:0044267	P	cellular protein metabolic process	12	163	3912	29501	1	// Glyma.07G051000 // Glyma.18G124500 // Glyma.13G093700 // Glyma.03G231500 // Glyma.08G052800 // Glyma.12G002500 // Glyma.10G023300 // Glyma.12G175300 // Glyma.08G173300 // Glyma.18G059600 // Glyma.02G126300 // Glyma.04G223800
GO:0006281	P	DNA repair	5	163	537	29501	1	// Glyma.19G216000 // Glyma.09G189100 // Glyma.07G100600 // Glyma.17G130800 // Glyma.15G044300
GO:0051179	P	localization	6	163	2395	29501	1	// Glyma.19G181300 // Glyma.12G163800 // Glyma.14G120900 // Glyma.19G255500 // Glyma.02G298400 // Glyma.09G016400
GO:0010467	P	gene expression	21	163	3161	29501	1	// Glyma.07G050600 // Glyma.13G292800 // Glyma.19G192700 // Glyma.05G210300 // Glyma.13G174700 // Glyma.02G236800 // Glyma.03G231500 // Glyma.13G109500 // Glyma.06G049200 // Glyma.18G208800 // Glyma.15G044400 // Glyma.01G177400 // Glyma.06G221800 // Glyma.14G167000 // Glyma.17G089300 // Glyma.08G173300 // Glyma.17G158300 // Glyma.04G200700 // Glyma.15G056100 // Glyma.05G108600 // Glyma.15G139000
GO:0006468	P	protein amino acid phosphorylation	8	163	2356	29501	1	// Glyma.13G093700 // Glyma.18G124500 // Glyma.07G051000 // Glyma.12G175300 // Glyma.12G002500 // Glyma.10G023300 // Glyma.18G059600 // Glyma.04G223800
GO:0009987	P	cellular process	73	163	11982	29501	1	// Glyma.15G170300 // Glyma.07G005000 // Glyma.03G231500 // Glyma.08G052800 // Glyma.12G014600 // Glyma.07G114200 // Glyma.19G255500 // Glyma.15G044400 // Glyma.09G258700 // Glyma.11G247900 // Glyma.18G124500 // Glyma.17G111300 // Glyma.11G185300 // Glyma.01G177400 // Glyma.10G023300 // Glyma.02G126300 // Glyma.12G002500 // Glyma.14G167000 // Glyma.07G051000 // Glyma.07G238400 // Glyma.18G048400 …
GO:0006629	P	lipid metabolic process	6	163	1024	29501	1	// Glyma.01G226000 // Glyma.02G158700 // Glyma.05G217100 // Glyma.18G254800 // Glyma.06G118500 // Glyma.07G114200
GO:0043687	P	post-translational protein modification	8	163	2625	29501	1	// Glyma.13G093700 // Glyma.18G124500 // Glyma.07G051000 // Glyma.12G175300 // Glyma.12G002500 // Glyma.10G023300 // Glyma.18G059600 // Glyma.04G223800
GO:0006810	P	transport	6	163	2371	29501	1	// Glyma.19G181300 // Glyma.12G163800 // Glyma.14G120900 // Glyma.19G255500 // Glyma.02G298400 // Glyma.09G016400
GO:0006464	P	protein modification process	8	163	2768	29501	1	// Glyma.13G093700 // Glyma.18G124500 // Glyma.07G051000 // Glyma.12G175300 // Glyma.12G002500 // Glyma.10G023300 // Glyma.18G059600 // Glyma.04G223800
GO:0043412	P	macromolecule modification	9	163	2857	29501	1	// Glyma.07G051000 // Glyma.18G124500 // Glyma.13G093700 // Glyma.12G175300 // Glyma.12G002500 // Glyma.10G023300 // Glyma.18G059600 // Glyma.04G200700 // Glyma.04G223800
GO:0051234	P	establishment of localization	6	163	2371	29501	1	// Glyma.19G181300 // Glyma.12G163800 // Glyma.14G120900 // Glyma.19G255500 // Glyma.02G298400 // Glyma.09G016400
GO:0055114	P	oxidation reduction	12	163	2408	29501	1	// Glyma.01G163100 // Glyma.15G170300 // Glyma.02G158700 // Glyma.09G186200 // Glyma.13G347700 // Glyma.05G217100 // Glyma.20G155600 // Glyma.14G056100 // Glyma.02G256800 // Glyma.01G169200 // Glyma.07G114200 // Glyma.05G125800
GO:0005975	P	carbohydrate metabolic process	6	163	1443	29501	1	// Glyma.08G002500 // Glyma.06G301500 // Glyma.05G217100 // Glyma.02G070500 // Glyma.04G152100 // Glyma.08G330600
GO:0019538	P	protein metabolic process	16	163	4692	29501	1	// Glyma.03G019000 // Glyma.11G224600 // Glyma.18G124500 // Glyma.07G051000 // Glyma.03G231500 // Glyma.08G052800 // Glyma.12G002500 // Glyma.15G167000 // Glyma.18G059600 // Glyma.10G023300 // Glyma.16G116000 // Glyma.12G175300 // Glyma.08G173300 // Glyma.13G093700 // Glyma.02G126300 // Glyma.04G223800
GO:0006796	P	phosphate metabolic process	8	163	2544	29501	1	// Glyma.13G093700 // Glyma.18G124500 // Glyma.07G051000 // Glyma.12G175300 // Glyma.12G002500 // Glyma.10G023300 // Glyma.18G059600 // Glyma.04G223800
GO:0006793	P	phosphorus metabolic process	8	163	2544	29501	1	// Glyma.13G093700 // Glyma.18G124500 // Glyma.07G051000 // Glyma.12G175300 // Glyma.12G002500 // Glyma.10G023300 // Glyma.18G059600 // Glyma.04G223800
GO:0023052	P	signaling	5	163	1037	29501	1	// Glyma.07G051000 // Glyma.03G236100 // Glyma.18G067800 // Glyma.08G334900 // Glyma.15G044300
GO:0051002	F	ligase activity, forming nitrogen-metal bonds	5	163	26	29501	4.6e-05	// Glyma.11G113300 // Glyma.17G104000 // Glyma.07G238400 // Glyma.19G216100 // Glyma.05G129700
GO:0051003	F	ligase activity, forming nitrogen-metal bonds, forming coordination complexes	5	163	26	29501	4.6e-05	// Glyma.11G113300 // Glyma.17G104000 // Glyma.07G238400 // Glyma.19G216100 // Glyma.05G129700
GO:0016851	F	magnesium chelatase activity	5	163	26	29501	4.6e-05	// Glyma.11G113300 // Glyma.17G104000 // Glyma.07G238400 // Glyma.19G216100 // Glyma.05G129700
GO:0003677	F	DNA binding	33	163	2611	29501	0.0003	// Glyma.07G005000 // Glyma.05G108600 // Glyma.12G014600 // Glyma.15G044400 // Glyma.11G247900 // Glyma.10G065500 // Glyma.01G177400 // Glyma.14G167000 // Glyma.19G216100 // Glyma.07G238400 // Glyma.11G113300 // Glyma.09G189100 // Glyma.07G050600 // Glyma.08G334900 // Glyma.19G216000 // Glyma.15G139000 // Glyma.13G292800 // Glyma.18G007100 // Glyma.18G208800 // Glyma.06G049200 // Glyma.18G067800 …
GO:0005488	F	binding	122	163	17591	29501	0.0013	// Glyma.16G116000 // Glyma.05G125800 // Glyma.05G233700 // Glyma.03G019000 // Glyma.07G238400 // Glyma.15G215000 // Glyma.17G130800 // Glyma.05G040100 // Glyma.08G334900 // Glyma.19G216000 // Glyma.18G007100 // Glyma.13G109500 // Glyma.06G049200 // Glyma.08G173300 // Glyma.09G211400 // Glyma.06G206800 // Glyma.02G158700 // Glyma.02G142300 // Glyma.02G236800 // Glyma.08G168100 // Glyma.10G023300 …
GO:0003676	F	nucleic acid binding	41	163	3997	29501	0.0018	// Glyma.07G005000 // Glyma.03G231500 // Glyma.12G014600 // Glyma.15G044400 // Glyma.11G247900 // Glyma.10G065500 // Glyma.01G177400 // Glyma.14G167000 // Glyma.07G050600 // Glyma.07G238400 // Glyma.11G113300 // Glyma.09G189100 // Glyma.08G102300 // Glyma.05G108600 // Glyma.08G334900 // Glyma.02G093700 // Glyma.19G216000 // Glyma.15G056100 // Glyma.04G200700 // Glyma.15G139000 // Glyma.13G292800 …
GO:0005524	F	ATP binding	32	163	3990	29501	0.49	// Glyma.18G124500 // Glyma.07G005000 // Glyma.12G002500 // Glyma.18G234000 // Glyma.09G258700 // Glyma.10G268100 // Glyma.19G216100 // Glyma.10G023300 // Glyma.02G126300 // Glyma.07G051000 // Glyma.07G238400 // Glyma.11G113300 // Glyma.12G175300 // Glyma.09G189100 // Glyma.17G130800 // Glyma.08G102300 // Glyma.19G216000 // Glyma.11G091700 // Glyma.19G071600 // Glyma.13G109500 // Glyma.11G067500 …
GO:0003682	F	chromatin binding	8	163	605	29501	0.49	// Glyma.02G108800 // Glyma.05G109200 // Glyma.15G215000 // Glyma.08G168100 // Glyma.12G206600 // Glyma.09G038900 // Glyma.09G211400 // Glyma.05G011500
GO:0003700	F	transcription factor activity	12	163	1173	29501	0.66	// Glyma.13G292800 // Glyma.05G210300 // Glyma.02G236800 // Glyma.05G108600 // Glyma.06G049200 // Glyma.18G208800 // Glyma.15G044400 // Glyma.06G221800 // Glyma.01G177400 // Glyma.17G158300 // Glyma.14G167000 // Glyma.15G139000
GO:0030554	F	adenyl nucleotide binding	34	163	4745	29501	0.82	// Glyma.15G170300 // Glyma.07G005000 // Glyma.12G002500 // Glyma.18G234000 // Glyma.09G258700 // Glyma.10G268100 // Glyma.18G124500 // Glyma.15G044300 // Glyma.02G126300 // Glyma.07G051000 // Glyma.07G238400 // Glyma.05G125800 // Glyma.11G113300 // Glyma.12G175300 // Glyma.09G189100 // Glyma.17G130800 // Glyma.08G102300 // Glyma.19G216000 // Glyma.11G091700 // Glyma.19G071600 // Glyma.13G109500 …
GO:0043565	F	sequence-specific DNA binding	8	163	764	29501	0.82	// Glyma.13G292800 // Glyma.05G210300 // Glyma.18G007100 // Glyma.18G208800 // Glyma.14G167000 // Glyma.01G177400 // Glyma.15G139000 // Glyma.11G250000
GO:0032559	F	adenyl ribonucleotide binding	32	163	4442	29501	0.82	// Glyma.18G124500 // Glyma.07G005000 // Glyma.12G002500 // Glyma.18G234000 // Glyma.09G258700 // Glyma.10G268100 // Glyma.19G216100 // Glyma.10G023300 // Glyma.02G126300 // Glyma.07G051000 // Glyma.07G238400 // Glyma.11G113300 // Glyma.12G175300 // Glyma.09G189100 // Glyma.17G130800 // Glyma.08G102300 // Glyma.19G216000 // Glyma.11G091700 // Glyma.19G071600 // Glyma.13G109500 // Glyma.11G067500 …
GO:0016887	F	ATPase activity	7	163	581	29501	0.82	// Glyma.10G205600 // Glyma.07G238400 // Glyma.07G005000 // Glyma.11G113300 // Glyma.08G102300 // Glyma.11G067500 // Glyma.02G298400
GO:0001883	F	purine nucleoside binding	34	163	4745	29501	0.82	// Glyma.15G170300 // Glyma.07G005000 // Glyma.12G002500 // Glyma.18G234000 // Glyma.09G258700 // Glyma.10G268100 // Glyma.18G124500 // Glyma.15G044300 // Glyma.02G126300 // Glyma.07G051000 // Glyma.07G238400 // Glyma.05G125800 // Glyma.11G113300 // Glyma.12G175300 // Glyma.09G189100 // Glyma.17G130800 // Glyma.08G102300 // Glyma.19G216000 // Glyma.11G091700 // Glyma.19G071600 // Glyma.13G109500 …
GO:0001882	F	nucleoside binding	34	163	4747	29501	0.82	// Glyma.15G170300 // Glyma.07G005000 // Glyma.12G002500 // Glyma.18G234000 // Glyma.09G258700 // Glyma.10G268100 // Glyma.18G124500 // Glyma.15G044300 // Glyma.02G126300 // Glyma.07G051000 // Glyma.07G238400 // Glyma.05G125800 // Glyma.11G113300 // Glyma.12G175300 // Glyma.09G189100 // Glyma.17G130800 // Glyma.08G102300 // Glyma.19G216000 // Glyma.11G091700 // Glyma.19G071600 // Glyma.13G109500 …
GO:0030528	F	transcription regulator activity	12	163	1292	29501	0.82	// Glyma.13G292800 // Glyma.05G210300 // Glyma.02G236800 // Glyma.05G108600 // Glyma.06G049200 // Glyma.18G208800 // Glyma.15G044400 // Glyma.06G221800 // Glyma.01G177400 // Glyma.17G158300 // Glyma.14G167000 // Glyma.15G139000
GO:0043169	F	cation binding	17	163	3612	29501	1	// Glyma.01G163100 // Glyma.05G048400 // Glyma.12G025700 // Glyma.09G186200 // Glyma.19G105500 // Glyma.06G034700 // Glyma.13G347700 // Glyma.19G140400 // Glyma.14G056100 // Glyma.11G099800 // Glyma.13G286500 // Glyma.02G256800 // Glyma.05G233700 // Glyma.07G114200 // Glyma.09G016400 // Glyma.20G005900 // Glyma.01G169200
GO:0000166	F	nucleotide binding	34	163	5459	29501	1	// Glyma.15G170300 // Glyma.07G005000 // Glyma.12G002500 // Glyma.18G234000 // Glyma.09G258700 // Glyma.10G268100 // Glyma.18G124500 // Glyma.15G044300 // Glyma.02G126300 // Glyma.07G051000 // Glyma.07G238400 // Glyma.05G125800 // Glyma.11G113300 // Glyma.12G175300 // Glyma.09G189100 // Glyma.17G130800 // Glyma.08G102300 // Glyma.19G216000 // Glyma.11G091700 // Glyma.19G071600 // Glyma.13G109500 …
GO:0016740	F	transferase activity	18	163	4916	29501	1	// Glyma.07G051000 // Glyma.06G118500 // Glyma.18G124500 // Glyma.13G093700 // Glyma.18G266100 // Glyma.12G175300 // Glyma.12G002500 // Glyma.18G059600 // Glyma.14G028200 // Glyma.10G023300 // Glyma.06G137100 // Glyma.11G247900 // Glyma.10G201700 // Glyma.02G286600 // Glyma.01G129400 // Glyma.04G200700 // Glyma.08G330600 // Glyma.04G223800
GO:0046872	F	metal ion binding	17	163	3600	29501	1	// Glyma.01G163100 // Glyma.05G048400 // Glyma.12G025700 // Glyma.09G186200 // Glyma.19G105500 // Glyma.06G034700 // Glyma.13G347700 // Glyma.19G140400 // Glyma.14G056100 // Glyma.11G099800 // Glyma.13G286500 // Glyma.02G256800 // Glyma.05G233700 // Glyma.07G114200 // Glyma.09G016400 // Glyma.20G005900 // Glyma.01G169200
GO:0004386	F	helicase activity	5	163	668	29501	1	// Glyma.08G102300 // Glyma.07G238400 // Glyma.07G005000 // Glyma.17G130800 // Glyma.11G067500
GO:0016818	F	hydrolase activity, acting on acid anhydrides, in phosphorus-containing anhydrides	10	163	1469	29501	1	// Glyma.10G205600 // Glyma.07G238400 // Glyma.07G005000 // Glyma.19G192700 // Glyma.11G113300 // Glyma.13G109500 // Glyma.17G130800 // Glyma.08G102300 // Glyma.11G067500 // Glyma.02G298400
GO:0016817	F	hydrolase activity, acting on acid anhydrides	10	163	1480	29501	1	// Glyma.10G205600 // Glyma.07G238400 // Glyma.07G005000 // Glyma.19G192700 // Glyma.11G113300 // Glyma.13G109500 // Glyma.17G130800 // Glyma.08G102300 // Glyma.11G067500 // Glyma.02G298400
GO:0008270	F	zinc ion binding	6	163	1411	29501	1	// Glyma.05G048400 // Glyma.12G025700 // Glyma.19G105500 // Glyma.19G140400 // Glyma.11G099800 // Glyma.05G233700
GO:0017076	F	purine nucleotide binding	34	163	5181	29501	1	// Glyma.15G170300 // Glyma.07G005000 // Glyma.12G002500 // Glyma.18G234000 // Glyma.09G258700 // Glyma.10G268100 // Glyma.18G124500 // Glyma.15G044300 // Glyma.02G126300 // Glyma.07G051000 // Glyma.07G238400 // Glyma.05G125800 // Glyma.11G113300 // Glyma.12G175300 // Glyma.09G189100 // Glyma.17G130800 // Glyma.08G102300 // Glyma.19G216000 // Glyma.11G091700 // Glyma.19G071600 // Glyma.13G109500 …
GO:0016787	F	hydrolase activity	25	163	4588	29501	1	// Glyma.05G048400 // Glyma.11G224600 // Glyma.07G005000 // Glyma.18G254800 // Glyma.16G116000 // Glyma.18G048400 // Glyma.03G019000 // Glyma.07G238400 // Glyma.08G002500 // Glyma.11G113300 // Glyma.06G310100 // Glyma.17G130800 // Glyma.08G102300 // Glyma.04G152100 // Glyma.07G182100 // Glyma.01G226000 // Glyma.06G301500 // Glyma.13G109500 // Glyma.02G070500 // Glyma.11G067500 // Glyma.02G298400 …
GO:0016301	F	kinase activity	8	163	2643	29501	1	// Glyma.13G093700 // Glyma.18G124500 // Glyma.07G051000 // Glyma.12G175300 // Glyma.12G002500 // Glyma.10G023300 // Glyma.18G059600 // Glyma.04G223800
GO:0003824	F	catalytic activity	63	163	13905	29501	1	// Glyma.05G048400 // Glyma.11G224600 // Glyma.15G170300 // Glyma.07G005000 // Glyma.02G286600 // Glyma.12G002500 // Glyma.07G114200 // Glyma.18G254800 // Glyma.14G056100 // Glyma.16G116000 // Glyma.11G247900 // Glyma.18G124500 // Glyma.01G169200 // Glyma.11G185300 // Glyma.05G125800 // Glyma.03G019000 // Glyma.07G238400 // Glyma.04G152100 // Glyma.08G002500 // Glyma.09G186200 // Glyma.11G113300 …
GO:0016773	F	phosphotransferase activity, alcohol group as acceptor	8	163	2624	29501	1	// Glyma.13G093700 // Glyma.18G124500 // Glyma.07G051000 // Glyma.12G175300 // Glyma.12G002500 // Glyma.10G023300 // Glyma.18G059600 // Glyma.04G223800
GO:0016772	F	transferase activity, transferring phosphorus-containing groups	11	163	2985	29501	1	// Glyma.07G051000 // Glyma.18G124500 // Glyma.13G093700 // Glyma.12G175300 // Glyma.12G002500 // Glyma.10G023300 // Glyma.11G247900 // Glyma.02G286600 // Glyma.18G059600 // Glyma.14G028200 // Glyma.04G223800
GO:0032555	F	purine ribonucleotide binding	32	163	4867	29501	1	// Glyma.18G124500 // Glyma.07G005000 // Glyma.12G002500 // Glyma.18G234000 // Glyma.09G258700 // Glyma.10G268100 // Glyma.19G216100 // Glyma.10G023300 // Glyma.02G126300 // Glyma.07G051000 // Glyma.07G238400 // Glyma.11G113300 // Glyma.12G175300 // Glyma.09G189100 // Glyma.17G130800 // Glyma.08G102300 // Glyma.19G216000 // Glyma.11G091700 // Glyma.19G071600 // Glyma.13G109500 // Glyma.11G067500 …
GO:0046983	F	protein dimerization activity	5	163	760	29501	1	// Glyma.06G137100 // Glyma.18G123100 // Glyma.12G042800 // Glyma.13G204400 // Glyma.11G117100
GO:0032553	F	ribonucleotide binding	32	163	4867	29501	1	// Glyma.18G124500 // Glyma.07G005000 // Glyma.12G002500 // Glyma.18G234000 // Glyma.09G258700 // Glyma.10G268100 // Glyma.19G216100 // Glyma.10G023300 // Glyma.02G126300 // Glyma.07G051000 // Glyma.07G238400 // Glyma.11G113300 // Glyma.12G175300 // Glyma.09G189100 // Glyma.17G130800 // Glyma.08G102300 // Glyma.19G216000 // Glyma.11G091700 // Glyma.19G071600 // Glyma.13G109500 // Glyma.11G067500 …
GO:0016491	F	oxidoreductase activity	15	163	2744	29501	1	// Glyma.01G163100 // Glyma.15G170300 // Glyma.07G114200 // Glyma.02G158700 // Glyma.17G176200 // Glyma.09G186200 // Glyma.13G347700 // Glyma.05G217100 // Glyma.20G155600 // Glyma.14G056100 // Glyma.02G256800 // Glyma.05G040100 // Glyma.01G169200 // Glyma.11G185300 // Glyma.05G125800
GO:0043167	F	ion binding	17	163	3615	29501	1	// Glyma.01G163100 // Glyma.05G048400 // Glyma.12G025700 // Glyma.09G186200 // Glyma.19G105500 // Glyma.06G034700 // Glyma.13G347700 // Glyma.19G140400 // Glyma.14G056100 // Glyma.11G099800 // Glyma.13G286500 // Glyma.02G256800 // Glyma.05G233700 // Glyma.07G114200 // Glyma.09G016400 // Glyma.20G005900 // Glyma.01G169200
GO:0005506	F	iron ion binding	5	163	798	29501	1	// Glyma.01G163100 // Glyma.02G256800 // Glyma.01G169200 // Glyma.09G186200 // Glyma.07G114200
GO:0048037	F	cofactor binding	8	163	827	29501	1	// Glyma.15G170300 // Glyma.02G158700 // Glyma.05G217100 // Glyma.11G185300 // Glyma.13G001200 // Glyma.05G040100 // Glyma.01G129400 // Glyma.05G125800
GO:0005515	F	protein binding	37	163	6255	29501	1	// Glyma.11G224600 // Glyma.18G124500 // Glyma.04G184400 // Glyma.12G002500 // Glyma.19G005200 // Glyma.16G116000 // Glyma.05G233700 // Glyma.03G019000 // Glyma.08G101800 // Glyma.13G204400 // Glyma.04G150900 // Glyma.06G206800 // Glyma.05G190800 // Glyma.18G123100 // Glyma.13G226400 // Glyma.13G156300 // Glyma.12G039600 // Glyma.19G161300 // Glyma.13G109500 // Glyma.12G042800 // Glyma.02G095600 …
GO:0050662	F	coenzyme binding	6	163	648	29501	1	// Glyma.15G170300 // Glyma.02G158700 // Glyma.05G217100 // Glyma.05G040100 // Glyma.11G185300 // Glyma.05G125800
GO:0016462	F	pyrophosphatase activity	8	163	1440	29501	1	// Glyma.10G205600 // Glyma.07G238400 // Glyma.07G005000 // Glyma.11G113300 // Glyma.17G130800 // Glyma.08G102300 // Glyma.11G067500 // Glyma.02G298400
GO:0004672	F	protein kinase activity	8	163	2394	29501	1	// Glyma.13G093700 // Glyma.18G124500 // Glyma.07G051000 // Glyma.12G175300 // Glyma.12G002500 // Glyma.10G023300 // Glyma.18G059600 // Glyma.04G223800
GO:0017111	F	nucleoside-triphosphatase activity	8	163	1412	29501	1	// Glyma.10G205600 // Glyma.07G238400 // Glyma.07G005000 // Glyma.11G113300 // Glyma.17G130800 // Glyma.08G102300 // Glyma.11G067500 // Glyma.02G298400
GO:0016874	F	ligase activity	5	163	654	29501	1	// Glyma.11G113300 // Glyma.17G104000 // Glyma.07G238400 // Glyma.19G216100 // Glyma.05G129700
GO:0046914	F	transition metal ion binding	12	163	2454	29501	1	// Glyma.01G163100 // Glyma.05G048400 // Glyma.12G025700 // Glyma.09G186200 // Glyma.19G105500 // Glyma.02G256800 // Glyma.19G140400 // Glyma.14G056100 // Glyma.11G099800 // Glyma.01G169200 // Glyma.07G114200 // Glyma.05G233700
GO:0044427	C	chromosomal part	9	163	63	29501	1.9e-08	// Glyma.14G082100 // Glyma.07G238400 // Glyma.03G236100 // Glyma.12G014600 // Glyma.18G234000 // Glyma.09G258700 // Glyma.17G243200 // Glyma.18G067800 // Glyma.08G334900
GO:0005694	C	chromosome	10	163	98	29501	1.9e-08	// Glyma.14G082100 // Glyma.07G238400 // Glyma.03G236100 // Glyma.12G014600 // Glyma.18G234000 // Glyma.08G151600 // Glyma.09G258700 // Glyma.17G243200 // Glyma.18G067800 // Glyma.08G334900
GO:0000808	C	origin recognition complex	5	163	7	29501	9.8e-08	// Glyma.14G082100 // Glyma.09G258700 // Glyma.12G014600 // Glyma.17G243200 // Glyma.18G234000
GO:0000228	C	nuclear chromosome	6	163	26	29501	4.1e-07	// Glyma.07G238400 // Glyma.03G236100 // Glyma.12G014600 // Glyma.08G151600 // Glyma.18G067800 // Glyma.08G334900
GO:0044454	C	nuclear chromosome part	5	163	15	29501	1.1e-06	// Glyma.03G236100 // Glyma.07G238400 // Glyma.18G067800 // Glyma.12G014600 // Glyma.08G334900
GO:0005634	C	nucleus	19	163	1408	29501	0.0045	// Glyma.14G082100 // Glyma.07G238400 // Glyma.13G292800 // Glyma.03G236100 // Glyma.19G192700 // Glyma.12G014600 // Glyma.13G109500 // Glyma.18G234000 // Glyma.08G151600 // Glyma.11G099800 // Glyma.09G258700 // Glyma.17G243200 // Glyma.18G067800 // Glyma.06G078200 // Glyma.12G025700 // Glyma.01G177400 // Glyma.04G092800 // Glyma.12G231200 // Glyma.08G334900
GO:0043232	C	intracellular non-membrane-bounded organelle	12	163	741	29501	0.0099	// Glyma.14G082100 // Glyma.07G238400 // Glyma.03G236100 // Glyma.12G014600 // Glyma.18G234000 // Glyma.08G151600 // Glyma.09G258700 // Glyma.17G243200 // Glyma.18G067800 // Glyma.10G136400 // Glyma.08G173300 // Glyma.08G334900
GO:0043228	C	non-membrane-bounded organelle	12	163	741	29501	0.0099	// Glyma.14G082100 // Glyma.07G238400 // Glyma.03G236100 // Glyma.12G014600 // Glyma.18G234000 // Glyma.08G151600 // Glyma.09G258700 // Glyma.17G243200 // Glyma.18G067800 // Glyma.10G136400 // Glyma.08G173300 // Glyma.08G334900
GO:0044422	C	organelle part	12	163	783	29501	0.013	// Glyma.14G082100 // Glyma.07G238400 // Glyma.03G236100 // Glyma.12G014600 // Glyma.18G234000 // Glyma.08G151600 // Glyma.13G286500 // Glyma.09G258700 // Glyma.17G243200 // Glyma.18G067800 // Glyma.08G334900 // Glyma.08G173300
GO:0044446	C	intracellular organelle part	12	163	783	29501	0.013	// Glyma.14G082100 // Glyma.07G238400 // Glyma.03G236100 // Glyma.12G014600 // Glyma.18G234000 // Glyma.08G151600 // Glyma.13G286500 // Glyma.09G258700 // Glyma.17G243200 // Glyma.18G067800 // Glyma.08G334900 // Glyma.08G173300
GO:0043231	C	intracellular membrane-bounded organelle	19	163	1789	29501	0.036	// Glyma.14G082100 // Glyma.07G238400 // Glyma.13G292800 // Glyma.03G236100 // Glyma.19G192700 // Glyma.12G014600 // Glyma.13G109500 // Glyma.18G234000 // Glyma.08G151600 // Glyma.11G099800 // Glyma.09G258700 // Glyma.17G243200 // Glyma.18G067800 // Glyma.06G078200 // Glyma.12G025700 // Glyma.01G177400 // Glyma.04G092800 // Glyma.12G231200 // Glyma.08G334900
GO:0043227	C	membrane-bounded organelle	19	163	1798	29501	0.036	// Glyma.14G082100 // Glyma.07G238400 // Glyma.13G292800 // Glyma.03G236100 // Glyma.19G192700 // Glyma.12G014600 // Glyma.13G109500 // Glyma.18G234000 // Glyma.08G151600 // Glyma.11G099800 // Glyma.09G258700 // Glyma.17G243200 // Glyma.18G067800 // Glyma.06G078200 // Glyma.12G025700 // Glyma.01G177400 // Glyma.04G092800 // Glyma.12G231200 // Glyma.08G334900
GO:0044428	C	nuclear part	6	163	327	29501	0.065	// Glyma.07G238400 // Glyma.03G236100 // Glyma.12G014600 // Glyma.08G151600 // Glyma.18G067800 // Glyma.08G334900
GO:0043229	C	intracellular organelle	22	163	2514	29501	0.12	// Glyma.12G014600 // Glyma.09G258700 // Glyma.06G078200 // Glyma.01G177400 // Glyma.07G238400 // Glyma.03G236100 // Glyma.13G286500 // Glyma.08G334900 // Glyma.04G092800 // Glyma.10G136400 // Glyma.18G234000 // Glyma.13G292800 // Glyma.13G109500 // Glyma.17G243200 // Glyma.18G067800 // Glyma.08G173300 // Glyma.14G082100 // Glyma.19G192700 // Glyma.12G025700 // Glyma.08G151600 // Glyma.11G099800 …
GO:0043226	C	organelle	22	163	2514	29501	0.12	// Glyma.12G014600 // Glyma.09G258700 // Glyma.06G078200 // Glyma.01G177400 // Glyma.07G238400 // Glyma.03G236100 // Glyma.13G286500 // Glyma.08G334900 // Glyma.04G092800 // Glyma.10G136400 // Glyma.18G234000 // Glyma.13G292800 // Glyma.13G109500 // Glyma.17G243200 // Glyma.18G067800 // Glyma.08G173300 // Glyma.14G082100 // Glyma.19G192700 // Glyma.12G025700 // Glyma.08G151600 // Glyma.11G099800 …
GO:0043234	C	protein complex	12	163	1240	29501	0.22	// Glyma.14G082100 // Glyma.07G238400 // Glyma.08G002500 // Glyma.12G014600 // Glyma.18G234000 // Glyma.13G286500 // Glyma.09G258700 // Glyma.17G243200 // Glyma.18G067800 // Glyma.08G334900 // Glyma.04G200700 // Glyma.03G236100
GO:0005622	C	intracellular	28	163	3706	29501	0.26	// Glyma.03G231500 // Glyma.12G014600 // Glyma.09G258700 // Glyma.06G078200 // Glyma.01G177400 // Glyma.05G233700 // Glyma.07G238400 // Glyma.03G236100 // Glyma.13G286500 // Glyma.08G334900 // Glyma.04G092800 // Glyma.04G200700 // Glyma.10G136400 // Glyma.18G234000 // Glyma.13G292800 // Glyma.18G007100 // Glyma.13G109500 // Glyma.17G243200 // Glyma.18G067800 // Glyma.08G173300 // Glyma.14G082100 …
GO:0044424	C	intracellular part	25	163	3337	29501	0.32	// Glyma.03G231500 // Glyma.12G014600 // Glyma.09G258700 // Glyma.06G078200 // Glyma.01G177400 // Glyma.07G238400 // Glyma.03G236100 // Glyma.13G286500 // Glyma.08G334900 // Glyma.04G092800 // Glyma.04G200700 // Glyma.10G136400 // Glyma.18G234000 // Glyma.13G292800 // Glyma.13G109500 // Glyma.17G243200 // Glyma.18G067800 // Glyma.08G173300 // Glyma.14G082100 // Glyma.19G192700 // Glyma.12G025700 …
GO:0032991	C	macromolecular complex	13	163	1849	29501	0.96	// Glyma.14G082100 // Glyma.07G238400 // Glyma.08G002500 // Glyma.12G014600 // Glyma.18G234000 // Glyma.13G286500 // Glyma.09G258700 // Glyma.17G243200 // Glyma.18G067800 // Glyma.08G334900 // Glyma.08G173300 // Glyma.04G200700 // Glyma.03G236100
GO:0016020	C	membrane	10	163	3518	29501	1	// Glyma.20G066800 // Glyma.19G181300 // Glyma.12G163800 // Glyma.14G120900 // Glyma.02G298400 // Glyma.19G255500 // Glyma.06G118500 // Glyma.10G205600 // Glyma.13G286500 // Glyma.08G330600
GO:0044464	C	cell part	37	163	6957	29501	1	// Glyma.12G163800 // Glyma.03G231500 // Glyma.12G014600 // Glyma.19G255500 // Glyma.09G258700 // Glyma.06G078200 // Glyma.01G177400 // Glyma.05G233700 // Glyma.07G238400 // Glyma.03G236100 // Glyma.14G120900 // Glyma.13G286500 // Glyma.10G136400 // Glyma.04G092800 // Glyma.04G200700 // Glyma.08G330600 // Glyma.08G334900 // Glyma.20G066800 // Glyma.18G234000 // Glyma.13G292800 // Glyma.18G007100 …
GO:0005623	C	cell	37	163	6957	29501	1	// Glyma.12G163800 // Glyma.03G231500 // Glyma.12G014600 // Glyma.19G255500 // Glyma.09G258700 // Glyma.06G078200 // Glyma.01G177400 // Glyma.05G233700 // Glyma.07G238400 // Glyma.03G236100 // Glyma.14G120900 // Glyma.13G286500 // Glyma.10G136400 // Glyma.04G092800 // Glyma.04G200700 // Glyma.08G330600 // Glyma.08G334900 // Glyma.20G066800 // Glyma.18G234000 // Glyma.13G292800 // Glyma.18G007100 …
a P, biological process; F, molecular function; C, cellular component
b FDR below 0.0001 was highlighted.
