# Supplementary material for: Transcriptomic dynamics in soybean near-isogenic lines differing in alleles for an aphid resistance gene, following infestation by soybean aphid biotype 2
Source: BMC Genomics. 2017 Jun 23;18:472. doi: 10.1186/s12864-017-3829-9 (PMC5481885; doi:10.1186/s12864-017-3829-9)
Supplement: Supplementary file 7 — Enriched gene ontology terms identified from the 63 differentially expressed genes in the S-NIL at 48 h after aphid infestation. (XLSX 50 kb) [file 12864_2017_3829_MOESM7_ESM.xlsx]

## Sheet: Table S6
Table S6. Enriched gene ontology terms identified from the 63 differentially expressed genes in the S-NIL at 48 hours after aphid infestation
GO accession	Term Type	Term description	Query item	Query total	Background item	Background total	FDR a	Related genes
GO:0006950	P	response to stress	6	45	1030	29501	0.44	// Glyma.09G040500 // Glyma.20G163900 // Glyma.10G229400 // Glyma.07G243600 // Glyma.17G030100 // Glyma.13G066100
GO:0050896	P	response to stimulus	6	45	1227	29501	0.5	// Glyma.09G040500 // Glyma.20G163900 // Glyma.10G229400 // Glyma.07G243600 // Glyma.17G030100 // Glyma.13G066100
GO:0016310	P	phosphorylation	6	45	2471	29501	1	// Glyma.03G054900 // Glyma.20G139000 // Glyma.15G021400 // Glyma.05G119500 // Glyma.16G065600 // Glyma.16G079000
GO:0006807	P	nitrogen compound metabolic process	6	45	3982	29501	1	// Glyma.08G142400 // Glyma.20G163900 // Glyma.05G184500 // Glyma.10G229400 // Glyma.15G170300 // Glyma.13G066100
GO:0050789	P	regulation of biological process	5	45	2908	29501	1	// Glyma.08G142400 // Glyma.18G260700 // Glyma.07G067900 // Glyma.08G285900 // Glyma.05G184500
GO:0044267	P	cellular protein metabolic process	6	45	3912	29501	1	// Glyma.03G054900 // Glyma.20G139000 // Glyma.15G021400 // Glyma.05G119500 // Glyma.16G065600 // Glyma.16G079000
GO:0044260	P	cellular macromolecule metabolic process	11	45	7345	29501	1	// Glyma.08G142400 // Glyma.03G054900 // Glyma.20G163900 // Glyma.20G139000 // Glyma.15G021400 // Glyma.05G184500 // Glyma.10G229400 // Glyma.05G119500 // Glyma.16G065600 // Glyma.16G079000 // Glyma.13G066100
GO:0065007	P	biological regulation	6	45	3380	29501	1	// Glyma.08G142400 // Glyma.18G260700 // Glyma.08G285900 // Glyma.07G067900 // Glyma.05G184500 // Glyma.15G170300
GO:0006468	P	protein amino acid phosphorylation	6	45	2356	29501	1	// Glyma.03G054900 // Glyma.20G139000 // Glyma.15G021400 // Glyma.05G119500 // Glyma.16G065600 // Glyma.16G079000
GO:0006810	P	transport	5	45	2371	29501	1	// Glyma.09G016400 // Glyma.02G298500 // Glyma.19G255500 // Glyma.14G015300 // Glyma.05G211600
GO:0006139	P	nucleobase, nucleoside, nucleotide and nucleic acid metabolic process	5	45	3541	29501	1	// Glyma.10G229400 // Glyma.20G163900 // Glyma.08G142400 // Glyma.05G184500 // Glyma.13G066100
GO:0043687	P	post-translational protein modification	6	45	2625	29501	1	// Glyma.03G054900 // Glyma.20G139000 // Glyma.15G021400 // Glyma.05G119500 // Glyma.16G065600 // Glyma.16G079000
GO:0009987	P	cellular process	18	45	11982	29501	1	// Glyma.15G170300 // Glyma.18G260700 // Glyma.08G285900 // Glyma.03G054900 // Glyma.20G163900 // Glyma.19G255500 // Glyma.20G139000 // Glyma.15G021400 // Glyma.07G067900 // Glyma.10G229400 // Glyma.02G298500 // Glyma.08G142400 // Glyma.05G119500 // Glyma.16G065600 // Glyma.05G184500 // Glyma.16G079000 // Glyma.14G015300 // Glyma.13G066100
GO:0006464	P	protein modification process	6	45	2768	29501	1	// Glyma.03G054900 // Glyma.20G139000 // Glyma.15G021400 // Glyma.05G119500 // Glyma.16G065600 // Glyma.16G079000
GO:0050794	P	regulation of cellular process	5	45	2860	29501	1	// Glyma.08G142400 // Glyma.18G260700 // Glyma.07G067900 // Glyma.08G285900 // Glyma.05G184500
GO:0043412	P	macromolecule modification	6	45	2857	29501	1	// Glyma.03G054900 // Glyma.20G139000 // Glyma.15G021400 // Glyma.05G119500 // Glyma.16G065600 // Glyma.16G079000
GO:0008152	P	metabolic process	24	45	14225	29501	1	// Glyma.15G170300 // Glyma.13G069600 // Glyma.20G139000 // Glyma.09G107100 // Glyma.05G184500 // Glyma.10G229400 // Glyma.16G065600 // Glyma.13G066100 // Glyma.08G142400 // Glyma.07G187700 // Glyma.03G054900 // Glyma.06G310100 // Glyma.16G118000 // Glyma.13G285300 // Glyma.05G119500 // Glyma.08G321400 // Glyma.16G079000 // Glyma.06G247100 // Glyma.08G285900 // Glyma.20G163900 // Glyma.16G173000 …
GO:0051234	P	establishment of localization	5	45	2371	29501	1	// Glyma.09G016400 // Glyma.02G298500 // Glyma.19G255500 // Glyma.14G015300 // Glyma.05G211600
GO:0051179	P	localization	5	45	2395	29501	1	// Glyma.09G016400 // Glyma.02G298500 // Glyma.19G255500 // Glyma.14G015300 // Glyma.05G211600
GO:0044238	P	primary metabolic process	17	45	10398	29501	1	// Glyma.08G142400 // Glyma.13G069600 // Glyma.03G054900 // Glyma.20G163900 // Glyma.20G139000 // Glyma.15G021400 // Glyma.05G184500 // Glyma.10G229400 // Glyma.08G321400 // Glyma.16G118000 // Glyma.13G029200 // Glyma.16G173000 // Glyma.05G119500 // Glyma.16G065600 // Glyma.06G187300 // Glyma.16G079000 // Glyma.13G066100
GO:0019538	P	protein metabolic process	8	45	4692	29501	1	// Glyma.03G054900 // Glyma.20G139000 // Glyma.15G021400 // Glyma.08G321400 // Glyma.13G029200 // Glyma.05G119500 // Glyma.16G065600 // Glyma.16G079000
GO:0044237	P	cellular metabolic process	12	45	9028	29501	1	// Glyma.15G170300 // Glyma.03G054900 // Glyma.20G163900 // Glyma.20G139000 // Glyma.15G021400 // Glyma.05G184500 // Glyma.10G229400 // Glyma.08G142400 // Glyma.05G119500 // Glyma.16G065600 // Glyma.16G079000 // Glyma.13G066100
GO:0043170	P	macromolecule metabolic process	13	45	8210	29501	1	// Glyma.08G142400 // Glyma.03G054900 // Glyma.20G163900 // Glyma.20G139000 // Glyma.15G021400 // Glyma.05G184500 // Glyma.10G229400 // Glyma.08G321400 // Glyma.13G029200 // Glyma.05G119500 // Glyma.16G065600 // Glyma.16G079000 // Glyma.13G066100
GO:0006796	P	phosphate metabolic process	6	45	2544	29501	1	// Glyma.03G054900 // Glyma.20G139000 // Glyma.15G021400 // Glyma.05G119500 // Glyma.16G065600 // Glyma.16G079000
GO:0006793	P	phosphorus metabolic process	6	45	2544	29501	1	// Glyma.03G054900 // Glyma.20G139000 // Glyma.15G021400 // Glyma.05G119500 // Glyma.16G065600 // Glyma.16G079000
GO:0001883	F	purine nucleoside binding	17	45	4745	29501	0.013	// Glyma.15G170300 // Glyma.17G245500 // Glyma.03G054900 // Glyma.20G163900 // Glyma.20G139000 // Glyma.15G021400 // Glyma.16G079000 // Glyma.10G229400 // Glyma.07G067900 // Glyma.12G011700 // Glyma.02G053600 // Glyma.05G119500 // Glyma.16G065600 // Glyma.02G298500 // Glyma.18G254100 // Glyma.14G015300 // Glyma.13G066100
GO:0001882	F	nucleoside binding	17	45	4747	29501	0.013	// Glyma.15G170300 // Glyma.17G245500 // Glyma.03G054900 // Glyma.20G163900 // Glyma.20G139000 // Glyma.15G021400 // Glyma.16G079000 // Glyma.10G229400 // Glyma.07G067900 // Glyma.12G011700 // Glyma.02G053600 // Glyma.05G119500 // Glyma.16G065600 // Glyma.02G298500 // Glyma.18G254100 // Glyma.14G015300 // Glyma.13G066100
GO:0030554	F	adenyl nucleotide binding	17	45	4745	29501	0.013	// Glyma.15G170300 // Glyma.17G245500 // Glyma.03G054900 // Glyma.20G163900 // Glyma.20G139000 // Glyma.15G021400 // Glyma.16G079000 // Glyma.10G229400 // Glyma.07G067900 // Glyma.12G011700 // Glyma.02G053600 // Glyma.05G119500 // Glyma.16G065600 // Glyma.02G298500 // Glyma.18G254100 // Glyma.14G015300 // Glyma.13G066100
GO:0032559	F	adenyl ribonucleotide binding	16	45	4442	29501	0.014	// Glyma.17G245500 // Glyma.03G054900 // Glyma.20G163900 // Glyma.20G139000 // Glyma.15G021400 // Glyma.16G079000 // Glyma.10G229400 // Glyma.07G067900 // Glyma.12G011700 // Glyma.02G053600 // Glyma.05G119500 // Glyma.16G065600 // Glyma.02G298500 // Glyma.18G254100 // Glyma.14G015300 // Glyma.13G066100
GO:0017076	F	purine nucleotide binding	17	45	5181	29501	0.021	// Glyma.15G170300 // Glyma.17G245500 // Glyma.03G054900 // Glyma.20G163900 // Glyma.20G139000 // Glyma.15G021400 // Glyma.16G079000 // Glyma.10G229400 // Glyma.07G067900 // Glyma.12G011700 // Glyma.02G053600 // Glyma.05G119500 // Glyma.16G065600 // Glyma.02G298500 // Glyma.18G254100 // Glyma.14G015300 // Glyma.13G066100
GO:0032555	F	purine ribonucleotide binding	16	45	4867	29501	0.022	// Glyma.17G245500 // Glyma.03G054900 // Glyma.20G163900 // Glyma.20G139000 // Glyma.15G021400 // Glyma.16G079000 // Glyma.10G229400 // Glyma.07G067900 // Glyma.12G011700 // Glyma.02G053600 // Glyma.05G119500 // Glyma.16G065600 // Glyma.02G298500 // Glyma.18G254100 // Glyma.14G015300 // Glyma.13G066100
GO:0032553	F	ribonucleotide binding	16	45	4867	29501	0.022	// Glyma.17G245500 // Glyma.03G054900 // Glyma.20G163900 // Glyma.20G139000 // Glyma.15G021400 // Glyma.16G079000 // Glyma.10G229400 // Glyma.07G067900 // Glyma.12G011700 // Glyma.02G053600 // Glyma.05G119500 // Glyma.16G065600 // Glyma.02G298500 // Glyma.18G254100 // Glyma.14G015300 // Glyma.13G066100
GO:0000166	F	nucleotide binding	17	45	5459	29501	0.024	// Glyma.15G170300 // Glyma.17G245500 // Glyma.03G054900 // Glyma.20G163900 // Glyma.20G139000 // Glyma.15G021400 // Glyma.16G079000 // Glyma.10G229400 // Glyma.07G067900 // Glyma.12G011700 // Glyma.02G053600 // Glyma.05G119500 // Glyma.16G065600 // Glyma.02G298500 // Glyma.18G254100 // Glyma.14G015300 // Glyma.13G066100
GO:0005524	F	ATP binding	13	45	3990	29501	0.06	// Glyma.03G054900 // Glyma.20G163900 // Glyma.20G139000 // Glyma.15G021400 // Glyma.16G079000 // Glyma.10G229400 // Glyma.02G298500 // Glyma.02G053600 // Glyma.05G119500 // Glyma.16G065600 // Glyma.18G254100 // Glyma.14G015300 // Glyma.13G066100
GO:0016787	F	hydrolase activity	12	45	4588	29501	0.39	// Glyma.13G069600 // Glyma.20G163900 // Glyma.06G310100 // Glyma.10G229400 // Glyma.02G298500 // Glyma.16G118000 // Glyma.13G029200 // Glyma.16G173000 // Glyma.08G321400 // Glyma.06G187300 // Glyma.14G015300 // Glyma.13G066100
GO:0016817	F	hydrolase activity, acting on acid anhydrides	5	45	1480	29501	0.53	// Glyma.10G229400 // Glyma.20G163900 // Glyma.02G298500 // Glyma.14G015300 // Glyma.13G066100
GO:0016462	F	pyrophosphatase activity	5	45	1440	29501	0.53	// Glyma.10G229400 // Glyma.20G163900 // Glyma.02G298500 // Glyma.14G015300 // Glyma.13G066100
GO:0017111	F	nucleoside-triphosphatase activity	5	45	1412	29501	0.53	// Glyma.10G229400 // Glyma.20G163900 // Glyma.02G298500 // Glyma.14G015300 // Glyma.13G066100
GO:0016818	F	hydrolase activity, acting on acid anhydrides, in phosphorus-containing anhydrides	5	45	1469	29501	0.53	// Glyma.10G229400 // Glyma.20G163900 // Glyma.02G298500 // Glyma.14G015300 // Glyma.13G066100
GO:0003824	F	catalytic activity	26	45	13905	29501	0.67	// Glyma.15G170300 // Glyma.13G069600 // Glyma.20G139000 // Glyma.09G107100 // Glyma.10G229400 // Glyma.16G065600 // Glyma.14G015300 // Glyma.13G066100 // Glyma.07G187700 // Glyma.03G054900 // Glyma.06G310100 // Glyma.01G004200 // Glyma.02G054200 // Glyma.13G285300 // Glyma.05G119500 // Glyma.08G321400 // Glyma.16G079000 // Glyma.06G247100 // Glyma.08G285900 // Glyma.20G163900 // Glyma.02G298500 …
GO:0004672	F	protein kinase activity	6	45	2394	29501	0.97	// Glyma.03G054900 // Glyma.20G139000 // Glyma.15G021400 // Glyma.05G119500 // Glyma.16G065600 // Glyma.16G079000
GO:0043169	F	cation binding	5	45	3612	29501	1	// Glyma.13G285300 // Glyma.18G260700 // Glyma.09G016400 // Glyma.07G187700 // Glyma.05G211600
GO:0005488	F	binding	29	45	17591	29501	1	// Glyma.15G209300 // Glyma.15G170300 // Glyma.20G139000 // Glyma.05G184500 // Glyma.10G229400 // Glyma.07G143500 // Glyma.16G065600 // Glyma.18G254100 // Glyma.14G015300 // Glyma.05G211600 // Glyma.08G142400 // Glyma.07G187700 // Glyma.03G054900 // Glyma.16G170900 // Glyma.13G285300 // Glyma.05G119500 // Glyma.02G053600 // Glyma.13G066100 // Glyma.16G079000 // Glyma.18G260700 // Glyma.20G163900 …
GO:0043167	F	ion binding	5	45	3615	29501	1	// Glyma.13G285300 // Glyma.18G260700 // Glyma.09G016400 // Glyma.07G187700 // Glyma.05G211600
GO:0016491	F	oxidoreductase activity	5	45	2744	29501	1	// Glyma.13G285300 // Glyma.06G247100 // Glyma.15G170300 // Glyma.08G285900 // Glyma.09G107100
GO:0016740	F	transferase activity	8	45	4916	29501	1	// Glyma.03G054900 // Glyma.20G139000 // Glyma.15G021400 // Glyma.01G004200 // Glyma.02G054200 // Glyma.05G119500 // Glyma.16G065600 // Glyma.16G079000
GO:0046872	F	metal ion binding	5	45	3600	29501	1	// Glyma.13G285300 // Glyma.18G260700 // Glyma.09G016400 // Glyma.07G187700 // Glyma.05G211600
GO:0005515	F	protein binding	9	45	6255	29501	1	// Glyma.15G209300 // Glyma.07G143500 // Glyma.16G170900 // Glyma.15G021400 // Glyma.07G067900 // Glyma.18G195200 // Glyma.05G119500 // Glyma.16G065600 // Glyma.16G079000
GO:0016772	F	transferase activity, transferring phosphorus-containing groups	6	45	2985	29501	1	// Glyma.03G054900 // Glyma.20G139000 // Glyma.15G021400 // Glyma.05G119500 // Glyma.16G065600 // Glyma.16G079000
GO:0016773	F	phosphotransferase activity, alcohol group as acceptor	6	45	2624	29501	1	// Glyma.03G054900 // Glyma.20G139000 // Glyma.15G021400 // Glyma.05G119500 // Glyma.16G065600 // Glyma.16G079000
GO:0016301	F	kinase activity	6	45	2643	29501	1	// Glyma.03G054900 // Glyma.20G139000 // Glyma.15G021400 // Glyma.05G119500 // Glyma.16G065600 // Glyma.16G079000
a P, biological process; F, molecular function
