# Supplementary material for: Transcriptomic dynamics in soybean near-isogenic lines differing in alleles for an aphid resistance gene, following infestation by soybean aphid biotype 2
Source: BMC Genomics. 2017 Jun 23;18:472. doi: 10.1186/s12864-017-3829-9 (PMC5481885; doi:10.1186/s12864-017-3829-9)
Supplement: Supplementary file 8 — Number of reads and normalized read counts of the 556 DEGs from comparison between the R-NIL and the S-NIL. (XLSX 270 kb) [file 12864_2017_3829_MOESM8_ESM.xlsx]

## Sheet: Table S7
Table S7. Number of reads and normalized read counts of the 556 DEGs from comparison between the R-NIL and the S-NIL
Gene ID	Read count (+1)						Read count Normalized						HTSeq		Read count (+1)						Read count Normalized						HTSeq		Read count (+1)						Read count normalized						HTSeq		Read count (+1)						Read count normalized
	R00P1	R00P2	R00P3	S00P1	S00P2	S00P3	R00P1	R00P2	R00P3	S00P1	S00P2	S00P3	log2FC	adj. pvalue	R06P1	R06P2	R06P3	S06P1	S06P2	S06P3	R06P1	R06P2	R06P3	S06P1	S06P2	S06P3	log2FC	adj. pvalue	R12P1	R12P2	R12P3	S12P1	S12P2	S12P3	R12P1	R12P2	R12P3	S12P1	S12P2	S12P3	log2FC	adj. pvalue	R48P1	R48P2	R48P3	S48P1	S48P2	S48P3	R48P1
Glyma.01G002000	4	9	16	2	5	11	6.54316	8.29713	16	3.13899	3.70623	8.17209	-	ns	2	12	21	21	854	7	3.76731	11.1865	19.1307	26.4402	736.523	4.06233	-1.57375	0.0361902	3	6	2	3	4	10	6.63005	4.7694	1.46899	5.01687	4.2219	7.60526	-	ns	3	3	7	4	17	5	5.2774
Glyma.01G004200	25	29	27	2	3	26	40.8947	26.7352	27	3.13899	2.22374	19.3159	-	ns	25	259	104	13	27	28	47.0913	241.442	94.7424	16.3678	23.2858	16.2493	-	ns	30	138	77	27	2	16	66.3005	109.696	56.5563	45.1518	2.11095	12.1684	-	ns	38	190	149	33	226	35	66.8471
Glyma.01G018100	117	164	254	72	138	189	191.387	151.192	254	113.004	102.292	140.411	-	ns	10	24	21	21	224	76	18.8365	22.373	19.1307	26.4402	193.186	44.1052	-1.39783	0.0682238	13	63	44	11	13	23	28.7302	50.0787	32.3179	18.3952	13.7212	17.4921	-	ns	29	33	63	19	186	58	51.0149
Glyma.01G019800	181	708	308	640	3408	963	296.078	652.708	308	1004.48	2526.17	715.43	-1.43182	0.0055471	682	1191	1573	892	2035	2948	1284.65	1110.26	1432.98	1123.08	1755.06	1710.82	-	ns	376	1210	1991	465	932	1444	830.966	961.829	1462.38	777.615	983.702	1098.2	-	ns	263	919	1101	291	669	1171	462.652
Glyma.01G093400	79	257	558	61	200	403	129.227	236.929	558	95.7391	148.249	299.396	-	ns	10	11	12	13	775	40	18.8365	10.2543	10.9318	16.3678	668.39	23.2133	-1.55008	0.0429463	4	21	31	3	11	18	8.84006	16.6929	22.7694	5.01687	11.6102	13.6895	-	ns	15	20	13	7	244	39	26.387
Glyma.01G109700	64	190	148	184	898	314	104.691	175.162	148	288.787	665.639	233.276	-1.20433	0.0535213	157	311	356	198	327	712	295.734	289.917	324.311	249.294	282.017	413.197	-	ns	115	433	539	196	435	522	254.152	344.192	395.894	327.769	459.131	396.995	-	ns	172	485	445	128	208	730	302.571
Glyma.01G135200	7	8	2	1	4	2	11.4505	7.37523	2	1.56949	2.96499	1.48584	-	ns	9	169	103	6	1	10	16.9529	157.543	93.8314	7.55435	0.862439	5.80332	-	ns	6	33	18	15	4	6	13.2601	26.2317	13.2209	25.0844	4.2219	4.56316	-	ns	13	47	60	31	98	27	22.8687
Glyma.01G160000	5	16	11	28	27	77	8.17895	14.7505	11	43.9458	20.0137	57.2046	-	ns	1	7	4	15	61	29	1.88365	6.52546	3.64394	18.8859	52.6088	16.8296	-1.45476	0.0746799	1	11	10	7	5	8	2.21002	8.7439	7.34497	11.706	5.27737	6.08421	-	ns	4	18	14	38	8	11	7.03653
Glyma.01G160100	20	36	13	4	13	19	32.7158	33.1885	13	6.27797	9.6362	14.1154	-	ns	17	50	31	12	230	53	32.0221	46.6105	28.2405	15.1087	198.361	30.7576	-	ns	75	312	148	21	7	29	165.751	248.009	108.706	35.1181	7.38832	22.0553	1.74403	0.0114298	69	345	501	71	290	97	121.38
Glyma.01G166000	29	123	295	74	377	368	47.4379	113.394	295	116.143	279.45	273.394	-	ns	2	26	9	12	181	115	3.76731	24.2374	8.19886	15.1087	156.101	66.7382	-1.39609	0.0984595	7	19	7	9	71	89	15.4701	15.1031	5.14148	15.0506	74.9387	67.6869	-	ns	41	155	231	8	85	46	72.1245
Glyma.01G201200	46	96	86	86	343	224	75.2463	88.5027	86	134.976	254.248	166.414	-1.05113	0.00794039	47	141	124	99	152	300	88.5317	131.441	112.962	124.647	131.091	174.1	-	ns	52	152	164	84	157	159	114.921	120.825	120.457	140.472	165.709	120.924	-	ns	68	200	190	60	124	245	119.621
Glyma.01G206700	15	47	109	31	158	128	24.5368	43.3295	109	48.6543	117.117	95.0934	-	ns	14	35	19	15	155	289	26.3712	32.6273	17.3087	18.8859	133.678	167.716	-1.40082	0.0623872	14	44	44	18	41	81	30.9402	34.9756	32.3179	30.1012	43.2744	61.6026	-	ns	17	71	96	20	46	55	29.9053
Glyma.01G214300	546	1344	2630	715	1234	2138	893.141	1239.04	2630	1122.19	914.698	1588.36	-	ns	87	124	93	77	1770	434	163.878	115.594	84.7216	96.9476	1526.52	251.864	-1.39877	0.087252	57	252	339	72	301	331	125.971	200.315	248.994	120.405	317.698	251.734	-	ns	102	412	481	194	2061	737	179.432
Glyma.01G226000	451	362	3457	104	304	689	737.741	333.729	3457	163.227	225.339	511.87	1.50528	0.0485754	117	409	474	245	766	582	220.387	381.274	431.807	308.469	660.628	337.753	-	ns	142	406	421	166	222	502	313.822	322.729	309.223	277.6	234.315	381.784	-	ns	159	422	436	141	1171	412	279.702
Glyma.01G244600	161	538	772	125	293	445	263.362	495.984	772	196.187	217.185	330.598	-	ns	55	64	58	31	1725	188	103.601	59.6614	52.8371	39.0308	1487.71	109.102	-1.5598	0.0424058	42	123	113	19	69	87	92.8207	97.7727	82.9982	31.7735	72.8277	66.1658	-	ns	30	135	98	64	343	120	52.774
Glyma.02G023400	19	64	126	16	70	64	31.08	59.0018	126	25.1119	51.8873	47.5467	-	ns	5	8	14	9	201	19	9.41827	7.45767	12.7538	11.3315	173.35	11.0263	-1.4019	0.09676	4	21	11	1	8	10	8.84006	16.6929	8.07947	1.67229	8.44379	7.60526	-	ns	10	14	11	13	41	33	17.5913
Glyma.02G029900	6	27	12	2	19	41	9.81474	24.8914	12	3.13899	14.0837	30.4596	-	ns	164	618	795	22	32	939	308.919	576.105	724.233	27.6993	27.598	544.932	-	ns	511	1671	239	35	10	33	1129.32	1328.28	175.545	58.5302	10.5547	25.0974	1.45762	0.0852324	37	348	182	6	258	173	65.0879
Glyma.02G038600	95	216	116	120	1020	445	155.4	199.131	116	188.339	756.071	330.598	-1.17901	0.0652023	72	218	295	119	110	299	135.623	203.222	268.741	149.828	94.8683	173.519	-	ns	67	294	235	122	117	262	148.071	233.701	172.607	204.019	123.49	199.258	-	ns	109	226	242	103	263	335	191.746
Glyma.02G053600	16	30	22	9	13	21	26.1726	27.6571	22	14.1254	9.6362	15.6013	-	ns	22	103	53	22	31	60	41.4404	96.0175	48.2822	27.6993	26.7356	34.8199	-	ns	57	227	156	20	24	51	125.971	180.442	114.582	33.4458	25.3314	38.7868	1.432	0.0671701	64	357	330	34	436	55	112.585
Glyma.02G054200	110	241	107	56	181	181	179.937	222.179	107	87.8916	134.166	134.468	-	ns	224	908	505	99	244	500	421.938	846.446	460.047	124.647	210.435	290.166	-	ns	198	466	347	55	62	91	437.583	370.423	254.87	91.976	65.4394	69.2079	1.62952	0.00625004	170	751	1149	136	1642	533	299.053
Glyma.02G076000	26	49	45	37	189	140	42.5305	45.1733	45	58.0713	140.096	104.008	-1.07388	0.0194055	31	71	95	70	88	149	58.3933	66.1868	86.5436	88.1341	75.8946	86.4695	-	ns	25	55	86	60	93	139	55.2504	43.7195	63.1667	100.337	98.1591	105.713	-	ns	25	75	106	46	71	136	43.9783
Glyma.02G077200	22	30	80	24	24	37	35.9874	27.6571	80	37.6678	17.7899	27.4879	-	ns	15	134	146	37	19	58	28.2548	124.916	133.004	46.5852	16.3863	33.6593	-	ns	31	58	88	28	40	59	68.5105	46.1042	64.6357	46.8241	42.219	44.8711	-	ns	58	164	129	40	98	94	102.03
Glyma.02G084400	708	1681	1434	154	380	474	1158.14	1549.72	1434	241.702	281.674	352.143	1.95669	9.10387e-08	705	1470	1525	373	330	587	1327.98	1370.35	1389.25	469.629	284.605	340.655	-	ns	445	1713	1674	270	294	502	983.457	1361.66	1229.55	451.518	310.309	381.784	1.43961	0.000290624	557	1565	2184	217	1305	568	979.837
Glyma.02G085600	52	107	84	28	71	70	85.061	98.6437	84	43.9458	52.6285	52.0042	-	ns	54	138	159	69	83	152	101.717	128.645	144.847	86.8751	71.5824	88.2105	-	ns	75	268	206	33	58	107	165.751	213.033	151.306	55.1856	61.2175	81.3763	1.15401	0.0904492	74	323	364	41	406	150	130.176
Glyma.02G085800	62	183	261	103	305	275	101.419	168.708	261	161.658	226.08	204.302	-	ns	20	33	16	20	429	104	37.6731	30.7629	14.5758	25.1812	369.986	60.3546	-1.42111	0.080662	10	53	75	16	45	61	22.1002	42.1297	55.0873	26.7566	47.4963	46.3921	-	ns	11	56	63	16	240	119	19.3505
Glyma.02G093200	454	716	612	43	157	165	742.648	660.083	612	67.4882	116.376	122.581	1.70062	0.010733	244	702	932	45	119	152	459.612	654.411	849.038	56.6577	102.63	88.2105	-	ns	294	1222	1185	44	74	118	649.745	971.368	870.379	73.5808	78.1051	89.7421	2.08853	0.000290624	1263	4423	4015	49	1734	133	2221.79
Glyma.02G097700	42	140	162	137	315	386	68.7032	129.066	162	215.021	233.493	286.766	-	ns	23	49	86	90	361	262	43.324	45.6782	78.3447	113.315	311.34	152.047	-	ns	6	56	82	26	38	167	13.2601	44.5144	60.2287	43.4795	40.108	127.008	-	ns	31	53	84	73	124	216	54.5331
Glyma.02G099600	38	113	28	11	23	33	62.16	104.175	28	17.2644	17.0487	24.5163	-	ns	170	641	361	119	7	252	320.221	597.546	328.866	149.828	6.03707	146.244	-	ns	220	576	570	72	73	174	486.203	457.862	418.663	120.405	77.0496	132.332	-	ns	204	683	609	49	142	88	358.863
Glyma.02G103900	2641	7098	3961	6371	22173	17293	4320.12	6543.67	3961	9999.24	16435.7	12847.3	-1.24912	0.00151395	3056	8642	9110	5602	7567	15425	5756.45	8056.15	8299.07	7053.25	6526.07	8951.62	-	ns	2325	7572	8766	3481	6824	10254	5138.29	6018.98	6438.6	5821.24	7202.56	7798.44	-	ns	2937	9756	9915	3337	6614	17510	5166.57
Glyma.02G104000	1	1	1	72	104	249	1.63579	0.921903	1	113.004	77.0896	184.986	-2.62925	1.27199e-06	1	1	1	24	71	94	1.88365	0.932209	0.910985	30.2174	61.2331	54.5512	-2.12154	0.00041279	1	1	1	22	43	76	2.21002	0.7949	0.734497	36.7904	45.3854	57.8	-2.11899	0.000434729	1	1	1	43	1	115	1.75913
Glyma.02G104100	1	2	1	108	176	316	1.63579	1.84381	1	169.505	130.459	234.762	-2.6693	9.39978e-07	1	1	2	31	81	113	1.88365	0.932209	1.82197	39.0308	69.8575	65.5775	-2.10808	0.000451262	1	1	1	20	48	110	2.21002	0.7949	0.734497	33.4458	50.6628	83.6579	-2.16337	0.000305664	1	1	1	60	1	142	1.75913
Glyma.02G104900	865	1241	2833	359	571	1818	1414.96	1144.08	2833	563.448	423.252	1350.62	-	ns	238	358	513	400	5295	1089	448.31	333.731	467.335	503.624	4566.61	631.982	-1.41694	0.0664607	74	512	335	179	447	456	163.541	406.989	246.056	299.34	471.797	346.8	-	ns	136	415	637	380	1174	570	239.242
Glyma.02G105000	9	26	23	15	10	52	14.7221	23.9695	23	23.5424	7.41246	38.6317	-	ns	1	4	6	4	77	29	1.88365	3.72884	5.46591	5.03624	66.4078	16.8296	-1.43145	0.0848266	6	26	29	6	23	57	13.2601	20.6674	21.3004	10.0337	24.2759	43.35	-	ns	14	18	45	36	10	49	24.6279
Glyma.02G123200	1	1	5	2	28	37	1.63579	0.921903	5	3.13899	20.7549	27.4879	-	ns	1	2	4	33	23	46	1.88365	1.86442	3.64394	41.549	19.8361	26.6953	-1.49941	0.0623872	4	4	5	13	21	54	8.84006	3.1796	3.67248	21.7398	22.165	41.0684	-	ns	5	3	3	28	5	5	8.79567
Glyma.02G133000	20	49	72	21	61	69	32.7158	45.1733	72	32.9594	45.216	51.2613	-	ns	15	29	29	30	271	75	28.2548	27.0341	26.4186	37.7718	233.721	43.5249	-1.39151	0.0467947	7	33	38	18	24	33	15.4701	26.2317	27.9109	30.1012	25.3314	25.0974	-	ns	20	28	29	26	54	45	35.1827
Glyma.02G139000	7	28	25	19	96	78	11.4505	25.8133	25	29.8204	71.1597	57.9476	-	ns	8	11	14	28	105	98	15.0692	10.2543	12.7538	35.2537	90.5561	56.8726	-1.69605	0.00188217	15	28	31	27	29	67	33.1502	22.2572	22.7694	45.1518	30.6088	50.9553	-	ns	7	29	20	26	13	37	12.3139
Glyma.02G142600	17	47	104	19	54	71	27.8084	43.3295	104	29.8204	40.0273	52.7471	-	ns	9	6	18	16	100	216	16.9529	5.59325	16.3977	20.1449	86.2439	125.352	-1.70776	0.00655117	6	40	48	8	33	33	13.2601	31.796	35.2559	13.3783	34.8307	25.0974	-	ns	19	53	74	18	71	39	33.4235
Glyma.02G147300	820	1832	2996	885	3239	3048	1341.35	1688.93	2996	1389	2400.9	2264.41	-	ns	190	372	378	233	3979	901	357.894	346.782	344.352	293.361	3431.64	522.879	-	ns	148	490	750	170	519	666	327.082	389.501	550.873	284.289	547.791	506.511	-	ns	211	677	594	255	2177	1531	371.177
Glyma.02G149900	148	287	380	170	291	478	242.097	264.586	380	266.814	215.703	355.115	-	ns	57	179	181	180	642	411	107.368	166.865	164.888	226.631	553.686	238.517	-	ns	47	160	143	113	216	389	103.871	127.184	105.033	188.969	227.982	295.845	-	ns	55	318	232	81	271	282	96.7523
Glyma.02G200300	222	559	355	408	1981	920	363.145	515.344	355	640.353	1468.41	683.484	-1.01105	0.0983098	246	667	761	474	462	1383	463.379	621.783	693.26	596.794	398.447	802.599	-	ns	207	781	850	414	574	941	457.473	620.817	624.322	692.328	605.842	715.655	-	ns	383	1308	1198	367	630	1597	673.748
Glyma.02G238600	87	282	329	82	204	385	142.314	259.977	329	128.698	151.214	286.023	-	ns	8	8	13	12	365	34	15.0692	7.45767	11.8428	15.1087	314.79	19.7313	-1.50833	0.0593078	5	25	31	10	11	31	11.0501	19.8725	22.7694	16.7229	11.6102	23.5763	-	ns	12	47	51	12	394	51	21.1096
Glyma.02G245700	189	311	1589	47	331	955	309.164	286.712	1589	73.7662	245.353	709.486	-	ns	23	44	39	18	1105	497	43.324	41.0172	35.5284	22.6631	952.995	288.425	-1.48258	0.0673675	23	75	50	43	43	62	50.8304	59.6175	36.7248	71.9085	45.3854	47.1526	-	ns	28	185	234	32	611	108	49.2557
Glyma.02G262500	46	113	73	102	380	287	75.2463	104.175	73	160.088	281.674	213.217	-1.19959	0.00861352	53	198	213	115	140	316	99.8337	184.577	194.04	144.792	120.741	183.385	-	ns	41	165	196	83	165	309	90.6106	131.159	143.961	138.8	174.153	235.003	-	ns	37	135	135	48	155	235	65.0879
Glyma.02G274400	62	106	1613	86	247	948	101.419	97.7218	1613	134.976	183.088	704.286	-	ns	26	42	49	22	669	1229	48.975	39.1528	44.6383	27.6993	576.971	713.228	-1.49329	0.0642908	24	50	61	27	111	141	53.0404	39.745	44.8043	45.1518	117.158	107.234	-	ns	25	143	145	21	127	97	43.9783
Glyma.02G298300	11	27	34	9	14	21	17.9937	24.8914	34	14.1254	10.3774	15.6013	-	ns	7	23	9	7	16	29	13.1856	21.4408	8.19886	8.81341	13.799	16.8296	-	ns	20	54	48	7	6	17	44.2003	42.9246	35.2559	11.706	6.33285	12.929	1.35771	0.0977097	10	43	54	10	86	19	17.5913
Glyma.03G030600	6	40	34	12	107	90	9.81474	36.8761	34	18.8339	79.3134	66.8626	-	ns	23	14	10	57	332	296	43.324	13.0509	9.10985	71.7664	286.33	171.778	-1.63988	0.0240717	5	29	14	27	10	183	11.0501	23.0521	10.283	45.1518	10.5547	139.176	-	ns	2	9	5	19	14	38	3.51827
Glyma.03G031200	1	7	17	9	101	65	1.63579	6.45332	17	14.1254	74.8659	48.2896	-1.47216	0.0683039	16	21	37	38	38	157	30.1385	19.5764	33.7064	47.8443	32.7727	91.1122	-	ns	11	40	48	22	27	97	24.3102	31.796	35.2559	36.7904	28.4978	73.7711	-	ns	8	27	38	34	13	71	14.0731
Glyma.03G034900	52	176	182	13	68	74	85.061	162.255	182	20.4034	50.4048	54.9759	1.28704	0.0923962	62	121	134	27	61	92	116.787	112.797	122.072	33.9946	52.6088	53.3906	-	ns	40	141	124	14	37	62	88.4006	112.081	91.0776	23.4121	39.0525	47.1526	-	ns	37	131	158	18	211	45	65.0879
Glyma.03G035400	116	298	211	261	718	769	189.752	274.727	211	409.638	532.215	571.304	-1.04093	0.0189713	130	295	304	288	236	854	244.875	275.002	276.939	362.609	203.536	495.604	-	ns	102	385	434	199	344	730	225.422	306.036	318.772	332.786	363.083	555.184	-	ns	105	318	398	236	534	790	184.709
Glyma.03G036500	7	13	15	4	3	6	11.4505	11.9847	15	6.27797	2.22374	4.45751	-	ns	5	18	29	6	8	10	9.41827	16.7798	26.4186	7.55436	6.89951	5.80332	-	ns	11	32	26	3	5	5	24.3102	25.4368	19.0969	5.01687	5.27737	3.80263	1.48375	0.0566794	9	41	59	6	15	1	15.8322
Glyma.03G037100	5	10	11	36	60	106	8.17895	9.21903	11	56.5018	44.4748	78.7493	-2.04008	1.03191e-05	4	13	18	62	93	143	7.53461	12.1187	16.3977	78.0617	80.2068	82.9875	-2.1127	1.77506e-06	5	16	13	37	47	86	11.0501	12.7184	9.54846	61.8747	49.6073	65.4053	-1.87677	8.42391e-05	7	9	16	36	22	85	12.3139
Glyma.03G039200	12	19	31	33	64	76	19.6295	17.5162	31	51.7933	47.4398	56.4617	-1.0545	0.0157751	8	27	25	37	58	73	15.0692	25.1697	22.7746	46.5852	50.0214	42.3642	-	ns	11	28	36	30	39	66	24.3102	22.2572	26.4419	50.1687	41.1635	50.1947	-	ns	9	32	34	23	41	48	15.8322
Glyma.03G039300	22	62	90	55	155	197	35.9874	57.158	90	86.3222	114.893	146.355	-	ns	14	53	70	70	175	174	26.3712	49.4071	63.7689	88.1341	150.927	100.978	-	ns	22	79	88	48	74	140	48.6203	62.7971	64.6357	80.2699	78.1051	106.474	-	ns	21	57	111	73	105	111	36.9418
Glyma.03G043000	45	118	82	14	38	32	73.6105	108.785	82	21.9729	28.1674	23.7734	1.3468	0.0649253	37	87	92	16	30	30	69.6952	81.1022	83.8106	20.145	25.8732	17.41	-	ns	27	129	114	5	10	17	59.6704	102.542	83.7327	8.36145	10.5547	12.929	2.06519	8.42391e-05	28	95	111	8	137	27	49.2557
Glyma.03G043100	21	60	39	4	7	5	34.3516	55.3142	39	6.27797	5.18872	3.71459	1.61621	0.0341381	15	38	46	6	7	8	28.2548	35.4239	41.9053	7.55436	6.03707	4.64266	-	ns	22	48	52	3	2	14	48.6203	38.1552	38.1938	5.01687	2.11095	10.6474	-	ns	21	39	53	3	70	1	36.9418
Glyma.03G045300	54	122	119	15	27	34	88.3326	112.472	119	23.5424	20.0136	25.2592	1.57993	0.01219	38	91	132	22	26	31	71.5789	84.831	120.25	27.6993	22.4234	17.9903	-	ns	37	156	181	19	20	24	81.7706	124.004	132.944	31.7735	21.1095	18.2526	1.61707	0.00992013	30	123	165	13	166	24	52.774
Glyma.03G045600	29	66	51	6	20	52	47.4379	60.8456	51	9.41696	14.8249	38.6317	-	ns	59	222	221	56	57	88	111.136	206.95	201.328	70.5073	49.159	51.0692	-	ns	64	164	157	39	29	98	141.441	130.364	115.316	65.2193	30.6088	74.5316	-	ns	77	279	278	55	91	85	135.453
Glyma.03G046500	14	26	26	32	110	139	22.9011	23.9695	26	50.2238	81.5371	103.266	-1.44112	0.00138186	11	14	28	39	86	116	20.7202	13.0509	25.5076	49.1033	74.1697	67.3185	-1.42083	0.00232173	14	31	43	34	43	93	30.9402	24.6419	31.5834	56.8579	45.3854	70.729	-	ns	7	28	30	22	30	75	12.3139
Glyma.03G047000	451	1140	1101	165	514	663	737.741	1050.97	1101	258.966	381.001	492.554	1.11354	0.0884612	352	724	756	219	591	614	663.046	674.919	688.705	275.734	509.701	356.324	-	ns	294	1034	952	176	233	465	649.745	821.927	699.241	294.323	245.925	353.645	-	ns	273	926	1124	200	1382	408	480.243
Glyma.03G047700	100	363	454	241	424	943	163.579	334.651	454	378.248	314.288	700.571	-	ns	14	8	33	48	526	99	26.3712	7.45767	30.0625	60.4348	453.643	57.4529	-1.86495	0.00277529	4	37	39	24	48	65	8.84006	29.4113	28.6454	40.135	50.6628	49.4342	-	ns	24	57	92	120	516	144	42.2192
Glyma.03G048300	43	149	76	65	196	256	70.3389	137.364	76	102.017	145.284	190.187	-	ns	22	36	44	57	184	165	41.4404	33.5595	40.0833	71.7664	158.689	95.7548	-	ns	22	92	63	56	54	119	48.6203	73.1308	46.2733	93.6483	56.9956	90.5027	-	ns	13	63	122	102	170	116	22.8687
Glyma.03G048600	1	1	1	210	235	498	1.63579	0.921903	1	329.594	174.193	369.973	-2.47566	9.22189e-06	1	1	1	27	306	69	1.88365	0.932209	0.910985	33.9946	263.906	40.0429	-2.18419	0.000205203	1	1	1	14	27	27	2.21001	0.7949	0.734497	23.4121	28.4978	20.5342	-1.5325	0.064679	1	1	1	77	2	127	1.75913
Glyma.03G048700	1	1	1	80	96	203	1.63579	0.921903	1	125.559	71.1597	150.812	-2.21796	0.000136206	1	1	1	5	102	29	1.88365	0.932209	0.910985	6.2953	87.9688	16.8296	-1.73201	0.0120052	1	1	1	3	11	14	2.21001	0.7949	0.734497	5.01687	11.6102	10.6474	-	ns	1	1	1	27	1	48	1.75913
Glyma.03G054900	43	89	134	6	11	22	70.3389	82.0494	134	9.41696	8.15371	16.3442	2.06247	0.000136206	13	34	58	18	63	37	24.4875	31.6951	52.8371	22.6631	54.3336	21.4723	-	ns	24	76	67	22	15	31	53.0404	60.4124	49.2113	36.7904	15.8321	23.5763	-	ns	34	123	162	25	192	33	59.8105
Glyma.03G057100	87	161	40	31	98	280	142.314	148.426	40	48.6543	72.6422	208.017	-	ns	11	67	83	30	66	43	20.7202	62.458	75.6118	37.7718	56.9209	24.9543	-	ns	9	6	10	47	29	51	19.8901	4.7694	7.34497	78.5976	30.6088	38.7869	-	ns	14	79	156	308	394	442	24.6279
Glyma.03G057800	6	24	24	1	2	2	9.81474	22.1257	24	1.56949	1.48249	1.48584	1.50197	0.0734959	17	31	22	1	1	1	32.0221	28.8985	20.0417	1.25906	0.862439	0.580332	-	ns	7	23	44	1	1	1	15.4701	18.2827	32.3179	1.67229	1.05547	0.760526	1.65983	0.0289519	3	27	21	1	42	1	5.2774
Glyma.03G058800	29	60	62	1	1	1	47.4379	55.3142	62	1.56949	0.741247	0.742918	2.2757	8.06691e-05	14	36	36	1	1	1	26.3712	33.5595	32.7955	1.25906	0.862439	0.580332	-	ns	10	64	37	1	1	1	22.1001	50.8736	27.1764	1.67229	1.05547	0.760526	1.9274	0.00294944	18	40	41	1	59	1	31.6644
Glyma.03G063900	32	69	118	38	102	166	52.3453	63.6113	118	59.6408	75.6071	123.324	-	ns	10	11	6	11	161	42	18.8365	10.2543	5.46591	13.8497	138.853	24.374	-1.51976	0.0381664	11	23	35	6	20	18	24.3102	18.2827	25.7074	10.0337	21.1095	13.6895	-	ns	13	26	37	18	58	73	22.8687
Glyma.03G065300	22	55	56	1	1	1	35.9874	50.7047	56	1.56949	0.741247	0.742918	2.04842	0.000809061	14	46	52	1	1	1	26.3712	42.8816	47.3712	1.25906	0.862439	0.580332	-	ns	15	39	40	1	1	1	33.1502	31.0011	29.3799	1.67229	1.05547	0.760526	1.76124	0.0123501	14	57	69	1	80	1	24.6279
Glyma.03G065500	84	177	183	1	1	2	137.406	163.177	183	1.56949	0.741247	1.48584	2.16562	0.000215205	57	137	109	1	1	1	107.368	127.713	99.2973	1.25906	0.862439	0.580332	-	ns	45	114	119	1	1	1	99.4507	90.6186	87.4051	1.67229	1.05547	0.760526	1.99362	0.00139891	43	158	174	1	191	1	75.6427
Glyma.03G065700	1	1	1	15	32	66	1.63579	0.921903	1	23.5424	23.7199	49.0326	-1.99657	0.00138464	1	1	1	10	56	31	1.88365	0.932209	0.910985	12.5906	48.2966	17.9903	-1.8566	0.00445727	1	1	1	25	27	46	2.21001	0.7949	0.734497	41.8073	28.4978	34.9842	-2.06067	0.000820139	1	1	1	18	1	38	1.75913
Glyma.03G066800	441	293	1300	84	303	361	721.383	270.118	1300	131.838	224.598	268.193	1.35665	0.0674941	117	442	476	145	674	387	220.387	412.036	433.629	182.564	581.284	224.589	-	ns	132	441	392	127	153	293	291.722	350.551	287.923	212.381	161.488	222.834	-	ns	152	604	686	146	856	293	267.388
Glyma.03G067100	5	5	3	93	275	220	8.17895	4.60952	3	145.963	203.843	163.442	-2.61091	1.12058e-06	2	1	1	128	177	308	3.76731	0.932209	0.910985	161.16	152.652	178.742	-2.9663	1.21874e-08	1	4	6	75	145	225	2.21001	3.1796	4.40698	125.422	153.044	171.119	-2.71223	5.38798e-07	2	1	3	79	5	275	3.51827
Glyma.03G068900	2	2	1	67	241	196	3.27158	1.84381	1	105.156	178.64	145.612	-2.3878	2.39885e-05	1	1	1	75	167	261	1.88365	0.932209	0.910985	94.4294	144.027	151.467	-2.43332	1.36775e-05	1	1	1	63	126	215	2.21001	0.7949	0.734497	105.354	132.99	163.513	-2.45348	1.58007e-05	2	1	1	62	1	281	3.51827
Glyma.03G070300	35	107	98	146	379	385	57.2526	98.6437	98	229.146	280.932	286.023	-1.37558	0.00445384	49	93	124	181	651	671	92.299	86.6954	112.962	227.89	561.448	389.403	-1.69183	5.17482e-05	32	135	160	141	237	398	70.7205	107.311	117.519	235.793	250.147	302.69	-1.17604	0.0468849	44	148	199	158	140	475	77.4019
Glyma.03G075200	72	168	144	51	77	83	117.777	154.88	144	80.0442	57.076	61.6621	-	ns	65	228	195	80	71	122	122.438	212.544	177.642	100.725	61.2332	70.8005	-	ns	80	240	263	34	40	115	176.801	190.776	193.173	56.8579	42.219	87.4605	1.39473	0.000212806	61	230	256	54	166	108	107.307
Glyma.03G078600	226	420	441	114	178	255	369.688	387.199	441	178.922	131.942	189.444	1.17023	0.000133538	300	458	543	126	179	275	565.096	426.952	494.665	158.641	154.376	159.591	-	ns	177	503	539	152	196	193	391.173	399.835	395.894	254.188	206.873	146.782	-	ns	234	1037	1314	147	352	396	411.637
Glyma.03G082100	42	64	183	63	100	168	68.7031	59.0018	183	98.8781	74.1247	124.81	-	ns	22	49	84	71	598	121	41.4404	45.6782	76.5227	89.3932	515.738	70.2202	-1.35299	0.0830475	18	74	86	32	40	91	39.7803	58.8226	63.1667	53.5133	42.219	69.2079	-	ns	16	88	124	35	157	134	28.1461
Glyma.03G083600	30	59	45	1	1	2	49.0737	54.3923	45	1.56949	0.741247	1.48584	2.08153	0.000590814	35	74	63	1	1	1	65.9279	68.9835	57.392	1.25906	0.862439	0.580332	-	ns	27	83	106	1	1	1	59.6704	65.9767	77.8567	1.67229	1.05547	0.760526	2.22558	0.000170661	18	117	129	1	75	1	31.6644
Glyma.03G087500	11	30	45	78	226	232	17.9937	27.6571	45	122.421	167.522	172.357	-1.98976	1.20009e-07	20	47	54	133	278	281	37.6731	43.8138	49.1932	167.455	239.758	163.073	-1.82401	1.05342e-06	21	75	50	94	121	223	46.4103	59.6175	36.7249	157.195	127.712	169.597	-1.44175	0.000501781	14	61	62	80	80	196	24.6279
Glyma.03G089300	14	30	55	12	40	51	22.9011	27.6571	55	18.8339	29.6499	37.8888	-	ns	2	14	20	11	195	34	3.76731	13.0509	18.2197	13.8497	168.175	19.7313	-1.43794	0.0741578	8	23	21	7	15	25	17.6801	18.2827	15.4244	11.706	15.8321	19.0132	-	ns	2	19	13	10	33	32	3.51827
Glyma.03G091100	137	424	317	151	323	356	224.103	390.887	317	236.994	239.423	264.479	-	ns	231	423	487	246	138	512	435.124	394.325	443.65	309.728	119.016	297.13	-	ns	255	1138	927	169	210	466	563.554	904.596	680.879	282.617	221.65	354.405	1.10365	0.0957125	270	1225	1315	210	1172	571	474.966
Glyma.03G094800	28	79	133	24	85	162	45.8021	72.8304	133	37.6679	63.0059	120.353	-	ns	3	1	2	1	98	13	5.65096	0.932209	1.82197	1.25906	84.519	7.54432	-1.47352	0.0690865	1	5	8	2	3	5	2.21001	3.9745	5.87598	3.34458	3.16642	3.80263	-	ns	1	2	8	6	24	38	1.75913
Glyma.03G098800	17	51	76	62	182	153	27.8084	47.0171	76	97.3086	134.907	113.666	-	ns	21	27	25	44	291	174	39.5567	25.1697	22.7746	55.3986	250.97	100.978	-1.70562	0.00115581	10	52	51	26	43	92	22.1001	41.3348	37.4593	43.4796	45.3854	69.9684	-	ns	9	31	40	28	65	123	15.8322
Glyma.03G111000	13	28	16	25	72	55	21.2653	25.8133	16	39.2373	53.3698	40.8605	-	ns	265	312	241	13	36	52	499.168	290.849	219.547	16.3678	31.0478	30.1773	-	ns	158	728	745	14	23	37	349.182	578.687	547.2	23.4121	24.2759	28.1395	3.60658	4.62427e-28	55	200	258	16	27	55	96.7523
Glyma.03G117900	1	1	1	39	81	59	1.63579	0.921903	1	61.2103	60.041	43.8321	-2.32337	4.61781e-05	1	1	1	55	66	140	1.88365	0.932209	0.910985	69.2482	56.9209	81.2465	-2.447	1.12899e-05	1	1	1	33	87	105	2.21001	0.7949	0.734497	55.1856	91.8263	79.8553	-2.52261	7.06066e-06	1	1	1	34	1	107	1.75913
Glyma.03G121500	1006	1781	1431	397	1542	953	1645.6	1641.91	1431	623.089	1143	708	-	ns	1061	1589	1298	124	478	828	1998.56	1481.28	1182.46	156.123	412.246	480.515	-	ns	78	423	594	106	302	491	172.381	336.243	436.291	177.263	318.753	373.418	-	ns	365	1155	1501	157	691	591	642.084
Glyma.03G121600	215	397	299	63	322	204	351.695	365.996	299	98.8781	238.681	151.555	-	ns	235	356	312	37	106	214	442.659	331.866	284.227	46.5852	91.4185	124.191	-	ns	21	125	142	26	111	110	46.4103	99.3625	104.299	43.4796	117.158	83.6579	-	ns	82	303	336	40	117	164	144.249
Glyma.03G125000	11	17	84	5	8	12	17.9937	15.6724	84	7.84747	5.92997	8.91501	1.41586	0.0977952	12	33	59	38	102	42	22.6039	30.7629	53.7481	47.8443	87.9688	24.374	-	ns	6	55	19	4	12	39	13.2601	43.7195	13.9554	6.68916	12.6657	29.6605	-	ns	19	37	59	30	59	35	33.4235
Glyma.03G152200	602	1301	2084	534	1207	1882	984.745	1199.4	2084	838.11	894.684	1398.17	-	ns	95	204	152	126	2653	384	178.947	190.171	138.47	158.641	2288.05	222.848	-1.41923	0.0789525	67	320	359	94	266	306	148.071	254.368	263.684	157.195	280.756	232.721	-	ns	134	406	408	132	1886	737	235.724
Glyma.03G165800	7	9	41	2	5	26	11.4505	8.29713	41	3.13899	3.70623	19.3159	-	ns	10	102	20	2	9	11	18.8365	95.0853	18.2197	2.51812	7.76195	6.38365	-	ns	21	73	68	5	9	19	46.4103	58.0277	49.9458	8.36145	9.49927	14.45	-	ns	27	133	112	13	127	13	47.4966
Glyma.03G207800	1	1	1	16	38	52	1.63579	0.921903	1	25.1119	28.1674	38.6317	-1.54212	0.0537486	1	1	1	1	40	65	1.88365	0.932209	0.910985	1.25906	34.4975	37.7216	-1.43736	0.0746942	1	1	1	32	63	44	2.21001	0.7949	0.734497	53.5133	66.4949	33.4632	-1.74566	0.0126034	1	1	1	18	1	132	1.75913
Glyma.03G216300	64	140	151	89	114	108	104.691	129.066	151	139.685	84.5021	80.2351	-	ns	75	242	259	181	117	253	141.274	225.595	235.945	227.89	100.905	146.824	-	ns	47	236	261	43	68	94	103.871	187.596	191.704	71.9085	71.7722	71.4895	1.02122	0.0972442	66	231	299	81	200	138	116.103
Glyma.03G223600	10	30	16	74	537	53	16.3579	27.6571	16	116.142	398.049	39.3746	-1.83136	0.00487905	24	72	99	42	170	179	45.2077	67.1191	90.1875	52.8805	146.615	103.879	-	ns	9	30	100	7	19	56	19.8901	23.847	73.4497	11.706	20.054	42.5895	-	ns	6	23	29	9	29	106	10.5548
Glyma.03G230000	2672	6478	10004	3083	8778	10574	4370.83	5972.09	10004	4838.75	6506.66	7855.61	-	ns	287	351	433	232	7594	1166	540.609	327.205	394.457	292.102	6549.36	676.667	-1.47331	0.0642908	124	432	800	156	440	593	274.042	343.397	587.598	260.877	464.409	450.992	-	ns	426	1437	1547	692	8988	3973	749.391
Glyma.03G241600	3	5	8	8	13	20	4.90737	4.60952	8	12.5559	9.6362	14.8583	-	ns	3	9	12	13	9	43	5.65096	8.38988	10.9318	16.3678	7.76195	24.9543	-	ns	4	9	11	23	34	39	8.84006	7.1541	8.07947	38.4627	35.8861	29.6605	-1.44646	0.0572704	6	19	14	16	6	44	10.5548
Glyma.03G259200	45	152	156	52	71	161	73.6105	140.129	156	81.6137	52.6285	119.61	-	ns	7	13	17	13	318	25	13.1856	12.1187	15.4867	16.3678	274.255	14.5083	-1.5525	0.0434898	4	25	19	5	9	18	8.84006	19.8725	13.9554	8.36145	9.49927	13.6895	-	ns	9	25	46	14	90	43	15.8322
Glyma.04G006800	4	33	85	17	61	41	6.54316	30.4228	85	26.6814	45.216	30.4596	-	ns	1	2	1	2	169	51	1.88365	1.86442	0.910985	2.51812	145.752	29.5969	-1.86024	0.00414202	1	3	4	2	7	2	2.21001	2.3847	2.93799	3.34458	7.38832	1.52105	-	ns	2	7	7	1	11	11	3.51827
Glyma.04G006900	7	29	35	12	40	60	11.4505	26.7352	35	18.8339	29.6499	44.575	-	ns	1	5	2	2	76	51	1.88365	4.66105	1.82197	2.51812	65.5453	29.5969	-1.64666	0.0249223	5	8	6	3	4	18	11.0501	6.3592	4.40698	5.01687	4.2219	13.6895	-	ns	1	11	10	1	6	17	1.75913
Glyma.04G041500	17	49	17	8	39	17	27.8084	45.1733	17	12.5559	28.9086	12.6296	-	ns	38	151	169	35	7	74	71.5789	140.764	153.956	44.0671	6.03707	42.9446	-	ns	51	140	121	9	24	42	112.711	111.286	88.8741	15.0506	25.3314	31.9421	1.51158	0.0211498	46	104	108	8	31	34	80.9201
Glyma.04G041600	7	14	15	11	35	37	11.4505	12.9067	15	17.2644	25.9436	27.488	-	ns	3	7	6	10	52	28	5.65096	6.52546	5.46591	12.5906	44.8468	16.2493	-1.4659	0.026718	2	10	14	9	17	20	4.42003	7.949	10.283	15.0506	17.9431	15.2105	-	ns	5	8	8	8	13	17	8.79567
Glyma.04G044900	108	270	2326	166	1338	2303	176.665	248.914	2326	260.536	991.788	1710.94	-	ns	23	106	72	60	1225	1773	43.324	98.8142	65.5909	75.5435	1056.49	1028.93	-1.5662	0.042721	22	74	73	56	129	328	48.6203	58.8226	53.6183	93.6483	136.156	249.453	-	ns	48	339	380	51	546	154	84.4384
Glyma.04G055400	279	827	1084	402	1191	1277	456.385	762.414	1084	630.937	882.824	948.706	-	ns	89	67	47	41	1654	346	167.645	62.458	42.8163	51.6214	1426.47	200.795	-1.39592	0.0980325	44	248	397	34	189	222	97.2407	197.135	291.595	56.8579	199.485	168.837	-	ns	51	151	164	85	1034	534	89.7158
Glyma.04G056100	17	68	28	13	22	24	27.8084	62.6894	28	20.4034	16.3074	17.83	-	ns	34	124	143	24	7	53	64.0442	115.594	130.271	30.2174	6.03707	30.7576	-	ns	24	96	82	20	14	64	53.0404	76.3104	60.2287	33.4458	14.7766	48.6737	-	ns	40	164	210	35	38	51	70.3653
Glyma.04G056500	2	9	4	12	11	12	3.27158	8.29713	4	18.8339	8.15371	8.91501	-	ns	9	23	24	68	380	170	16.9529	21.4408	21.8636	85.616	327.727	98.6565	-2.12141	5.17482e-05	6	24	26	15	31	79	13.2601	19.0776	19.0969	25.0844	32.7197	60.0816	-	ns	2	4	13	6	3	13	3.51827
Glyma.04G060500	112	369	101	79	156	167	183.208	340.182	101	123.99	115.634	124.067	-	ns	137	248	204	35	53	157	258.061	231.188	185.841	44.0671	45.7092	91.1122	-	ns	95	347	377	39	72	107	209.952	275.83	276.905	65.2193	75.9942	81.3763	1.35006	0.0520533	86	349	378	47	454	142	151.286
Glyma.04G060900	3	12	17	5	15	23	4.90737	11.0628	17	7.84747	11.1187	17.0871	-	ns	6	3	8	23	32	37	11.3019	2.79663	7.28788	28.9584	27.598	21.4723	-1.47537	0.0138748	6	21	12	9	16	29	13.2601	16.6929	8.81396	15.0506	16.8876	22.0553	-	ns	5	8	13	13	26	30	8.79567
Glyma.04G062700	15	31	32	95	313	324	24.5368	28.579	32	149.102	232.01	240.705	-2.21389	9.5833e-07	9	14	27	84	336	278	16.9529	13.0509	24.5966	105.761	289.779	161.332	-2.53974	1.08621e-08	8	24	26	55	93	171	17.6801	19.0776	19.0969	91.976	98.1591	130.05	-1.90928	0.000129785	14	37	51	72	51	272	24.6279
Glyma.04G083200	23	62	92	16	40	53	37.6232	57.158	92	25.1119	29.6499	39.3746	-	ns	10	12	18	17	174	55	18.8365	11.1865	16.3977	21.404	150.064	31.9183	-1.40279	0.0682238	5	18	31	10	13	24	11.0501	14.3082	22.7694	16.7229	13.7212	18.2526	-	ns	12	9	31	9	44	34	21.1096
Glyma.04G092100	10	13	338	13	50	220	16.3579	11.9847	338	20.4034	37.0623	163.442	-	ns	10	14	29	13	284	562	18.8365	13.0509	26.4186	16.3678	244.933	326.147	-1.39927	0.09676	11	22	30	9	40	46	24.3102	17.4878	22.0349	15.0506	42.219	34.9842	-	ns	11	35	46	8	29	36	19.3505
Glyma.04G110500	3	4	2	10	34	36	4.90737	3.68761	2	15.6949	25.2024	26.745	-	ns	1	2	1	19	41	42	1.88365	1.86442	0.910985	23.9221	35.36	24.374	-1.40538	0.0870897	1	1	1	13	1	77	2.21001	0.7949	0.734497	21.7398	1.05547	58.5605	-1.46665	0.0891648	1	1	1	16	2	1	1.75913
Glyma.04G114500	27	86	65	22	32	41	44.1663	79.2837	65	34.5289	23.7199	30.4596	-	ns	29	71	57	19	33	42	54.626	66.1869	51.9261	23.9221	28.4605	24.374	-	ns	29	76	99	15	24	1	64.0905	60.4124	72.7152	25.0844	25.3314	0.760526	1.40145	0.0686733	22	94	86	10	91	83	38.7009
Glyma.04G114600	11	51	47	10	16	16	17.9937	47.0171	47	15.6949	11.8599	11.8867	-	ns	15	30	28	11	18	17	28.2548	27.9663	25.5076	13.8497	15.5239	9.86565	-	ns	12	31	41	6	11	1	26.5202	24.6419	30.1144	10.0337	11.6102	0.760526	1.43143	0.043778	16	49	57	10	53	33	28.1461
Glyma.04G142000	2	1	3	25	38	62	3.27158	0.921903	3	39.2373	28.1674	46.0609	-1.76948	0.010733	1	2	2	15	37	33	1.88365	1.86442	1.82197	18.8859	31.9102	19.151	-1.5509	0.0459522	1	1	2	11	1	51	2.21001	0.7949	1.46899	18.3952	1.05547	38.7869	-1.55184	0.0621197	2	1	1	12	6	3	3.51827
Glyma.04G163200	1	1	1	22	97	70	1.63579	0.921903	1	34.5289	71.9009	52.0042	-2.35824	3.07261e-05	1	1	1	26	41	70	1.88365	0.932209	0.910985	32.7355	35.36	40.6232	-2.10167	0.000455558	1	1	1	18	41	88	2.21001	0.7949	0.734497	30.1012	43.2745	66.9263	-2.29725	7.78208e-05	1	1	1	15	1	70	1.75913
Glyma.04G188200	46	168	113	48	124	178	75.2463	154.88	113	75.3357	91.9146	132.239	-	ns	93	202	233	99	49	101	175.18	188.306	212.26	124.647	42.2595	58.6135	-	ns	66	223	275	69	101	75	145.861	177.263	201.987	115.388	106.603	57.0395	-	ns	71	268	291	81	186	136	124.898
Glyma.04G189800	84	263	182	92	237	350	137.406	242.461	182	144.393	175.675	260.021	-	ns	88	130	114	58	46	102	165.762	121.187	103.852	73.0254	39.6722	59.1939	-	ns	51	203	199	53	66	83	112.711	161.365	146.165	88.6314	69.6613	63.1237	-	ns	55	198	188	69	264	162	96.7523
Glyma.04G195600	2	7	2	585	1428	1432	3.27158	6.45332	2	918.154	1058.5	1063.86	-2.60763	1.72118e-06	2	6	6	744	1008	1881	3.76731	5.59326	5.46591	936.74	869.338	1091.61	-2.56861	3.42575e-06	1	3	1	600	778	1487	2.21001	2.3847	0.734497	1003.37	821.159	1130.9	-2.66261	1.30119e-06	1	7	4	588	3	1772	1.75913
Glyma.04G197600	12	27	42	66	144	148	19.6295	24.8914	42	103.587	106.74	109.952	-	ns	6	25	10	21	241	110	11.3019	23.3052	9.10985	26.4402	207.848	63.8365	-1.87203	0.000974095	6	10	21	28	36	87	13.2601	7.949	15.4244	46.8241	37.9971	66.1658	-1.37732	0.0995305	9	16	22	36	38	97	15.8322
Glyma.04G204900	7	23	16	1	1	1	11.4505	21.2038	16	1.56949	0.741247	0.742918	1.76751	0.010733	9	15	19	1	1	1	16.9529	13.9831	17.3087	1.25906	0.862439	0.580332	-	ns	10	21	27	1	1	1	22.1001	16.6929	19.8314	1.67229	1.05547	0.760526	-	ns	10	26	31	1	37	2	17.5913
Glyma.04G206000	30	62	25	4	35	43	49.0737	57.158	25	6.27797	25.9436	31.9455	-	ns	11	43	56	4	10	18	20.7202	40.085	51.0151	5.03624	8.62439	10.446	-	ns	24	46	51	7	19	23	53.0404	36.5654	37.4593	11.706	20.054	17.4921	-	ns	20	69	41	7	92	14	35.1827
Glyma.04G207600	86	110	149	5	6	23	140.678	101.409	149	7.84747	4.44748	17.0871	1.91236	0.00276016	55	129	161	3	14	9	103.601	120.255	146.669	3.77718	12.0741	5.22299	-	ns	41	175	261	3	2	7	90.6106	139.107	191.704	5.01687	2.11095	5.32369	2.38346	3.01544e-05	47	224	261	3	150	7	82.6793
Glyma.04G209900	44	129	170	71	233	207	71.9747	118.925	170	111.434	172.71	153.784	-	ns	21	39	36	31	283	132	39.5567	36.3562	32.7955	39.0308	244.07	76.6038	-	ns	13	57	90	26	69	88	28.7302	45.3093	66.1047	43.4796	72.8277	66.9263	-	ns	23	80	54	28	148	160	40.4601
Glyma.04G211000	65	96	115	135	425	351	106.326	88.5027	115	211.882	315.03	260.764	-1.23032	0.000340585	31	160	108	145	282	418	58.3933	149.154	98.3864	182.564	243.208	242.579	-	ns	42	131	147	123	222	339	92.8207	104.132	107.971	205.692	234.315	257.818	-1.07916	0.00534755	50	163	166	114	177	325	87.9567
Glyma.04G212600	56	133	116	42	113	84	91.6042	122.613	116	65.9187	83.7609	62.4051	-	ns	56	186	186	41	95	122	105.485	173.391	169.443	51.6214	81.9317	70.8005	-	ns	64	174	177	37	50	94	141.441	138.313	130.006	61.8747	52.7737	71.4895	1.026	0.00977459	73	213	253	43	176	143	128.417
Glyma.04G215200	3	3	4	16	39	41	4.90737	2.76571	4	25.1119	28.9086	30.4596	-1.86135	0.00159043	1	5	7	22	32	67	1.88365	4.66105	6.37689	27.6993	27.598	38.8823	-1.8302	0.00164432	2	2	5	28	29	76	4.42003	1.5898	3.67248	46.8241	30.6088	57.8	-2.47771	1.32558e-06	1	6	8	19	8	49	1.75913
Glyma.04G215300	4	5	8	21	49	51	6.54316	4.60952	8	32.9594	36.3211	37.8888	-1.74716	0.00245888	3	13	12	31	64	80	5.65096	12.1187	10.9318	39.0308	55.1961	46.4266	-1.63428	0.00432856	6	18	18	21	42	62	13.2601	14.3082	13.2209	35.1181	44.3299	47.1526	-	ns	9	20	27	24	7	63	15.8322
Glyma.04G222100	167	547	355	309	575	502	273.177	504.281	355	484.974	426.217	372.945	-	ns	79	125	194	129	1888	319	148.809	116.526	176.731	162.419	1628.28	185.126	-1.35909	0.0940707	52	237	384	79	142	335	114.921	188.391	282.047	132.111	149.877	254.776	-	ns	72	202	216	99	1091	460	126.658
Glyma.04G225500	32	120	213	83	117	395	52.3453	110.628	213	130.268	86.7258	293.452	-	ns	19	27	71	63	450	183	35.7894	25.1697	64.6799	79.3207	388.097	106.201	-1.44199	0.0526753	10	22	29	22	15	76	22.1001	17.4878	21.3004	36.7904	15.8321	57.8	-	ns	33	143	160	62	139	113	58.0514
Glyma.04G228400	144	417	174	441	1332	637	235.554	384.434	174	692.147	987.34	473.238	-1.21197	0.0250548	363	706	521	359	519	1309	683.766	658.14	474.623	452.002	447.606	759.655	-	ns	212	640	763	264	724	808	468.523	508.736	560.421	441.485	764.163	614.505	-	ns	131	461	401	155	398	907	230.446
Glyma.04G254300	24	96	101	57	86	191	39.2589	88.5027	101	89.4611	63.7472	141.897	-	ns	17	42	58	54	250	131	32.0221	39.1528	52.8371	67.9892	215.61	76.0235	-	ns	14	49	61	24	22	68	30.9402	38.9501	44.8043	40.135	23.2204	51.7158	-	ns	31	103	100	36	91	133	54.5331
Glyma.05G002000	73	156	332	54	79	189	119.413	143.817	332	84.7527	58.5585	140.411	-	ns	8	9	9	6	328	35	15.0692	8.38988	8.19886	7.55436	282.88	20.3116	-1.39421	0.0992754	4	17	21	6	20	11	8.84006	13.5133	15.4244	10.0337	21.1095	8.36579	-	ns	13	20	20	5	242	41	22.8687
Glyma.05G007400	16	22	33	10	22	15	26.1726	20.2819	33	15.6949	16.3074	11.1438	-	ns	24	57	44	16	13	45	45.2077	53.1359	40.0833	20.145	11.2117	26.115	-	ns	23	72	74	25	43	63	50.8304	57.2328	54.3528	41.8073	45.3854	47.9132	-	ns	39	111	99	27	65	40	68.6062
Glyma.05G013000	81	236	278	116	303	328	132.499	217.569	278	182.061	224.598	243.677	-	ns	14	12	15	12	400	55	26.3712	11.1865	13.6648	15.1087	344.976	31.9183	-1.51896	0.0542316	7	41	63	8	43	40	15.4701	32.5909	46.2733	13.3783	45.3854	30.4211	-	ns	12	64	65	25	339	125	21.1096
Glyma.05G029900	189	597	415	245	678	413	309.164	550.376	415	384.526	502.565	306.825	-	ns	28	33	31	27	71	80	52.7423	30.7629	28.2405	33.9946	61.2332	46.4266	-	ns	11	50	78	7	32	53	24.3102	39.745	57.2908	11.706	33.7752	40.3079	-	ns	26	86	100	45	855	223	45.7375
Glyma.05G034800	86	271	215	123	322	419	140.678	249.836	215	193.048	238.681	311.282	-	ns	47	76	80	91	724	243	88.5317	70.8479	72.8788	114.574	624.406	141.021	-1.48322	0.0095749	31	117	101	58	193	196	68.5105	93.0033	74.1842	96.9928	203.707	149.063	-	ns	35	102	88	82	199	193	61.5697
Glyma.05G039700	5	10	13	6	40	22	8.17895	9.21903	13	9.41696	29.6499	16.3442	-	ns	8	15	9	22	16	50	15.0692	13.9831	8.19886	27.6993	13.799	29.0166	-	ns	2	14	6	17	31	45	4.42003	11.1286	4.40698	28.4289	32.7197	34.2237	-1.44572	0.0686733	2	15	16	14	8	52	3.51827
Glyma.05G040900	173	387	268	366	1424	788	282.992	356.777	268	574.435	1055.54	585.419	-1.09811	0.0589252	268	793	1001	637	505	1559	504.819	739.242	911.896	802.021	435.531	904.738	-	ns	253	859	833	501	669	1111	559.134	682.819	611.836	837.817	706.112	844.945	-	ns	409	1360	1397	425	488	1637	719.486
Glyma.05G041400	2	7	6	28	94	96	3.27158	6.45332	6	43.9458	69.6772	71.3201	-2.21373	4.32909e-05	2	6	4	33	69	82	3.76731	5.59326	3.64394	41.5489	59.5083	47.5872	-2.14071	0.00011591	1	1	4	32	54	90	2.21001	0.7949	2.93799	53.5133	56.9956	68.4474	-2.74982	1.11441e-07	2	6	5	23	3	54	3.51827
Glyma.05G042800	14	36	35	1	4	6	22.9011	33.1885	35	1.56949	2.96499	4.45751	1.63454	0.0307085	5	16	14	8	5	7	9.41827	14.9154	12.7538	10.0725	4.31219	4.06233	-	ns	2	12	8	3	8	2	4.42003	9.5388	5.87598	5.01687	8.44379	1.52105	-	ns	3	17	28	10	82	4	5.2774
Glyma.05G044500	46	132	79	127	374	258	75.2463	121.691	79	199.326	277.226	191.673	-1.09132	0.0522968	102	295	278	193	211	590	192.133	275.002	253.254	242.998	181.975	342.396	-	ns	87	238	348	178	233	409	192.271	189.186	255.605	297.668	245.925	311.055	-	ns	109	356	343	142	148	520	191.745
Glyma.05G045300	8	19	31	3	9	25	13.0863	17.5162	31	4.70848	6.67122	18.5729	-	ns	15	26	37	6	6	21	28.2548	24.2374	33.7064	7.55436	5.17463	12.187	-	ns	8	38	40	6	8	11	17.6801	30.2062	29.3799	10.0337	8.44379	8.36579	-	ns	16	36	52	5	13	5	28.1461
Glyma.05G050100	530	916	7257	275	603	1036	866.968	844.463	7257	431.611	446.972	769.663	1.48665	0.0649253	234	1529	2036	876	4623	1330	440.775	1425.35	1854.77	1102.94	3987.05	771.842	-	ns	473	857	790	621	771	1983	1045.34	681.229	580.253	1038.49	813.771	1508.12	-	ns	501	1767	1393	405	594	903	881.326
Glyma.05G050500	20	56	47	9	10	11	32.7158	51.6266	47	14.1254	7.41247	8.17209	1.64577	0.00354066	12	40	42	7	7	13	22.6039	37.2884	38.2614	8.81341	6.03707	7.54432	-	ns	10	25	44	5	9	10	22.1001	19.8725	32.3179	8.36145	9.49927	7.60527	-	ns	19	69	61	8	53	12	33.4235
Glyma.05G057800	2	2	9	5	37	46	3.27158	1.84381	9	7.84747	27.4261	34.1742	-	ns	1	4	5	31	23	57	1.88365	3.72884	4.55492	39.0308	19.8361	33.0789	-1.623	0.0272108	2	3	1	30	23	55	4.42003	2.3847	0.734497	50.1687	24.2759	41.829	-2.02115	0.00107598	6	4	4	10	4	46	10.5548
Glyma.05G143100	372	941	782	45	157	121	608.514	867.511	782	70.6272	116.376	89.893	2.15411	2.302e-05	357	938	933	47	123	176	672.464	874.412	849.949	59.1758	106.08	102.138	-	ns	302	1105	1139	46	54	120	667.425	878.365	836.592	76.9253	56.9956	91.2632	2.41135	1.25699e-06	363	1256	1411	51	1068	184	638.565
Glyma.05G168400	5446	12687	19777	5679	17626	20013	8908.51	11696.2	19777	8913.16	13065.2	14868	-	ns	872	2084	2529	1481	24427	4711	1642.55	1942.72	2303.88	1864.67	21066.8	2733.95	-1.35931	0.0894457	681	2593	3721	1139	2683	3508	1505.02	2061.18	2733.06	1904.74	2831.84	2667.93	-	ns	1453	5185	5826	1608	17877	9431	2556.02
Glyma.05G182100	5	28	17	45	178	59	8.17895	25.8133	17	70.6272	131.942	43.8321	-1.39453	0.0991688	48	82	61	37	193	258	90.4154	76.4411	55.5701	46.5852	166.451	149.726	-	ns	58	209	241	116	130	271	128.181	166.134	177.014	193.986	137.212	206.103	-	ns	16	108	117	6	30	176	28.1461
Glyma.05G184500	10	17	10	2	3	5	16.3579	15.6724	10	3.13899	2.22374	3.71459	-	ns	18	204	53	5	21	28	33.9058	190.171	48.2822	6.2953	18.1112	16.2493	-	ns	58	277	109	6	12	37	128.181	220.187	80.0602	10.0337	12.6657	28.1395	1.59928	0.0466329	53	351	201	32	319	16	93.2341
Glyma.05G210300	56	99	164	55	49	171	91.6042	91.2684	164	86.3222	36.3211	127.039	-	ns	12	40	34	20	729	65	22.6039	37.2884	30.9735	25.1812	628.718	37.7216	-1.48531	0.0664607	17	27	34	15	38	73	37.5703	21.4623	24.9729	25.0844	40.108	55.5184	-	ns	7	37	22	15	112	26	12.3139
Glyma.05G216000	15	19	74	34	18	40	24.5368	17.5162	74	53.3628	13.3424	29.7167	-	ns	3	4	14	9	647	24	5.65096	3.72884	12.7538	11.3315	557.998	13.928	-1.65921	0.0200571	2	4	5	1	2	5	4.42003	3.1796	3.67248	1.67229	2.11095	3.80263	-	ns	2	3	2	3	20	4	3.51827
Glyma.05G233500	59	203	428	99	242	370	96.5116	187.146	428	155.38	179.382	274.88	-	ns	147	288	365	256	2134	1288	276.897	268.476	332.51	322.319	1840.44	747.468	-	ns	65	231	258	119	371	311	143.651	183.622	189.5	199.002	391.581	236.524	-	ns	48	116	165	33	187	144	84.4384
Glyma.05G234600	5	7	4	2	4	6	8.17895	6.45332	4	3.13899	2.96499	4.45751	-	ns	3	40	41	6	1	6	5.65096	37.2884	37.3504	7.55436	0.862439	3.48199	-	ns	9	13	15	7	5	3	19.8901	10.3337	11.0175	11.706	5.27737	2.28158	-	ns	16	40	40	33	83	6	28.1461
Glyma.05G237200	47	52	55	5	13	17	76.8821	47.939	55	7.84747	9.6362	12.6296	1.5025	0.0640873	29	404	120	16	28	26	54.626	376.613	109.318	20.145	24.1483	15.0886	-	ns	121	323	229	24	35	65	267.412	256.753	168.2	40.135	36.9416	49.4342	1.50715	0.0616697	148	774	610	113	697	49	260.352
Glyma.06G068800	61	194	429	69	120	294	99.7832	178.849	429	108.295	88.9496	218.418	-	ns	21	68	68	61	1181	91	39.5567	63.3902	61.947	76.8026	1018.54	52.8102	-1.55655	0.0414513	19	36	29	32	37	91	41.9903	28.6164	21.3004	53.5133	39.0525	69.2079	-	ns	21	72	82	41	216	137	36.9418
Glyma.06G071500	62	165	154	158	291	369	101.419	152.114	154	247.98	215.703	274.137	-	ns	47	165	151	163	606	552	88.5317	153.815	137.559	205.227	522.638	320.343	-	ns	66	198	202	124	150	282	145.861	157.39	148.368	207.364	158.321	214.469	-	ns	79	209	261	112	197	515	138.971
Glyma.06G078200	21	56	10	170	370	252	34.3516	51.6266	10	266.814	274.261	187.215	-2.09907	3.3933e-05	51	132	148	125	184	542	96.0663	123.052	134.826	157.382	158.689	314.54	-	ns	41	161	214	111	217	286	90.6106	127.979	157.182	185.624	229.038	217.511	-	ns	73	274	253	113	57	454	128.417
Glyma.06G085900	23	61	52	61	267	166	37.6232	56.2361	52	95.7391	197.913	123.324	-1.28354	0.00861352	55	131	140	74	141	213	103.601	122.119	127.538	93.1704	121.604	123.611	-	ns	44	133	169	66	107	160	97.2407	105.722	124.13	110.371	112.936	121.684	-	ns	35	143	157	46	71	243	61.5697
Glyma.06G090300	85	194	144	33	64	93	139.042	178.849	144	51.7933	47.4398	69.0913	1.21223	0.0324862	95	223	236	77	67	119	178.947	207.883	214.992	96.9476	57.7834	69.0595	-	ns	68	269	300	44	84	125	150.281	213.828	220.349	73.5808	88.6598	95.0658	-	ns	80	230	258	60	245	58	140.731
Glyma.06G097700	15	63	65	3	5	16	24.5368	58.0799	65	4.70848	3.70623	11.8867	1.53097	0.061769	36	63	46	23	25	5	67.8115	58.7292	41.9053	28.9584	21.561	2.90166	-	ns	16	78	89	15	22	50	35.3603	62.0022	65.3702	25.0844	23.2204	38.0263	-	ns	22	65	87	11	84	4	38.7009
Glyma.06G099700	25	56	322	15	64	39	40.8947	51.6266	322	23.5424	47.4398	28.9738	1.40396	0.0683039	23	89	122	59	34	118	43.324	82.9666	111.14	74.2845	29.3229	68.4792	-	ns	44	92	72	45	104	112	97.2407	73.1308	52.8838	75.2531	109.769	85.179	-	ns	44	134	129	39	75	93	77.4019
Glyma.06G100700	48	110	82	18	39	42	78.5179	101.409	82	28.2509	28.9086	31.2025	1.31822	0.0081292	32	117	103	44	38	65	60.2769	109.069	93.8315	55.3986	32.7727	37.7216	-	ns	38	163	133	47	44	93	83.9806	129.569	97.6881	78.5976	46.4409	70.729	-	ns	51	154	165	32	151	59	89.7158
Glyma.06G110400	23	80	58	60	311	158	37.6232	73.7523	58	94.1696	230.528	117.381	-1.1753	0.0254849	39	119	96	49	60	142	73.4625	110.933	87.4545	61.6939	51.7463	82.4072	-	ns	23	79	75	33	48	103	50.8304	62.7971	55.0873	55.1856	50.6628	78.3342	-	ns	30	79	107	19	77	86	52.774
Glyma.06G129400	97	141	556	60	162	297	158.672	129.988	556	94.1696	120.082	220.647	-	ns	26	158	268	157	4065	222	48.975	147.289	244.144	197.672	3505.81	128.834	-1.61181	0.030818	28	115	132	69	105	174	61.8804	91.4135	96.9536	115.388	110.825	132.332	-	ns	62	161	131	58	180	142	109.066
Glyma.06G136500	69	276	120	363	1183	466	112.87	254.445	120	569.726	876.895	346.2	-1.47963	0.00744253	247	536	513	272	320	1166	465.262	499.664	467.335	342.464	275.98	676.667	-	ns	163	541	674	225	548	671	360.233	430.041	495.051	376.265	578.4	510.313	-	ns	125	460	393	138	280	938	219.892
Glyma.06G137300	65	192	137	289	1280	317	106.326	177.005	137	453.584	948.795	235.505	-1.39253	0.0625659	362	1424	1532	730	381	1686	681.883	1327.47	1395.63	919.113	328.589	978.44	-	ns	713	1720	1680	932	1148	1631	1575.74	1367.23	1233.95	1558.58	1211.68	1240.42	-	ns	860	2473	2548	762	230	1480	1512.86
Glyma.06G138400	156	372	261	485	2008	701	255.183	342.948	261	761.205	1488.42	520.785	-1.337	0.0284754	177	637	623	445	706	1856	333.407	593.817	567.544	560.281	608.882	1077.1	-	ns	200	599	711	428	422	968	442.003	476.145	522.227	715.74	445.41	736.19	-	ns	286	872	853	450	418	2095	503.112
Glyma.06G138600	28	60	29	173	857	243	45.8021	55.3142	29	271.522	635.248	180.529	-2.03031	0.00023871	29	110	97	154	288	732	54.626	102.543	88.3655	193.895	248.382	424.803	-	ns	22	89	95	134	153	307	48.6203	70.7461	69.7772	224.087	161.488	233.482	-	ns	35	128	153	178	69	1028	61.5697
Glyma.06G140900	3	19	18	284	1020	294	4.90737	17.5162	18	445.736	756.071	218.418	-2.85899	9.10387e-08	10	24	25	195	420	1079	18.8365	22.373	22.7746	245.517	362.224	626.178	-2.45888	5.57405e-06	10	31	36	135	233	356	22.1001	24.6419	26.4419	225.759	245.925	270.747	-1.95959	0.00139891	8	49	56	225	36	1143	14.0731
Glyma.06G162400	42	90	92	30	142	147	68.7031	82.9713	92	47.0848	105.257	109.209	-	ns	13	23	27	16	177	151	24.4875	21.4408	24.5966	20.145	152.652	87.6302	-1.38641	0.0420641	14	71	58	9	24	56	30.9402	56.4379	42.6008	15.0506	25.3314	42.5895	-	ns	24	96	103	27	86	75	42.2192
Glyma.06G164000	1	7	3	12	69	17	1.63579	6.45332	3	18.8339	51.146	12.6296	-1.69801	0.0121615	28	67	47	17	9	84	52.7423	62.458	42.8163	21.404	7.76195	48.7479	-	ns	12	30	24	17	20	41	26.5202	23.847	17.6279	28.4289	21.1095	31.1816	-	ns	4	12	11	2	10	5	7.03653
Glyma.06G164100	2	20	2	30	153	29	3.27158	18.4381	2	47.0848	113.411	21.5446	-1.60156	0.0351308	66	171	79	58	20	224	124.321	159.408	71.9678	73.0254	17.2488	129.994	-	ns	39	71	82	21	26	119	86.1906	56.4379	60.2287	35.1181	27.4423	90.5027	-	ns	9	28	14	6	7	17	15.8322
Glyma.06G174200	492	1103	2238	607	1149	1782	804.808	1016.86	2238	952.683	851.692	1323.88	-	ns	57	124	79	84	1963	357	107.368	115.594	71.9678	105.761	1692.97	207.179	-1.51377	0.0532093	37	145	285	42	116	229	81.7706	115.26	209.332	70.2362	122.435	174.161	-	ns	59	217	207	100	1751	399	103.789
Glyma.06G187300	17	38	36	3	8	26	27.8084	35.0323	36	4.70848	5.92997	19.3159	-	ns	23	164	62	12	47	44	43.324	152.882	56.4811	15.1087	40.5346	25.5346	-	ns	57	179	168	7	12	50	125.971	142.287	123.395	11.706	12.6657	38.0263	1.52332	0.0634709	47	358	255	25	273	29	82.6793
Glyma.06G219900	228	905	313	255	1046	1203	372.96	834.322	313	400.221	775.344	893.73	-	ns	100	53	100	51	290	225	188.365	49.4071	91.0985	64.212	250.107	130.575	-	ns	18	98	146	34	83	74	39.7803	77.9002	107.237	56.8579	87.6044	56.279	-	ns	7	82	83	35	860	426	12.3139
Glyma.06G221100	134	328	802	129	339	409	219.196	302.384	802	202.465	251.283	303.853	-	ns	32	81	169	80	1812	150	60.2769	75.5089	153.956	100.725	1562.74	87.0498	-1.45562	0.0712451	23	121	138	34	80	121	50.8304	96.1829	101.361	56.8579	84.4379	92.0237	-	ns	38	121	173	62	341	208	66.8471
Glyma.06G247100	191	944	133	870	2354	2102	312.436	870.277	133	1365.46	1744.89	1561.61	-1.44921	0.00861352	1139	2308	2801	1763	4720	4552	2145.48	2151.54	2551.67	2219.72	4070.71	2641.67	-	ns	192	451	828	394	358	877	424.323	358.5	608.163	658.882	377.86	666.982	-	ns	113	362	343	133	267	369	198.782
Glyma.06G270000	68	254	493	82	188	277	111.234	234.163	493	128.698	139.354	205.788	-	ns	36	68	45	38	941	121	67.8115	63.3902	40.9943	47.8443	811.555	70.2202	-1.40763	0.085968	22	99	99	26	77	77	48.6203	78.6951	72.7152	43.4796	81.2715	58.5605	-	ns	34	95	69	35	228	117	59.8105
Glyma.06G284700	31	73	43	19	66	61	50.7095	67.2989	43	29.8204	48.9223	45.318	-	ns	33	96	105	16	10	98	62.1606	89.4921	95.6534	20.145	8.62439	56.8726	-	ns	27	92	105	31	48	54	59.6704	73.1308	77.1222	51.841	50.6628	41.0684	-	ns	42	100	131	21	90	89	73.8836
Glyma.06G298000	18	10	84	3	5	17	29.4442	9.21903	84	4.70848	3.70623	12.6296	1.50233	0.061769	4	10	23	11	6	26	7.53461	9.32209	20.9526	13.8497	5.17463	15.0886	-	ns	6	17	12	13	20	24	13.2601	13.5133	8.81396	21.7398	21.1095	18.2526	-	ns	8	22	31	11	57	21	14.0731
Glyma.06G298100	129	284	228	246	1049	554	211.017	261.82	228	386.096	777.567	411.576	-1.01881	0.0674941	180	485	511	276	352	904	339.058	452.121	465.513	347.5	303.578	524.62	-	ns	139	461	590	228	466	638	307.192	366.449	433.353	381.282	491.851	485.216	-	ns	163	614	482	191	326	852	286.739
Glyma.06G298600	4	14	13	15	34	7	6.54316	12.9067	13	23.5424	25.2024	5.20042	-	ns	10	63	34	24	31	88	18.8365	58.7292	30.9735	30.2174	26.7356	51.0692	-	ns	11	12	23	145	29	86	24.3102	9.5388	16.8934	242.482	30.6088	65.4053	-1.48609	0.0874189	19	73	38	8	5	72	33.4235
Glyma.06G303100	19	55	75	56	19	51	31.08	50.7047	75	87.8916	14.0837	37.8888	-	ns	11	10	17	16	655	32	20.7202	9.32209	15.4867	20.145	564.897	18.5706	-1.57318	0.0404044	1	4	7	6	5	7	2.21001	3.1796	5.14148	10.0337	5.27737	5.32369	-	ns	3	3	12	2	22	8	5.2774
Glyma.06G304600	4	24	8	3	5	4	6.54316	22.1257	8	4.70848	3.70623	2.97167	-	ns	13	45	38	1	18	22	24.4875	41.9494	34.6174	1.25906	15.5239	12.7673	-	ns	19	45	31	1	1	3	41.9903	35.7705	22.7694	1.67229	1.05547	2.28158	1.88984	0.0041022	25	57	40	3	84	9	43.9783
Glyma.06G309900	11	34	32	144	352	380	17.9937	31.3447	32	226.007	260.919	282.309	-2.38765	4.10231e-07	5	23	9	248	384	349	9.41827	21.4408	8.19886	312.247	331.176	202.536	-3.15868	3.32937e-13	6	21	30	194	345	290	13.2601	16.6929	22.0349	324.424	364.139	220.553	-2.97948	1.18117e-11	13	32	40	98	42	356	22.8687
Glyma.06G310000	5	7	6	5	10	17	8.17895	6.45332	6	7.84747	7.41247	12.6296	-	ns	7	10	11	35	20	46	13.1856	9.32209	10.0208	44.0671	17.2488	26.6953	-	ns	1	4	8	20	27	33	2.21001	3.1796	5.87598	33.4458	28.4978	25.0974	-1.86158	0.00141247	4	7	13	19	10	44	7.03653
Glyma.06G310100	101	184	183	71	129	160	165.215	169.63	183	111.434	95.6208	118.867	-	ns	90	853	630	84	78	282	169.529	795.174	573.92	105.761	67.2702	163.654	-	ns	202	651	435	95	44	178	446.423	517.48	319.506	158.868	46.4409	135.374	1.36121	0.0829237	277	1742	1694	348	1549	413	487.28
Glyma.06G311000	20	74	41	16	37	35	32.7158	68.2208	41	25.1119	27.4261	26.0021	-	ns	32	59	66	1	40	43	60.2769	55.0003	60.125	1.25906	34.4975	24.9543	-	ns	17	90	89	1	1	35	37.5703	71.541	65.3702	1.67229	1.05547	26.6184	1.45392	0.0957125	30	66	67	14	62	46	52.774
Glyma.06G317800	40	51	46	4	10	19	65.4316	47.0171	46	6.27797	7.41247	14.1154	-	ns	3	80	35	2	27	8	5.65096	74.5767	31.8845	2.51812	23.2858	4.64266	-	ns	35	128	81	7	6	9	77.3505	101.747	59.4943	11.706	6.33285	6.84474	1.53377	0.0695711	46	227	162	25	459	27	80.9201
Glyma.06G320300	14	27	48	21	39	40	22.9011	24.8914	48	32.9594	28.9086	29.7167	-	ns	5	7	11	17	174	30	9.41827	6.52546	10.0208	21.404	150.064	17.41	-1.73707	0.00757912	2	12	11	6	16	14	4.42003	9.5388	8.07947	10.0337	16.8876	10.6474	-	ns	4	12	15	5	35	29	7.03653
Glyma.07G023000	280	816	995	404	1492	1340	458.021	752.273	995	634.076	1105.94	995.51	-	ns	87	110	91	82	1120	381	163.878	102.543	82.8996	103.243	965.931	221.107	-	ns	49	252	375	64	197	237	108.291	200.315	275.436	107.027	207.928	180.245	-	ns	33	108	108	43	1196	432	58.0514
Glyma.07G029900	263	443	1084	252	518	691	430.213	408.403	1084	395.512	383.966	513.356	-	ns	146	232	246	161	4474	569	275.014	216.273	224.102	202.708	3858.55	330.209	-1.55318	0.0377981	88	259	350	86	178	393	194.481	205.879	257.074	143.817	187.874	298.887	-	ns	81	183	209	89	586	237	142.49
Glyma.07G035900	62	282	114	196	1213	624	101.419	259.977	114	307.621	899.132	463.58	-1.41542	0.0166164	136	480	450	312	304	774	256.177	447.46	409.943	392.826	262.181	449.177	-	ns	217	460	440	247	547	703	479.573	365.654	323.179	413.056	577.344	534.65	-	ns	155	646	861	71	187	487	272.666
Glyma.07G059400	10	28	36	45	36	105	16.3579	25.8133	36	70.6272	26.6849	78.0063	-	ns	11	27	38	49	87	209	20.7202	25.1697	34.6174	61.6939	75.0322	121.289	-	ns	10	24	24	51	49	167	22.1001	19.0776	17.6279	85.2868	51.7182	127.008	-1.59473	0.00870227	13	42	39	9	35	102	22.8687
Glyma.07G059600	277	699	1237	291	674	1032	453.114	644.41	1237	456.723	499.6	766.691	-	ns	28	36	33	27	1048	93	52.7423	33.5595	30.0625	33.9946	903.836	53.9709	-1.57622	0.0398626	13	90	115	16	55	87	28.7302	71.541	84.4672	26.7566	58.0511	66.1658	-	ns	60	206	213	92	1088	375	105.548
Glyma.07G062900	505	1699	729	391	1247	1235	826.074	1566.31	729	613.672	924.334	917.503	-	ns	646	1839	1877	682	707	939	1216.84	1714.33	1709.92	858.678	609.744	544.932	-	ns	465	1828	1620	498	522	875	1027.66	1453.08	1189.88	832.801	550.958	665.461	-	ns	508	1874	2702	865	1178	1103	893.64
Glyma.07G066900	23	80	110	30	91	127	37.6232	73.7523	110	47.0848	67.4534	94.3505	-	ns	10	7	9	10	94	53	18.8365	6.52546	8.19886	12.5906	81.0692	30.7576	-1.33332	0.0848266	9	27	38	8	14	24	19.8901	21.4623	27.9109	13.3783	14.7766	18.2526	-	ns	13	30	42	18	107	65	22.8687
Glyma.07G067800	16	31	23	4	8	13	26.1726	28.579	23	6.27797	5.92997	9.65793	-	ns	15	108	36	16	19	19	28.2548	100.679	32.7955	20.145	16.3863	11.0263	-	ns	52	143	99	15	9	19	114.921	113.671	72.7152	25.0844	9.49927	14.45	1.72331	0.00749053	39	230	200	35	246	37	68.6062
Glyma.07G067900	43	62	54	9	14	26	70.3389	57.158	54	14.1254	10.3774	19.3159	-	ns	24	215	96	18	32	19	45.2077	200.425	87.4545	22.6631	27.598	11.0263	-	ns	75	259	205	18	12	46	165.751	205.879	150.572	30.1012	12.6657	34.9842	1.72025	0.00996242	76	416	413	41	476	58	133.694
Glyma.07G081500	6	5	15	40	42	108	9.81474	4.60952	15	62.7797	31.1323	80.2351	-1.49165	0.0674941	1	1	7	18	83	83	1.88365	0.932209	6.37689	22.6631	71.5824	48.1676	-2.03621	0.000722341	1	7	2	6	22	28	2.21001	5.5643	1.46899	10.0337	23.2204	21.2947	-	ns	1	4	3	1	11	40	1.75913
Glyma.07G081900	72	160	225	118	217	336	117.777	147.505	225	185.2	160.851	249.62	-	ns	23	47	54	64	350	283	43.324	43.8138	49.1932	80.5798	301.853	164.234	-1.47864	0.0187008	9	77	122	52	105	253	19.8901	61.2073	89.6086	86.9591	110.825	192.413	-	ns	29	83	88	33	242	235	51.0149
Glyma.07G083300	113	255	690	42	154	210	184.844	235.085	690	65.9187	114.152	156.013	1.2874	0.0796368	68	156	172	87	384	165	128.089	145.425	156.689	109.538	331.176	95.7548	-	ns	44	153	173	58	96	129	97.2407	121.62	127.068	96.9928	101.326	98.1079	-	ns	47	202	219	87	334	165	82.6793
Glyma.07G130100	17	35	47	1	7	15	27.8084	32.2666	47	1.56949	5.18872	11.1438	1.73062	0.00316834	1	2	1	2	6	1	1.88365	1.86442	0.910985	2.51812	5.17463	0.580332	-	ns	2	4	2	1	1	1	4.42003	3.1796	1.46899	1.67229	1.05547	0.760526	-	ns	11	34	28	12	30	19	19.3505
Glyma.07G142400	13	27	33	8	18	26	21.2653	24.8914	33	12.5559	13.3424	19.3159	-	ns	1	6	8	6	82	18	1.88365	5.59326	7.28788	7.55436	70.72	10.446	-1.38205	0.0998624	2	10	8	3	6	8	4.42003	7.949	5.87598	5.01687	6.33285	6.08421	-	ns	2	7	4	2	22	8	3.51827
Glyma.07G147700	1	3	2	189	421	436	1.63579	2.76571	2	296.634	312.065	323.912	-2.50507	6.51952e-06	1	1	1	213	356	513	1.88365	0.932209	0.910985	268.18	307.028	297.71	-2.54814	4.33335e-06	2	1	1	162	221	380	4.42003	0.7949	0.734497	270.911	233.26	289	-2.47014	1.40668e-05	1	1	2	229	1	468	1.75913
Glyma.07G150400	903	3809	3598	600	4218	4690	1477.12	3511.53	3598	941.696	3126.58	3484.28	-	ns	213	470	452	406	2286	1492	401.218	438.138	411.765	511.178	1971.54	865.856	-	ns	150	1002	688	447	965	1471	331.502	796.49	505.334	747.514	1018.53	1118.73	-	ns	172	508	768	699	2956	2243	302.571
Glyma.07G154200	11	30	18	1	1	1	17.9937	27.6571	18	1.56949	0.741247	0.742918	1.92297	0.00272145	13	49	40	1	1	2	24.4875	45.6782	36.4394	1.25906	0.862439	1.16066	-	ns	12	64	61	1	1	2	26.5202	50.8736	44.8043	1.67229	1.05547	1.52105	2.21242	0.000177859	16	68	56	1	36	1	28.1461
Glyma.07G159800	36	70	66	35	133	131	58.8884	64.5332	66	54.9323	98.5858	97.3222	-	ns	23	34	17	37	139	139	43.324	31.6951	15.4867	46.5852	119.879	80.6662	-	ns	9	45	82	36	70	103	19.8901	35.7705	60.2287	60.2024	73.8832	78.3342	-	ns	19	51	52	21	87	87	33.4235
Glyma.07G162100	2	2	1	81	227	173	3.27158	1.84381	1	127.129	168.263	128.525	-2.84888	9.10387e-08	1	1	1	89	73	189	1.88365	0.932209	0.910985	112.056	62.958	109.683	-2.72303	4.70496e-07	1	1	1	46	115	204	2.21001	0.7949	0.734497	76.9253	121.379	155.147	-2.87585	6.37397e-08	1	1	2	52	4	173	1.75913
Glyma.07G163300	4	4	11	3	3	3	6.54316	3.68761	11	4.70848	2.22374	2.22875	-	ns	2	4	5	1	207	13	3.76731	3.72884	4.55492	1.25906	178.525	7.54432	-1.40134	0.0894457	2	1	3	2	8	4	4.42003	0.7949	2.20349	3.34458	8.44379	3.04211	-	ns	2	4	2	2	13	4	3.51827
Glyma.07G168700	1	1	1	56	108	107	1.63579	0.921903	1	87.8916	80.0546	79.4922	-2.51264	5.77955e-06	1	1	1	53	87	140	1.88365	0.932209	0.910985	66.7301	75.0322	81.2465	-2.43983	1.22977e-05	1	1	1	29	67	131	2.21001	0.7949	0.734497	48.4964	70.7168	99.629	-2.45182	1.58007e-05	1	1	1	48	1	107	1.75913
Glyma.07G169800	15	33	14	31	74	67	24.5368	30.4228	14	48.6543	54.8522	49.7755	-	ns	7	11	11	25	68	56	13.1856	10.2543	10.0208	31.4765	58.6458	32.4986	-1.54412	0.00142383	10	16	14	16	26	38	22.1001	12.7184	10.283	26.7566	27.4423	28.9	-	ns	11	23	37	15	37	63	19.3505
Glyma.07G174800	64	110	174	15	26	49	104.691	101.409	174	23.5424	19.2724	36.403	1.90669	1.03634e-06	35	75	85	32	23	53	65.9279	69.9157	77.4337	40.2899	19.8361	30.7576	-	ns	30	103	112	17	25	48	66.3005	81.8747	82.2637	28.4289	26.3869	36.5053	1.12333	0.0667087	72	208	269	43	129	56	126.658
Glyma.07G184000	8	61	7	13	76	21	13.0863	56.2361	7	20.4034	56.3347	15.6013	-	ns	41	161	133	21	10	33	77.2298	150.086	121.161	26.4402	8.62439	19.151	-	ns	35	94	96	12	25	26	77.3505	74.7206	70.5117	20.0675	26.3869	19.7737	-	ns	26	133	88	12	28	16	45.7375
Glyma.07G187700	163	208	283	29	53	61	266.634	191.756	283	45.5153	39.2861	45.318	1.42651	0.0988396	129	457	154	29	205	88	242.991	426.02	140.292	36.5127	176.8	51.0692	-	ns	85	182	233	53	12	24	187.851	144.672	171.138	88.6314	12.6657	18.2526	-	ns	97	513	838	101	1099	131	170.636
Glyma.07G203100	155	67	186	21	46	201	253.547	61.7675	186	32.9594	34.0973	149.326	-	ns	11	13	11	10	68	48	20.7202	12.1187	10.0208	12.5906	58.6458	27.8559	-	ns	5	19	30	7	9	24	11.0501	15.1031	22.0349	11.706	9.49927	18.2526	-	ns	7	21	27	18	416	39	12.3139
Glyma.07G208700	6	33	16	31	179	61	9.81474	30.4228	16	48.6543	132.683	45.318	-1.38551	0.069948	69	131	156	84	343	421	129.972	122.119	142.114	105.761	295.817	244.32	-	ns	79	240	268	108	203	308	174.591	190.776	196.845	180.607	214.261	234.242	-	ns	11	93	81	27	25	144	19.3505
Glyma.07G229500	12	55	31	5	3	18	19.6295	50.7047	31	7.84747	2.22374	13.3725	-	ns	4	43	21	2	13	8	7.53461	40.085	19.1307	2.51812	11.2117	4.64266	-	ns	14	74	43	3	5	6	30.9402	58.8226	31.5834	5.01687	5.27737	4.56316	1.51034	0.0785737	23	129	119	19	181	12	40.4601
Glyma.07G231300	11	50	47	20	47	39	17.9937	46.0952	47	31.3899	34.8386	28.9738	-	ns	20	1	63	35	45	84	37.6731	0.932209	57.392	44.0671	38.8097	48.7479	-	ns	7	1	1	34	44	65	15.4701	0.7949	0.734497	56.8579	46.4409	49.4342	-1.49021	0.0904306	1	33	69	19	45	69	1.75913
Glyma.07G243600	4	9	7	1	2	9	6.54316	8.29713	7	1.56949	1.48249	6.68626	-	ns	8	72	35	4	10	15	15.0692	67.1191	31.8845	5.03624	8.62439	8.70498	-	ns	46	158	93	23	12	9	101.661	125.594	68.3082	38.4627	12.6657	6.84474	1.48777	0.0667087	36	159	139	19	196	55	63.3288
Glyma.08G006300	28	52	34	11	29	33	45.8021	47.939	34	17.2644	21.4962	24.5163	-	ns	36	86	73	29	9	69	67.8115	80.17	66.5019	36.5127	7.76195	40.0429	-	ns	30	100	98	35	40	63	66.3005	79.49	71.9807	58.5302	42.219	47.9132	-	ns	35	92	88	29	55	52	61.5697
Glyma.08G007900	96	249	70	400	1688	593	157.036	229.554	70	627.798	1251.22	440.55	-1.65929	0.00655285	132	205	225	131	73	644	248.642	191.103	204.972	164.937	62.958	373.734	-	ns	87	226	318	120	231	325	192.271	179.647	233.57	200.675	243.815	247.171	-	ns	86	262	183	77	218	682	151.286
Glyma.08G008300	28	55	52	62	198	165	45.8021	50.7047	52	97.3086	146.767	122.581	-1.17388	0.00260658	16	59	49	37	69	133	30.1385	55.0003	44.6383	46.5852	59.5083	77.1842	-	ns	18	42	54	30	57	78	39.7803	33.3858	39.6628	50.1687	60.162	59.3211	-	ns	21	66	56	39	78	160	36.9418
Glyma.08G010000	67	203	513	74	43	111	109.598	187.146	513	116.142	31.8736	82.4638	-	ns	19	42	90	49	1951	77	35.7894	39.1528	81.9886	61.6939	1682.62	44.6856	-1.55974	0.0436643	10	48	54	7	37	43	22.1001	38.1552	39.6628	11.706	39.0525	32.7026	-	ns	12	49	30	28	112	26	21.1096
Glyma.08G037700	2	3	2	10	15	45	3.27158	2.76571	2	15.6949	11.1187	33.4313	-1.66187	0.0194055	3	20	15	9	16	24	5.65096	18.6442	13.6648	11.3315	13.799	13.928	-	ns	2	23	13	6	9	22	4.42003	18.2827	9.54846	10.0337	9.49927	16.7316	-	ns	12	14	23	8	4	26	21.1096
Glyma.08G063800	939	2109	3753	1013	2424	3257	1536.01	1944.29	3753	1589.9	1796.78	2419.68	-	ns	120	156	246	132	3596	508	226.038	145.425	224.102	166.196	3101.33	294.809	-1.39774	0.09676	65	406	577	100	316	412	143.651	322.729	423.805	167.229	333.53	313.337	-	ns	82	364	390	181	3375	988	144.249
Glyma.08G082800	1	11	3	37	115	26	1.63579	10.1409	3	58.0713	85.2433	19.3159	-1.44806	0.0966676	119	677	445	321	16	645	224.155	631.106	405.388	404.158	13.799	374.314	-	ns	232	503	521	229	314	797	512.724	399.835	382.673	382.954	331.419	606.14	-	ns	225	764	466	204	11	373	395.805
Glyma.08G089600	64	152	119	135	581	270	104.691	140.129	119	211.882	430.664	200.588	-1.05552	0.0509695	92	329	305	176	241	564	173.296	306.697	277.85	221.594	207.848	327.307	-	ns	80	284	337	149	216	374	176.801	225.752	247.525	249.171	227.982	284.437	-	ns	157	543	426	137	238	520	276.184
Glyma.08G122400	27	76	109	20	76	80	44.1663	70.0647	109	31.3899	56.3347	59.4334	-	ns	5	26	14	15	202	71	9.41827	24.2374	12.7538	18.8859	174.213	41.2036	-1.55558	0.0210452	15	39	39	12	27	36	33.1502	31.0011	28.6454	20.0675	28.4978	27.3789	-	ns	14	31	27	19	67	52	24.6279
Glyma.08G132200	16	49	99	26	32	35	26.1726	45.1733	99	40.8068	23.7199	26.0021	-	ns	11	29	23	17	501	40	20.7202	27.0341	20.9526	21.404	432.082	23.2133	-1.39499	0.0998624	4	22	14	5	6	14	8.84006	17.4878	10.283	8.36145	6.33285	10.6474	-	ns	8	30	11	6	40	9	14.0731
Glyma.08G134200	17	30	27	6	8	13	27.8084	27.6571	27	9.41696	5.92997	9.65793	-	ns	15	146	45	6	10	46	28.2548	136.102	40.9943	7.55436	8.62439	26.6953	-	ns	48	202	112	12	4	32	106.081	160.57	82.2637	20.0675	4.2219	24.3368	1.54224	0.0621197	34	254	153	19	297	35	59.8105
Glyma.08G142400	19	49	39	9	9	35	31.08	45.1733	39	14.1254	6.67122	26.0021	-	ns	26	188	39	7	25	30	48.975	175.255	35.5284	8.81341	21.561	17.41	-	ns	53	246	159	17	16	44	117.131	195.545	116.785	28.4289	16.8876	33.4632	1.4436	0.0991004	58	335	236	25	392	53	102.03
Glyma.08G142600	19	58	119	10	23	67	31.08	53.4704	119	15.6949	17.0487	49.7755	-	ns	1	6	3	2	320	7	1.88365	5.59326	2.73296	2.51812	275.98	4.06233	-1.38774	0.0839624	1	7	7	1	5	2	2.21001	5.5643	5.14148	1.67229	5.27737	1.52105	-	ns	2	6	3	3	57	7	3.51827
Glyma.08G175800	3415	7729	10898	5043	11961	13943	5586.22	7125.39	10898	7914.96	8866.05	10358.5	-	ns	507	934	1048	656	11563	2140	955.013	870.683	954.712	825.943	9972.38	1241.91	-1.34171	0.0998624	293	1110	1900	352	969	1396	647.534	882.339	1395.54	588.646	1022.75	1061.69	-	ns	577	2307	2245	1079	11049	4794	1015.02
Glyma.08G176300	30	51	179	73	36	92	49.0737	47.0171	179	114.573	26.6849	68.3484	-	ns	11	14	24	29	211	115	20.7202	13.0509	21.8636	36.5127	181.975	66.7382	-1.4881	0.0460797	7	24	30	8	14	36	15.4701	19.0776	22.0349	13.3783	14.7766	27.3789	-	ns	11	36	29	18	66	20	19.3505
Glyma.08G176600	66	146	44	57	258	131	107.962	134.598	44	89.4611	191.242	97.3222	-	ns	40	308	273	41	38	154	75.3461	287.12	248.699	51.6214	32.7727	89.3712	-	ns	19	112	189	39	58	127	41.9903	89.0288	138.82	65.2193	61.2175	96.5869	-	ns	28	213	156	41	120	170	49.2557
Glyma.08G178500	15	26	80	22	33	45	24.5368	23.9695	80	34.5289	24.4611	33.4313	-	ns	4	21	15	11	216	40	7.53461	19.5764	13.6648	13.8497	186.287	23.2133	-1.42522	0.0762648	4	17	20	7	14	21	8.84006	13.5133	14.6899	11.706	14.7766	15.9711	-	ns	4	16	16	11	37	31	7.03653
Glyma.08G226800	18	38	99	14	42	58	29.4442	35.0323	99	21.9729	31.1323	43.0892	-	ns	4	8	7	9	178	21	7.53461	7.45767	6.37689	11.3315	153.514	12.187	-1.54349	0.0467947	5	11	9	4	11	14	11.0501	8.7439	6.61047	6.68916	11.6102	10.6474	-	ns	4	15	9	3	38	14	7.03653
Glyma.08G266500	45	132	525	109	71	162	73.6105	121.691	525	171.075	52.6285	120.353	-	ns	12	26	30	25	675	38	22.6039	24.2374	27.3296	31.4765	582.146	22.0526	-1.44857	0.07934	11	38	45	13	38	42	24.3102	30.2062	33.0524	21.7398	40.108	31.9421	-	ns	13	38	38	31	196	35	22.8687
Glyma.08G297000	174	390	497	99	199	605	284.627	359.542	497	155.38	147.508	449.465	-	ns	13	17	19	8	776	65	24.4875	15.8476	17.3087	10.0725	669.252	37.7216	-1.49198	0.0627726	8	41	59	11	38	45	17.6801	32.5909	43.3353	18.3952	40.108	34.2237	-	ns	12	47	34	8	400	88	21.1096
Glyma.08G302600	3600	10104	12642	5463	11150	14430	5888.84	9314.91	12642	8574.14	8264.9	10720.3	-	ns	334	367	479	315	8642	922	629.14	342.121	436.362	396.604	7453.19	535.066	-1.41431	0.0881632	107	633	1144	138	614	650	236.472	503.172	840.264	230.776	648.061	494.342	-	ns	746	2768	3292	1228	13662	5248	1312.31
Glyma.08G328900	15	36	47	10	43	35	24.5368	33.1885	47	15.6949	31.8736	26.0021	-	ns	3	8	5	2	93	35	5.65096	7.45767	4.55492	2.51812	80.2068	20.3116	-1.4417	0.0741578	6	24	29	3	15	19	13.2601	19.0776	21.3004	5.01687	15.8321	14.45	-	ns	8	18	21	4	26	22	14.0731
Glyma.08G334000	363	1013	996	455	1042	1174	593.792	933.888	996	714.12	772.379	872.185	-	ns	887	1274	1581	943	16387	2773	1670.8	1187.63	1440.27	1187.29	14132.8	1609.26	-1.3716	0.0654358	409	1494	1701	452	905	1686	903.896	1187.58	1249.38	755.875	955.204	1282.25	-	ns	350	1187	1273	423	1067	1237	615.697
Glyma.08G339300	15	33	36	1	5	12	24.5368	30.4228	36	1.56949	3.70623	8.91501	-	ns	8	37	11	12	27	6	15.0692	34.4917	10.0208	15.1087	23.2858	3.48199	-	ns	69	121	83	13	2	12	152.491	96.1829	60.9633	21.7398	2.11095	9.12632	1.68826	0.0215557	91	474	159	42	354	44	160.081
Glyma.08G339500	117	186	212	10	31	58	191.387	171.474	212	15.6949	22.9786	43.0892	1.58357	0.0402127	77	446	186	167	767	120	145.041	415.765	169.443	210.263	661.49	69.6399	-	ns	411	1194	508	49	24	108	908.316	949.111	373.124	81.9422	25.3314	82.1369	2.00442	0.00107393	508	2719	1395	257	2598	396	893.64
Glyma.08G339600	5	23	7	1	2	6	8.17895	21.2038	7	1.56949	1.48249	4.45751	-	ns	2	37	11	8	97	20	3.76731	34.4917	10.0208	10.0725	83.6565	11.6066	-	ns	74	208	74	7	7	16	163.541	165.339	54.3528	11.706	7.38832	12.1684	1.7277	0.0175191	39	188	189	50	368	43	68.6062
Glyma.08G341800	86	201	39	41	228	332	140.678	185.303	39	64.3492	169.004	246.649	-	ns	34	48	21	32	93	87	64.0442	44.746	19.1307	40.2899	80.2068	50.4889	-	ns	11	32	33	22	21	52	24.3102	25.4368	24.2384	36.7904	22.165	39.5474	-	ns	8	32	19	12	254	98	14.0731
Glyma.08G355900	2	38	29	59	28	137	3.27158	35.0323	29	92.6001	20.7549	101.78	-	ns	8	9	32	26	258	135	15.0692	8.38988	29.1515	32.7355	222.509	78.3448	-1.40481	0.0941216	2	16	32	10	11	59	4.42003	12.7184	23.5039	16.7229	11.6102	44.8711	-	ns	20	108	106	43	25	75	35.1827
Glyma.09G016400	26	40	26	1	8	15	42.5305	36.8761	26	1.56949	5.92997	11.1438	-	ns	24	209	64	8	32	28	45.2077	194.832	58.303	10.0725	27.598	16.2493	-	ns	74	295	161	17	13	33	163.541	234.495	118.254	28.4289	13.7212	25.0974	1.72523	0.0126532	72	385	343	40	571	71	126.658
Glyma.09G031600	357	1281	754	871	1336	1391	583.977	1180.96	754	1367.03	990.305	1033.4	-	ns	5	6	3	4	114	20	9.41827	5.59326	2.73296	5.03624	98.318	11.6066	-1.45261	0.0746799	2	10	18	1	6	16	4.42003	7.949	13.2209	1.67229	6.33285	12.1684	-	ns	121	396	451	186	1662	797	212.855
Glyma.09G036600	39	78	164	16	46	112	63.7958	71.9085	164	25.1119	34.0973	83.2068	-	ns	7	17	23	23	805	23	13.1856	15.8476	20.9526	28.9584	694.263	13.3476	-1.58051	0.0379382	11	34	23	8	3	18	24.3102	27.0266	16.8934	13.3783	3.16642	13.6895	-	ns	13	24	42	22	96	8	22.8687
Glyma.09G036800	17	49	63	12	35	53	27.8084	45.1733	63	18.8339	25.9436	39.3746	-	ns	4	8	8	13	210	35	7.53461	7.45767	7.28788	16.3678	181.112	20.3116	-1.68271	0.0186192	6	22	27	9	8	29	13.2601	17.4878	19.8314	15.0506	8.44379	22.0553	-	ns	7	15	22	17	74	6	12.3139
Glyma.09G040500	78	37	9	2	8	22	127.592	34.1104	9	3.13899	5.92997	16.3442	-	ns	33	350	115	4	27	32	62.1606	326.273	104.763	5.03624	23.2858	18.5706	-	ns	95	424	160	14	15	32	209.952	337.038	117.519	23.4121	15.8321	24.3368	1.71222	0.0188256	119	431	298	41	469	87	209.337
Glyma.09G041800	77	192	503	65	107	234	125.956	177.005	503	102.017	79.3134	173.843	-	ns	19	48	53	47	1092	69	35.7894	44.746	48.2822	59.1758	941.783	40.0429	-1.58188	0.0377865	12	77	73	19	34	73	26.5202	61.2073	53.6183	31.7735	35.8861	55.5184	-	ns	23	66	73	31	204	72	40.4601
Glyma.09G042400	64	147	872	72	332	717	104.691	135.52	872	113.004	246.094	532.672	-	ns	20	108	93	45	624	1482	37.6731	100.679	84.7216	56.6577	538.162	860.052	-1.45121	0.0746942	39	110	90	53	129	214	86.1906	87.439	66.1047	88.6314	136.156	162.753	-	ns	52	269	354	45	302	135	91.4749
Glyma.09G053700	11	45	21	6	13	20	17.9937	41.4856	21	9.41696	9.6362	14.8583	-	ns	19	185	108	84	102	87	35.7894	172.459	98.3864	105.761	87.9688	50.4889	-	ns	62	166	77	18	16	42	137.021	131.953	56.5563	30.1012	16.8876	31.9421	1.40663	0.0699349	43	181	238	63	268	73	75.6427
Glyma.09G058100	9	22	8	18	127	48	14.7221	20.2819	8	28.2509	94.1383	35.66	-1.39263	0.0463422	4	23	29	10	17	33	7.53461	21.4408	26.4186	12.5906	14.6615	19.151	-	ns	13	21	26	13	21	23	28.7302	16.6929	19.0969	21.7398	22.165	17.4921	-	ns	6	23	16	8	38	46	10.5548
Glyma.09G145600	1	2	2	1	2	4	1.63579	1.84381	2	1.56949	1.48249	2.97167	-	ns	4	22	9	18	56	106	7.53461	20.5086	8.19886	22.6631	48.2966	61.5152	-	ns	8	15	12	6	5	15	17.6801	11.9235	8.81396	10.0337	5.27737	11.4079	-	ns	3	9	7	1	2	2	5.2774
Glyma.09G159000	31	31	167	54	41	61	50.7095	28.579	167	84.7527	30.3911	45.318	-	ns	7	17	40	55	670	32	13.1856	15.8476	36.4394	69.2482	577.834	18.5706	-1.47868	0.0682238	3	19	11	11	6	20	6.63005	15.1031	8.07947	18.3952	6.33285	15.2105	-	ns	3	8	18	10	97	13	5.2774
Glyma.09G165300	14	49	90	22	58	51	22.9011	45.1733	90	34.5289	42.9923	37.8888	-	ns	2	13	23	12	204	34	3.76731	12.1187	20.9526	15.1087	175.938	19.7313	-1.39364	0.0941216	3	24	25	8	5	13	6.63005	19.0776	18.3624	13.3783	5.27737	9.88684	-	ns	13	19	29	17	49	32	22.8687
Glyma.09G202600	106	295	211	255	1545	397	173.394	271.962	211	400.221	1145.23	294.938	-1.19609	0.0712178	299	551	653	352	489	1303	563.212	513.647	594.873	443.189	421.733	756.173	-	ns	158	458	885	189	327	665	349.182	364.064	650.03	316.063	345.14	505.75	-	ns	113	369	474	127	319	573	198.782
Glyma.09G272100	43	184	62	7	82	91	70.3389	169.63	62	10.9865	60.7822	67.6055	-	ns	69	279	131	15	196	126	129.972	260.086	119.339	18.8859	169.038	73.1219	-	ns	182	596	285	29	18	53	402.223	473.76	209.332	48.4964	18.9985	40.3079	1.80771	0.00751614	109	722	590	58	926	177	191.745
Glyma.09G283400	46	125	206	57	175	251	75.2463	115.238	206	89.4611	129.718	186.472	-	ns	183	215	212	132	3460	541	344.709	200.425	193.129	166.196	2984.04	313.96	-1.39156	0.0815594	97	269	406	89	197	328	214.371	213.828	298.206	148.834	207.928	249.453	-	ns	21	101	82	36	95	99	36.9418
Glyma.09G285900	14	30	54	19	44	41	22.9011	27.6571	54	29.8204	32.6148	30.4596	-	ns	8	36	38	37	310	60	15.0692	33.5595	34.6174	46.5852	267.356	34.8199	-1.40313	0.0549921	8	36	31	13	30	43	17.6801	28.6164	22.7694	21.7398	31.6642	32.7026	-	ns	10	36	33	13	34	34	17.5913
Glyma.10G053600	7	17	8	38	69	41	11.4505	15.6724	8	59.6408	51.146	30.4596	-1.42332	0.0442647	34	20	16	15	25	59	64.0442	18.6442	14.5758	18.8859	21.561	34.2396	-	ns	6	38	50	11	23	36	13.2601	30.2062	36.7249	18.3952	24.2759	27.3789	-	ns	7	17	29	8	28	41	12.3139
Glyma.10G088100	26	48	69	1	3	2	42.5305	44.2514	69	1.56949	2.22374	1.48584	2.25017	9.71444e-05	7	25	25	2	1	5	13.1856	23.3052	22.7746	2.51812	0.862439	2.90166	-	ns	16	77	26	1	2	6	35.3603	61.2073	19.0969	1.67229	2.11095	4.56316	1.8119	0.00801893	16	87	70	2	68	5	28.1461
Glyma.10G098000	13	29	21	28	201	67	21.2653	26.7352	21	43.9458	148.99	49.7755	-1.36265	0.0500702	30	57	108	50	60	158	56.5096	53.1359	98.3864	62.953	51.7463	91.6925	-	ns	19	88	104	36	89	94	41.9903	69.9512	76.3877	60.2024	93.9372	71.4895	-	ns	21	111	99	40	45	156	36.9418
Glyma.10G105200	6	40	11	54	166	67	9.81474	36.8761	11	84.7527	123.047	49.7755	-1.4712	0.0410574	39	40	24	15	55	102	73.4625	37.2884	21.8636	18.8859	47.4341	59.1939	-	ns	13	67	75	15	50	65	28.7302	53.2583	55.0873	25.0844	52.7737	49.4342	-	ns	3	22	23	18	31	67	5.2774
Glyma.10G142500	1328	2934	3194	80	286	418	2172.33	2704.86	3194	125.559	211.996	310.539	2.47055	9.39978e-07	380	988	1344	190	231	289	715.788	921.023	1224.36	239.221	199.223	167.716	-	ns	412	1514	1263	138	351	491	910.526	1203.48	927.67	230.776	370.471	373.418	-	ns	735	2069	2622	163	3244	391	1292.96
Glyma.10G143600	3	63	20	71	177	181	4.90737	58.0799	20	111.434	131.201	134.468	-	ns	11	2	9	128	234	287	20.7202	1.86442	8.19886	161.16	201.811	166.555	-1.79703	0.00743065	2	24	21	90	111	217	4.42003	19.0776	15.4244	150.506	117.158	165.034	-1.55301	0.0621197	2	21	6	80	3	250	3.51827
Glyma.10G147000	2	4	4	9	22	36	3.27158	3.68761	4	14.1254	16.3074	26.745	-	ns	2	12	51	109	25	60	3.76731	11.1865	46.4602	137.237	21.561	34.8199	-	ns	3	2	3	15	22	66	6.63005	1.5898	2.20349	25.0844	23.2204	50.1947	-1.55974	0.0603756	3	5	5	16	3	26	5.2774
Glyma.10G153600	6	20	26	5	3	3	9.81474	18.4381	26	7.84747	2.22374	2.22875	-	ns	12	25	21	9	9	9	22.6039	23.3052	19.1307	11.3315	7.76195	5.22299	-	ns	6	34	36	2	1	8	13.2601	27.0266	26.4419	3.34458	1.05547	6.08421	1.55143	0.05075	8	28	20	1	30	8	14.0731
Glyma.10G153700	7	39	46	1	3	6	11.4505	35.9542	46	1.56949	2.22374	4.45751	1.93564	0.00166193	15	62	41	2	8	4	28.2548	57.797	37.3504	2.51812	6.89951	2.32133	-	ns	15	50	57	1	1	4	33.1502	39.745	41.8663	1.67229	1.05547	3.04211	2.23361	0.000106993	17	53	43	2	40	7	29.9053
Glyma.10G158900	31	60	311	46	53	142	50.7095	55.3142	311	72.1967	39.2861	105.494	-	ns	4	9	29	31	820	24	7.53461	8.38988	26.4186	39.0308	707.2	13.928	-1.52943	0.0467947	2	24	12	6	8	11	4.42003	19.0776	8.81396	10.0337	8.44379	8.36579	-	ns	4	15	10	7	63	5	7.03653
Glyma.10G159800	77	190	171	217	601	620	125.956	175.162	171	340.58	445.489	460.609	-1.26192	0.000340585	68	175	139	278	699	765	128.089	163.137	126.627	350.018	602.845	443.954	-1.56899	1.36044e-06	53	229	197	186	356	514	117.131	182.032	144.696	311.046	375.749	390.911	-1.14368	0.00304415	54	220	231	238	287	621	94.9932
Glyma.10G162800	58	134	114	110	390	519	94.8758	123.535	114	172.644	289.086	385.574	-1.22901	0.000364141	36	101	75	115	217	344	67.8115	94.1531	68.3239	144.792	187.149	199.634	-	ns	31	88	126	121	169	261	68.5105	69.9512	92.5466	202.347	178.375	198.497	-1.18237	0.0014879	43	105	120	90	176	310	75.6427
Glyma.10G229400	65	135	99	27	74	104	106.326	124.457	99	42.3763	54.8522	77.2634	-	ns	83	338	218	75	89	196	156.343	315.087	198.595	94.4294	76.757	113.745	-	ns	147	508	390	64	81	172	324.872	403.809	286.454	107.027	85.4934	130.811	1.26671	0.083577	141	795	732	99	811	181	248.038
Glyma.10G252400	108	267	737	88	93	422	176.665	246.148	737	138.115	68.9359	313.511	-	ns	22	54	50	37	1367	94	41.4404	50.3393	45.5493	46.5852	1178.95	54.5512	-1.50513	0.0609185	27	60	66	25	79	89	59.6704	47.694	48.4768	41.8073	83.3825	67.6869	-	ns	21	86	72	36	422	78	36.9418
Glyma.10G266300	16	13	238	6	17	128	26.1726	11.9847	238	9.41696	12.6012	95.0934	-	ns	4	17	8	6	305	222	7.53461	15.8476	7.28788	7.55436	263.044	128.834	-1.39314	0.094591	5	10	7	2	10	24	11.0501	7.949	5.14148	3.34458	10.5547	18.2526	-	ns	6	14	16	3	20	7	10.5548
Glyma.10G267700	63	15	106	2	11	18	103.055	13.8285	106	3.13899	8.15371	13.3725	1.45067	0.0966676	5	65	63	14	235	32	9.41827	60.5936	57.392	17.6268	202.673	18.5706	-	ns	8	26	21	13	6	11	17.6801	20.6674	15.4244	21.7398	6.33285	8.36579	-	ns	12	33	42	17	73	15	21.1096
Glyma.10G281400	1696	4548	6282	2669	6473	7120	2774.3	4192.82	6282	4188.98	4798.09	5289.57	-	ns	362	365	475	426	6864	1453	681.883	340.256	432.718	536.359	5919.78	843.223	-1.42375	0.0737777	182	939	1361	201	838	948	402.223	746.411	999.65	336.13	884.487	720.979	-	ns	293	1137	1348	611	6625	2279	515.426
Glyma.11G004700	36	81	106	42	85	93	58.8884	74.6742	106	65.9187	63.0059	69.0913	-	ns	6	21	15	13	156	67	11.3019	19.5764	13.6648	16.3678	134.54	38.8823	-1.4187	0.0502603	9	51	67	8	17	46	19.8901	40.5399	49.2113	13.3783	17.9431	34.9842	-	ns	13	35	39	20	102	71	22.8687
Glyma.11G021800	12	22	25	5	6	8	19.6295	20.2819	25	7.84747	4.44748	5.94334	1.37656	0.0564829	11	34	38	18	4	24	20.7202	31.6951	34.6174	22.6631	3.44976	13.928	-	ns	9	30	31	16	13	34	19.8901	23.847	22.7694	26.7566	13.7212	25.8579	-	ns	22	49	65	10	37	20	38.7009
Glyma.11G027500	24	52	20	60	224	120	39.2589	47.939	20	94.1696	166.039	89.1501	-1.30852	0.0598144	58	154	145	63	43	309	109.252	143.56	132.093	79.3207	37.0849	179.323	-	ns	52	205	192	70	163	195	114.921	162.954	141.023	117.06	172.042	148.303	-	ns	93	379	415	113	104	270	163.599
Glyma.11G029700	3	13	20	5	9	15	4.90737	11.9847	20	7.84747	6.67122	11.1438	-	ns	8	16	14	10	135	86	15.0692	14.9154	12.7538	12.5906	116.429	49.9086	-1.34852	0.0894457	5	23	23	7	12	14	11.0501	18.2827	16.8934	11.706	12.6657	10.6474	-	ns	3	18	22	2	16	7	5.2774
Glyma.11G030200	4	15	35	8	18	50	6.54316	13.8285	35	12.5559	13.3424	37.1459	-	ns	2	2	4	20	76	17	3.76731	1.86442	3.64394	25.1812	65.5453	9.86565	-1.63569	0.026718	1	2	10	1	9	14	2.21001	1.5898	7.34497	1.67229	9.49927	10.6474	-	ns	2	5	1	3	16	14	3.51827
Glyma.11G036400	111	438	963	163	1134	1265	181.573	403.794	963	255.827	840.573	939.791	-	ns	31	76	73	50	886	2345	58.3933	70.8479	66.5019	62.953	764.121	1360.88	-1.92385	0.00197078	30	128	130	64	178	508	66.3005	101.747	95.4846	107.027	187.874	386.347	-	ns	69	365	418	40	330	233	121.38
Glyma.11G049300	8	14	16	49	174	55	13.0863	12.9067	16	76.9052	128.977	40.8605	-1.62439	0.0189713	11	83	130	84	22	195	20.7202	77.3734	118.428	105.761	18.9736	113.165	-	ns	11	32	47	33	50	76	24.3102	25.4368	34.5214	55.1856	52.7737	57.8	-	ns	24	60	113	29	18	77	42.2192
Glyma.11G053700	194	439	562	143	706	542	317.343	404.716	562	224.438	523.32	402.661	-	ns	287	356	405	218	5850	846	540.609	331.866	368.949	274.475	5045.27	490.961	-1.39556	0.0797152	159	579	587	194	521	509	351.392	460.247	431.15	324.424	549.902	387.108	-	ns	122	489	442	126	476	679	214.614
Glyma.11G070600	3	3	1	1	3	4	4.90737	2.76571	1	1.56949	2.22374	2.97167	-	ns	14	108	43	10	7	10	26.3712	100.679	39.1724	12.5906	6.03707	5.80332	-	ns	26	106	48	14	3	9	57.4604	84.2594	35.2559	23.4121	3.16642	6.84474	1.60764	0.0215557	24	83	81	9	47	24	42.2192
Glyma.11G074100	158	173	80	668	2700	830	258.455	159.489	80	1048.42	2001.37	616.621	-1.6193	0.0307085	891	3057	3205	2259	85	3550	1678.34	2849.76	2919.71	2844.22	73.3073	2060.18	-	ns	1416	3405	3484	2267	3455	3642	3129.38	2706.64	2558.99	3791.08	3646.66	2769.84	-	ns	2164	6634	7625	2005	626	2929	3806.76
Glyma.11G111100	991	2131	3704	1436	3449	4595	1621.07	1964.58	3704	2253.79	2556.56	3413.71	-	ns	127	177	244	184	3728	532	239.224	165.001	222.28	231.667	3215.17	308.737	-1.44446	0.0746942	36	126	261	70	207	184	79.5606	100.157	191.704	117.06	218.483	139.937	-	ns	111	276	343	136	2943	811	195.264
Glyma.11G120300	494	1256	797	150	879	546	808.08	1157.91	797	235.424	651.556	405.633	-	ns	641	1857	1840	572	441	1316	1207.42	1731.11	1676.21	720.182	380.336	763.717	-	ns	548	1876	1764	401	392	875	1211.09	1491.23	1295.65	670.588	413.746	665.461	-	ns	691	2112	2144	287	1588	934	1215.56
Glyma.11G121800	134	205	183	112	912	286	219.196	188.99	183	175.783	676.017	212.474	-	ns	26	16	9	28	241	154	48.975	14.9154	8.19886	35.2537	207.848	89.3712	-	ns	2	28	55	81	97	95	4.42003	22.2572	40.3973	135.456	102.381	72.25	-	ns	10	25	53	41	206	479	17.5913
Glyma.11G123300	2	4	5	8	47	16	3.27158	3.68761	5	12.5559	34.8386	11.8867	-1.44752	0.069948	16	70	81	69	131	124	30.1385	65.2546	73.7898	86.8751	112.98	71.9612	-	ns	26	61	26	45	31	86	57.4604	48.4889	19.0969	75.2531	32.7197	65.4053	-	ns	24	58	59	17	8	24	42.2192
Glyma.11G137300	180	321	4273	207	620	2177	294.442	295.931	4273	324.885	459.573	1617.33	-	ns	50	152	166	77	2124	2609	94.1827	141.696	151.224	96.9476	1831.82	1514.09	-1.48687	0.0666475	50	189	171	98	267	413	110.501	150.236	125.599	163.885	281.812	314.097	-	ns	74	331	490	53	476	247	130.176
Glyma.11G155300	40	86	99	26	77	126	65.4316	79.2837	99	40.8068	57.076	93.6076	-	ns	31	120	178	103	2006	137	58.3933	111.865	162.155	129.683	1730.05	79.5055	-1.42899	0.080662	26	67	58	44	41	104	57.4604	53.2583	42.6008	73.5808	43.2745	79.0948	-	ns	15	90	74	27	158	57	26.387
Glyma.11G180500	213	304	3416	180	775	2035	348.423	280.259	3416	282.509	574.466	1511.84	-	ns	44	210	187	93	2150	2967	82.8808	195.764	170.354	117.093	1854.24	1721.85	-1.51849	0.0549921	49	158	130	113	298	412	108.291	125.594	95.4846	188.969	314.531	313.337	-	ns	85	426	507	84	585	248	149.526
Glyma.11G208300	165	453	345	180	281	415	269.905	417.622	345	282.509	208.29	308.311	-	ns	206	620	472	280	335	707	388.033	577.97	429.985	352.536	288.917	410.295	-	ns	353	1301	1041	161	250	477	780.135	1034.16	764.611	269.239	263.869	362.771	1.21823	0.0730212	324	1847	1752	257	2371	715	569.959
Glyma.11G212700	21	56	121	32	69	76	34.3516	51.6266	121	50.2238	51.146	56.4617	-	ns	3	21	19	18	267	37	5.65096	19.5764	17.3087	22.6631	230.271	21.4723	-1.56825	0.0337003	9	20	27	8	14	20	19.8901	15.898	19.8314	13.3783	14.7766	15.2105	-	ns	8	20	37	12	51	38	14.0731
Glyma.11G214100	9	21	15	34	68	56	14.7221	19.36	15	53.3628	50.4048	41.6034	-1.30315	0.00710562	12	21	21	18	52	54	22.6039	19.5764	19.1307	22.6631	44.8468	31.3379	-	ns	8	23	38	9	15	34	17.6801	18.2827	27.9109	15.0506	15.8321	25.8579	-	ns	10	21	19	9	23	33	17.5913
Glyma.11G243400	74	234	480	83	98	370	121.048	215.725	480	130.268	72.6422	274.88	-	ns	2	3	7	6	105	103	3.76731	2.79663	6.37689	7.55436	90.5561	59.7742	-1.77568	0.00849352	4	14	15	6	17	27	8.84006	11.1286	11.0175	10.0337	17.9431	20.5342	-	ns	15	54	73	34	435	64	26.387
Glyma.12G002400	15	42	270	5	52	232	24.5368	38.7199	270	7.84747	38.5448	172.357	-	ns	2	11	13	5	177	233	3.76731	10.2543	11.8428	6.2953	152.652	135.217	-1.40946	0.0911442	10	27	13	10	6	11	22.1001	21.4623	9.54846	16.7229	6.33285	8.36579	-	ns	7	33	34	6	43	18	12.3139
Glyma.12G010100	367	910	1500	208	560	1080	600.335	838.932	1500	326.455	415.098	802.351	-	ns	60	59	92	47	2663	153	113.019	55.0003	83.8106	59.1758	2296.67	88.7908	-1.5306	0.0518926	24	142	163	39	71	72	53.0404	112.876	119.723	65.2193	74.9387	54.7579	-	ns	44	133	173	71	1144	247	77.4019
Glyma.12G010400	3	9	5	9	9	5	4.90737	8.29713	5	14.1254	6.67122	3.71459	-	ns	16	31	29	8	1	24	30.1385	28.8985	26.4186	10.0725	0.862439	13.928	-	ns	11	30	33	7	18	30	24.3102	23.847	24.2384	11.706	18.9985	22.8158	-	ns	17	43	39	12	8	18	29.9053
Glyma.12G011000	3	8	5	4	21	12	4.90737	7.37523	5	6.27797	15.5662	8.91501	-	ns	7	10	10	9	2	16	13.1856	9.32209	9.10985	11.3315	1.72488	9.28532	-	ns	4	21	30	10	20	14	8.84006	16.6929	22.0349	16.7229	21.1095	10.6474	-	ns	18	44	60	6	15	10	31.6644
Glyma.12G032900	3	6	4	14	37	16	4.90737	5.53142	4	21.9729	27.4261	11.8867	-1.42046	0.0589252	22	39	61	24	7	56	41.4404	36.3562	55.5701	30.2174	6.03707	32.4986	-	ns	12	47	37	19	25	43	26.5202	37.3603	27.1764	31.7735	26.3869	32.7026	-	ns	22	52	57	16	19	36	38.7009
Glyma.12G042900	18	27	20	12	24	32	29.4442	24.8914	20	18.8339	17.7899	23.7734	-	ns	12	127	95	29	4	33	22.6039	118.391	86.5436	36.5127	3.44976	19.151	-	ns	24	48	21	39	37	39	53.0404	38.1552	15.4244	65.2193	39.0525	29.6605	-	ns	33	84	101	21	21	27	58.0514
Glyma.12G090100	12	55	71	29	36	69	19.6295	50.7047	71	45.5153	26.6849	51.2613	-	ns	1	3	2	1	124	11	1.88365	2.79663	1.82197	1.25906	106.942	6.38365	-1.41743	0.0820932	3	7	5	1	7	5	6.63005	5.5643	3.67248	1.67229	7.38832	3.80263	-	ns	2	11	9	3	82	11	3.51827
Glyma.12G093100	172	353	2694	163	858	1742	281.356	325.432	2694	255.827	635.99	1294.16	-	ns	53	230	216	142	2122	2795	99.8337	214.408	196.773	178.786	1830.1	1622.03	-1.55345	0.042721	64	159	163	126	279	511	141.441	126.389	119.723	210.709	294.477	388.629	-	ns	84	427	510	89	536	334	147.767
Glyma.12G093300	118	321	407	200	472	528	193.023	295.931	407	313.899	349.868	392.26	-	ns	121	201	250	153	1612	608	227.922	187.374	227.746	192.636	1390.25	352.842	-	ns	80	275	389	137	240	351	176.801	218.597	285.719	229.104	253.314	266.945	-	ns	72	258	231	88	358	341	126.658
Glyma.12G097200	10	13	65	1	6	13	16.3579	11.9847	65	1.56949	4.44748	9.65793	1.45315	0.0827947	5	24	25	16	35	15	9.41827	22.373	22.7746	20.145	30.1853	8.70498	-	ns	5	14	12	14	5	13	11.0501	11.1286	8.81396	23.4121	5.27737	9.88684	-	ns	4	31	37	16	21	24	7.03653
Glyma.12G134800	94	284	516	88	265	339	153.764	261.82	516	138.115	196.43	251.849	-	ns	23	100	66	60	991	151	43.324	93.2209	60.125	75.5435	854.677	87.6302	-1.49008	0.0460797	27	102	154	47	73	94	59.6704	81.0798	113.112	78.5976	77.0496	71.4895	-	ns	57	116	132	49	238	190	100.271
Glyma.12G169600	2087	5424	7472	2330	6955	7964	3413.89	5000.4	7472	3656.92	5155.37	5916.6	-	ns	127	248	270	145	5632	476	239.224	231.188	245.966	182.564	4857.26	276.238	-1.53366	0.0484211	81	404	565	121	405	455	179.011	321.14	414.991	202.347	427.467	346.039	-	ns	370	1329	1522	493	7559	3379	650.879
Glyma.12G195900	113	367	475	122	338	492	184.844	338.339	475	191.478	250.541	365.515	-	ns	5	13	9	7	53	27	9.41827	12.1187	8.19886	8.81341	45.7092	15.669	-	ns	6	18	15	2	10	16	13.2601	14.3082	11.0175	3.34458	10.5547	12.1684	-	ns	12	36	64	17	523	120	21.1096
Glyma.12G204100	42	76	125	39	63	108	68.7031	70.0647	125	61.2103	46.6985	80.2351	-	ns	8	11	15	10	207	42	15.0692	10.2543	13.6648	12.5906	178.525	24.374	-1.38603	0.0980325	1	11	12	5	5	15	2.21001	8.7439	8.81396	8.36145	5.27737	11.4079	-	ns	7	28	38	12	125	38	12.3139
Glyma.12G206300	18	46	36	50	162	93	29.4442	42.4076	36	78.4747	120.082	69.0913	-1.09463	0.0753851	36	114	163	97	115	213	67.8115	106.272	148.49	122.129	99.1804	123.611	-	ns	37	137	179	76	113	172	81.7706	108.901	131.475	127.094	119.269	130.811	-	ns	51	176	163	49	74	235	89.7158
Glyma.12G224000	94	128	107	7	33	77	153.764	118.004	107	10.9865	24.4611	57.2047	-	ns	21	183	49	16	213	45	39.5567	170.594	44.6383	20.145	183.699	26.115	-	ns	100	497	230	17	22	49	221.001	395.065	168.934	28.4289	23.2204	37.2658	1.50006	0.0852324	137	909	824	72	1330	93	241.001
Glyma.12G239200	1	7	5	14	5	23	1.63579	6.45332	5	21.9729	3.70623	17.0871	-	ns	6	14	15	32	64	104	11.3019	13.0509	13.6648	40.2899	55.1961	60.3546	-1.38099	0.0654951	11	18	11	7	14	8	24.3102	14.3082	8.07947	11.706	14.7766	6.08421	-	ns	6	21	27	2	27	38	10.5548
Glyma.12G239300	9	21	15	37	66	76	14.7221	19.36	15	58.0713	48.9223	56.4617	-1.2966	0.069948	24	43	56	50	85	231	45.2077	40.085	51.0151	62.953	73.3073	134.057	-	ns	15	65	86	26	70	72	33.1502	51.6685	63.1667	43.4796	73.8832	54.7579	-	ns	19	57	62	14	19	112	33.4235
Glyma.13G000500	177	445	337	43	96	97	289.535	410.247	337	67.4882	71.1597	72.063	1.73875	0.000944557	136	342	347	38	49	87	256.177	318.815	316.112	47.8443	42.2595	50.4889	-	ns	115	499	576	29	65	106	254.152	396.655	423.07	48.4964	68.6058	80.6158	1.83922	0.000349018	174	561	581	40	511	87	306.089
Glyma.13G001200	8	23	16	42	58	139	13.0863	21.2038	16	65.9187	42.9923	103.266	-	ns	9	38	40	84	415	326	16.9529	35.4239	36.4394	105.761	357.912	189.188	-1.84753	0.00197078	14	58	76	114	100	227	30.9402	46.1042	55.8218	190.641	105.547	172.639	-	ns	60	156	154	143	20	295	105.548
Glyma.13G006400	1	2	1	18	41	58	1.63579	1.84381	1	28.2509	30.3911	43.0892	-2.22544	0.000101071	1	1	2	18	42	34	1.88365	0.932209	1.82197	22.6631	36.2224	19.7313	-2.01147	0.000965435	1	2	3	16	19	45	2.21001	1.5898	2.20349	26.7566	20.054	34.2237	-1.946	0.00200553	1	1	2	16	2	44	1.75913
Glyma.13G009300	63	178	145	103	369	266	103.055	164.099	145	161.658	273.52	197.616	-	ns	94	157	154	132	1148	445	177.064	146.357	140.292	166.196	990.08	258.248	-	ns	80	310	384	138	291	406	176.801	246.419	282.047	230.776	307.143	308.774	-	ns	66	204	224	61	194	345	116.103
Glyma.13G010200	102	207	214	226	810	480	166.851	190.834	214	354.706	600.41	356.6	-1.04477	0.0537334	99	227	164	142	432	612	186.482	211.612	149.401	178.786	372.574	355.163	-	ns	89	291	322	138	290	380	196.691	231.316	236.508	230.776	306.087	289	-	ns	72	259	190	104	288	587	126.658
Glyma.13G029200	30	80	23	4	14	20	49.0737	73.7523	23	6.27797	10.3774	14.8583	-	ns	19	128	35	4	43	50	35.7894	119.323	31.8845	5.03624	37.0849	29.0166	-	ns	165	675	274	19	19	78	364.653	536.558	201.252	31.7735	20.054	59.3211	1.85473	0.00451444	153	1194	1116	183	1392	177	269.147
Glyma.13G029300	6	12	6	1	5	6	9.81474	11.0628	6	1.56949	3.70623	4.45751	-	ns	3	16	4	1	2	9	5.65096	14.9154	3.64394	1.25906	1.72488	5.22299	-	ns	30	83	34	2	4	8	66.3005	65.9767	24.9729	3.34458	4.2219	6.08421	1.84645	0.00534755	22	164	174	26	177	19	38.7009
Glyma.13G029600	2	10	11	20	50	47	3.27158	9.21903	11	31.3899	37.0623	34.9171	-1.53645	0.0101582	4	15	11	23	67	81	7.53461	13.9831	10.0208	28.9584	57.7834	47.0069	-1.56345	0.00456667	6	17	21	16	29	61	13.2601	13.5133	15.4244	26.7566	30.6088	46.3921	-	ns	5	17	16	29	17	61	8.79567
Glyma.13G031000	18	27	31	10	22	26	29.4442	24.8914	31	15.6949	16.3074	19.3159	-	ns	9	80	78	13	6	34	16.9529	74.5767	71.0568	16.3678	5.17463	19.7313	-	ns	37	64	55	13	36	51	81.7706	50.8736	40.3973	21.7398	37.9971	38.7869	-	ns	34	108	188	13	54	20	59.8105
Glyma.13G031600	3	8	14	3	21	21	4.90737	7.37523	14	4.70848	15.5662	15.6013	-	ns	9	19	20	29	62	85	16.9529	17.712	18.2197	36.5127	53.4712	49.3282	-	ns	3	18	33	10	17	42	6.63005	14.3082	24.2384	16.7229	17.9431	31.9421	-	ns	5	14	12	11	14	19	8.79567
Glyma.13G032600	4	5	5	2	66	80	6.54316	4.60952	5	3.13899	48.9223	59.4334	-1.50731	0.0683039	2	3	7	8	55	17	3.76731	2.79663	6.37689	10.0725	47.4341	9.86565	-	ns	1	4	4	8	17	20	2.21001	3.1796	2.93799	13.3783	17.9431	15.2105	-	ns	4	11	9	15	9	26	7.03653
Glyma.13G032700	2	5	4	22	95	164	3.27158	4.60952	4	34.5289	70.4184	121.838	-2.1038	0.000414	1	5	1	19	181	122	1.88365	4.66105	0.910985	23.9221	156.101	70.8005	-2.3525	3.46003e-05	1	3	2	16	22	40	2.21001	2.3847	1.46899	26.7566	23.2204	30.4211	-1.70034	0.0211498	1	5	2	31	4	52	1.75913
Glyma.13G033400	17	26	30	16	71	88	27.8084	23.9695	30	25.1119	52.6285	65.3767	-	ns	7	20	25	26	105	132	13.1856	18.6442	22.7746	32.7355	90.5561	76.6038	-1.46487	0.00655117	11	31	51	42	36	82	24.3102	24.6419	37.4593	70.2362	37.9971	62.3632	-	ns	14	63	91	51	74	85	24.6279
Glyma.13G033500	28	66	69	8	18	29	45.8021	60.8456	69	12.5559	13.3424	21.5446	1.32985	0.0876646	25	36	31	10	71	46	47.0913	33.5595	28.2405	12.5906	61.2332	26.6953	-	ns	30	73	49	10	15	27	66.3005	58.0277	35.9903	16.7229	15.8321	20.5342	-	ns	25	117	145	27	135	33	43.9783
Glyma.13G035600	11	24	14	79	55	56	17.9937	22.1257	14	123.99	40.7686	41.6034	-1.42717	0.0250548	18	56	45	32	29	86	33.9058	52.2037	40.9943	40.2899	25.0107	49.9086	-	ns	8	27	67	30	77	61	17.6801	21.4623	49.2113	50.1687	81.2715	46.3921	-	ns	7	25	29	30	50	43	12.3139
Glyma.13G038700	1	1	1	1	1	1	1.63579	0.921903	1	1.56949	0.741247	0.742918	-	ns	1	360	498	3	1	3	1.88365	335.595	453.671	3.77718	0.862439	1.741	-	ns	41	16	34	4	1	3	90.6106	12.7184	24.9729	6.68916	1.05547	2.28158	-	ns	59	116	54	1	2	2	103.789
Glyma.13G046200	22823	50096	90672	30924	79495	90969	37333.6	46183.7	90672	48535	58925.4	67582.5	-	ns	3881	5901	6527	4770	119650	17621	7310.46	5500.97	5946	6005.71	103191	10226	-1.5358	0.0439692	1840	7406	12658	2986	8441	10230	4066.43	5887.03	9297.26	4993.46	8909.26	7780.19	-	ns	3466	12563	12282	4679	74491	30024	6097.16
Glyma.13G046600	34	95	68	98	241	232	55.6168	87.5808	68	153.81	178.64	172.357	-1.06255	0.0781021	55	108	105	131	408	461	103.601	100.679	95.6534	164.937	351.875	267.533	-	ns	28	128	165	89	199	287	61.8804	101.747	121.192	148.834	210.039	218.271	-	ns	25	93	110	66	56	182	43.9783
Glyma.13G048000	4	12	18	40	153	271	6.54316	11.0628	18	62.7797	113.411	201.331	-2.11993	0.000138609	2	2	3	37	108	128	3.76731	1.86442	2.73296	46.5852	93.1434	74.2825	-2.563	1.67161e-06	1	6	7	43	68	97	2.21001	4.7694	5.14148	71.9085	71.7722	73.7711	-2.3496	2.40587e-05	2	5	2	57	12	145	3.51827
Glyma.13G048100	40	225	74	119	595	518	65.4316	207.428	74	186.77	441.042	384.831	-	ns	44	46	29	60	150	226	82.8808	42.8816	26.4186	75.5435	129.366	131.155	-	ns	16	68	48	36	70	149	35.3603	54.0532	35.2559	60.2024	73.8832	113.318	-	ns	20	63	51	62	110	400	35.1827
Glyma.13G048200	554	1453	1176	81	233	307	906.227	1339.53	1176	127.129	172.71	228.076	1.80499	0.00260658	251	529	284	58	175	159	472.797	493.139	258.72	73.0254	150.927	92.2728	-	ns	146	605	691	44	72	151	322.662	480.915	507.537	73.5808	75.9942	114.84	1.54167	0.0336291	183	544	515	60	1218	129	321.921
Glyma.13G048300	1	1	1	21	59	59	1.63579	0.921903	1	32.9594	43.7335	43.8321	-2.06165	0.000726509	1	1	1	100	76	148	1.88365	0.932209	0.910985	125.906	65.5453	85.8892	-2.51132	5.57405e-06	1	1	1	60	89	128	2.21001	0.7949	0.734497	100.337	93.9372	97.3474	-2.55498	4.99287e-06	1	1	1	57	1	111	1.75913
Glyma.13G052100	23	73	146	87	60	124	37.6232	67.2989	146	136.546	44.4748	92.1218	-	ns	6	22	47	44	518	64	11.3019	20.5086	42.8163	55.3986	446.743	37.1413	-1.48294	0.0664607	7	25	34	12	26	30	15.4701	19.8725	24.9729	20.0675	27.4423	22.8158	-	ns	6	23	46	18	94	12	10.5548
Glyma.13G053600	17	48	56	2	10	8	27.8084	44.2514	56	3.13899	7.41247	5.94334	-	ns	24	51	15	4	16	15	45.2077	47.5427	13.6648	5.03624	13.799	8.70498	-	ns	13	59	64	1	4	2	28.7302	46.8991	47.0078	1.67229	4.2219	1.52105	1.60812	0.043778	16	71	63	2	113	1	28.1461
Glyma.13G054300	9	22	13	12	93	59	14.7221	20.2819	13	18.8339	68.9359	43.8321	-	ns	11	11	12	24	74	272	20.7202	10.2543	10.9318	30.2174	63.8205	157.85	-1.86462	0.000690932	7	21	24	14	20	41	15.4701	16.6929	17.6279	23.4121	21.1095	31.1816	-	ns	11	22	17	11	34	21	19.3505
Glyma.13G054400	39	103	122	76	201	322	63.7958	94.956	122	119.281	148.99	239.219	-	ns	51	59	47	80	449	514	96.0663	55.0003	42.8163	100.725	387.235	298.291	-1.65514	0.000451262	37	117	107	67	115	161	81.7706	93.0033	78.5912	112.043	121.379	122.445	-	ns	30	83	78	66	163	98	52.774
Glyma.13G056600	2	13	15	14	54	40	3.27158	11.9847	15	21.9729	40.0273	29.7167	-	ns	5	19	23	22	16	22	9.41827	17.712	20.9526	27.6993	13.799	12.7673	-	ns	4	20	23	6	14	12	8.84006	15.898	16.8934	10.0337	14.7766	9.12632	-	ns	1	9	7	8	37	23	1.75913
Glyma.13G059400	351	852	924	181	465	506	574.162	785.462	924	284.078	344.68	375.916	1.02181	0.0796368	258	706	543	192	383	449	485.983	658.14	494.665	241.739	330.314	260.569	-	ns	289	849	917	126	303	420	638.694	674.87	673.534	210.709	319.809	319.421	1.05356	0.0699349	328	1142	1190	208	1338	522	576.996
Glyma.13G059800	12	41	29	67	183	235	19.6295	37.798	29	105.156	135.648	174.586	-1.93383	1.50148e-07	32	63	68	94	183	246	60.2769	58.7292	61.947	118.352	157.826	142.762	-	ns	23	94	97	80	118	191	50.8304	74.7206	71.2462	133.783	124.546	145.261	-	ns	48	149	154	61	59	195	84.4384
Glyma.13G062500	153	270	529	51	104	114	250.276	248.914	529	80.0442	77.0896	84.6926	1.38778	0.0858936	14	39	36	28	14	66	26.3712	36.3562	32.7955	35.2537	12.0741	38.3019	-	ns	7	64	68	26	45	63	15.4701	50.8736	49.9458	43.4796	47.4963	47.9132	-	ns	36	124	172	31	627	120	63.3288
Glyma.13G064300	26	44	28	9	52	62	42.5305	40.5637	28	14.1254	38.5448	46.0609	-	ns	10	26	29	34	40	51	18.8365	24.2374	26.4186	42.808	34.4975	29.5969	-	ns	7	17	18	56	27	61	15.4701	13.5133	13.2209	93.6483	28.4978	46.3921	-1.41445	0.0561659	4	26	28	10	103	56	7.03653
Glyma.13G066100	8	16	23	1	3	4	13.0863	14.7505	23	1.56949	2.22374	2.97167	1.50346	0.069948	11	44	20	2	16	13	20.7202	41.0172	18.2197	2.51812	13.799	7.54432	-	ns	22	95	60	7	7	14	48.6203	75.5155	44.0698	11.706	7.38832	10.6474	1.53244	0.0524636	33	129	121	19	211	25	58.0514
Glyma.13G069600	16	24	12	2	11	6	26.1726	22.1257	12	3.13899	8.15371	4.45751	-	ns	18	61	33	4	26	28	33.9058	56.8648	30.0625	5.03624	22.4234	16.2493	-	ns	34	91	49	6	3	8	75.1405	72.3359	35.9903	10.0337	3.16642	6.08421	1.8994	0.00246624	28	123	105	11	120	14	49.2557
Glyma.13G073000	16	37	26	3	9	4	26.1726	34.1104	26	4.70848	6.67122	2.97167	1.64151	0.0158851	21	51	33	2	4	8	39.5567	47.5427	30.0625	2.51812	3.44976	4.64266	-	ns	16	54	64	4	1	7	35.3603	42.9246	47.0078	6.68916	1.05547	5.32369	2.05734	0.000305664	15	78	56	2	38	6	26.387
Glyma.13G101100	9	23	17	4	29	22	14.7221	21.2038	17	6.27797	21.4962	16.3442	-	ns	17	77	49	18	17	33	32.0221	71.7801	44.6383	22.6631	14.6615	19.151	-	ns	23	41	57	14	19	21	50.8304	32.5909	41.8663	23.4121	20.054	15.9711	-	ns	22	87	93	20	64	57	38.7009
Glyma.13G133000	4	15	78	12	68	48	6.54316	13.8285	78	18.8339	50.4048	35.66	-	ns	2	11	11	11	78	293	3.76731	10.2543	10.0208	13.8497	67.2702	170.037	-1.66987	0.0207699	5	17	19	5	5	29	11.0501	13.5133	13.9554	8.36145	5.27737	22.0553	-	ns	11	35	32	5	42	17	19.3505
Glyma.13G149700	25	52	40	18	90	61	40.8947	47.939	40	28.2509	66.7122	45.318	-	ns	35	116	113	58	67	155	65.9279	108.136	102.941	73.0254	57.7834	89.9515	-	ns	31	84	92	170	111	141	68.5105	66.7716	67.5737	284.289	117.158	107.234	-1.10244	0.0789277	31	109	110	37	79	145	54.5331
Glyma.13G152900	75	76	72	22	50	105	122.684	70.0647	72	34.5289	37.0623	78.0063	-	ns	88	498	157	30	133	139	165.762	464.24	143.025	37.7718	114.704	80.6662	-	ns	114	471	322	33	67	100	251.942	374.398	236.508	55.1856	70.7168	76.0526	1.4461	0.0561659	144	592	608	72	595	119	253.315
Glyma.13G157000	183	229	533	43	75	233	299.349	211.116	533	67.4882	55.5935	173.1	-	ns	11	24	19	20	941	49	20.7202	22.373	17.3087	25.1812	811.555	28.4363	-1.62677	0.0280386	12	52	48	27	36	68	26.5202	41.3348	35.2559	45.1518	37.9971	51.7158	-	ns	10	42	40	15	453	68	17.5913
Glyma.13G161200	101	220	183	120	259	334	165.215	202.819	183	188.339	191.983	248.135	-	ns	18	37	40	37	157	53	33.9058	34.4917	36.4394	46.5852	135.403	30.7576	-	ns	5	31	38	4	26	24	11.0501	24.6419	27.9109	6.68916	27.4423	18.2526	-	ns	11	30	32	31	278	96	19.3505
Glyma.13G169900	18	53	62	50	114	155	29.4442	48.8609	62	78.4747	84.5021	115.152	-	ns	16	131	126	116	143	219	30.1385	122.119	114.784	146.051	123.329	127.093	-	ns	13	39	50	69	61	140	28.7302	31.0011	36.7249	115.388	64.3839	106.474	-1.2319	0.0704709	25	61	73	78	58	111	43.9783
Glyma.13G171200	17	34	38	21	58	54	27.8084	31.3447	38	32.9594	42.9923	40.1176	-	ns	4	16	26	18	40	59	7.53461	14.9154	23.6856	22.6631	34.4975	34.2396	-	ns	5	17	26	15	38	43	11.0501	13.5133	19.0969	25.0844	40.108	32.7026	-	ns	5	20	27	12	60	64	8.79567
Glyma.13G175700	2	5	10	28	54	64	3.27158	4.60952	10	43.9458	40.0273	47.5467	-1.7647	0.00596153	3	3	6	67	69	104	5.65096	2.79663	5.46591	84.357	59.5083	60.3546	-2.35421	1.06713e-05	1	6	7	26	61	126	2.21001	4.7694	5.14148	43.4796	64.3839	95.8263	-2.41054	7.85772e-06	2	13	5	28	7	85	3.51827
Glyma.13G176100	470	1204	1056	369	599	804	768.821	1109.97	1056	579.143	444.007	597.306	-	ns	210	774	920	289	439	502	395.567	721.53	838.106	363.868	378.611	291.327	-	ns	292	872	962	161	277	466	645.324	693.153	706.586	269.239	292.366	354.405	1.03941	0.018002	802	2629	3144	593	1838	988	1410.83
Glyma.13G176200	33	51	62	5	4	5	53.9811	47.0171	62	7.84747	2.96499	3.71459	1.94709	0.00165662	13	53	69	3	1	3	24.4875	49.4071	62.858	3.77718	0.862439	1.741	-	ns	18	35	33	2	1	4	39.7803	27.8215	24.2384	3.34458	1.05547	3.04211	1.80499	0.00812482	12	68	61	3	61	4	21.1096
Glyma.13G176500	20	35	43	4	10	5	32.7158	32.2666	43	6.27797	7.41247	3.71459	1.95236	0.000100106	7	20	17	3	3	5	13.1856	18.6442	15.4867	3.77718	2.58732	2.90166	-	ns	11	27	27	4	11	10	24.3102	21.4623	19.8314	6.68916	11.6102	7.60527	-	ns	15	71	61	10	46	15	26.387
Glyma.13G179900	74	215	150	45	166	115	121.048	198.209	150	70.6272	123.047	85.4355	-	ns	161	220	147	68	156	167	303.268	205.086	133.915	85.616	134.54	96.9155	-	ns	98	404	432	50	67	141	216.582	321.14	317.303	83.6145	70.7168	107.234	1.50597	6.15441e-05	66	251	229	64	155	142	116.103
Glyma.13G183500	416	813	656	3	7	19	680.488	749.507	656	4.70848	5.18872	14.1154	2.87023	9.10387e-08	733	4668	3354	954	25	388	1380.72	4351.55	3055.44	1201.14	21.561	225.169	-	ns	814	3293	1297	176	79	416	1798.95	2617.61	952.643	294.323	83.3825	316.379	1.57037	0.053941	701	2123	2627	90	279	124	1233.15
Glyma.13G184600	66	202	171	31	99	89	107.962	186.225	171	48.6543	73.3834	66.1197	1.10221	0.0640873	54	123	126	46	83	120	101.717	114.662	114.784	57.9167	71.5824	69.6399	-	ns	53	173	185	32	68	89	117.131	137.518	135.882	53.5133	71.7722	67.6869	-	ns	38	175	227	33	230	110	66.8471
Glyma.13G184700	3	14	7	46	113	132	4.90737	12.9067	7	72.1967	83.7609	98.0651	-2.25376	1.12102e-05	3	9	6	37	91	116	5.65096	8.38988	5.46591	46.5852	78.4819	67.3185	-2.18012	3.87288e-05	3	10	10	41	64	109	6.63005	7.949	7.34497	68.5639	67.5503	82.8974	-2.21946	2.74617e-05	6	10	7	48	12	116	10.5548
Glyma.13G187400	18	34	32	5	14	6	29.4442	31.3447	32	7.84747	10.3774	4.45751	1.43228	0.0490967	10	30	37	4	8	19	18.8365	27.9663	33.7064	5.03624	6.89951	11.0263	-	ns	4	30	56	5	4	18	8.84006	23.847	41.1318	8.36145	4.2219	13.6895	-	ns	15	51	43	6	32	12	26.387
Glyma.13G188300	104	255	305	53	83	120	170.122	235.085	305	83.1832	61.5235	89.1501	1.34142	0.0082307	68	167	168	48	97	108	128.089	155.679	153.046	60.4348	83.6565	62.6759	-	ns	51	201	237	30	40	81	112.711	159.775	174.076	50.1687	42.219	61.6026	1.27272	0.0248099	72	226	319	40	302	118	126.658
Glyma.13G188800	15	42	34	1	1	1	24.5368	38.7199	34	1.56949	0.741247	0.742918	1.63073	0.0278039	105	12	74	1	1	1	197.784	11.1865	67.4129	1.25906	0.862439	0.580332	-	ns	49	38	19	1	1	1	108.291	30.2062	13.9554	1.67229	1.05547	0.760526	1.7424	0.0126795	33	19	53	1	27	1	58.0514
Glyma.13G189800	15	22	25	9	30	14	24.5368	20.2819	25	14.1254	22.2374	10.4009	-	ns	14	94	63	14	9	36	26.3712	87.6277	57.392	17.6268	7.76195	20.892	-	ns	16	48	58	18	11	28	35.3603	38.1552	42.6008	30.1012	11.6102	21.2947	-	ns	22	69	103	22	30	36	38.7009
Glyma.13G190200	5	9	9	55	169	128	8.17895	8.29713	9	86.3222	125.271	95.0934	-2.30648	1.21615e-05	7	14	17	75	144	190	13.1856	13.0509	15.4867	94.4294	124.191	110.263	-1.97058	0.000451262	5	14	18	51	96	142	11.0501	11.1286	13.2209	85.2868	101.326	107.995	-2.00263	0.000376788	4	16	13	41	6	170	7.03653
Glyma.13G190500	8	16	21	1	2	8	13.0863	14.7505	21	1.56949	1.48249	5.94334	-	ns	10	21	18	2	1	4	18.8365	19.5764	16.3977	2.51812	0.862439	2.32133	-	ns	12	30	42	1	1	1	26.5202	23.847	30.8489	1.67229	1.05547	0.760526	2.12381	0.000376788	11	36	27	1	25	1	19.3505
Glyma.13G190600	19	47	53	1	1	1	31.08	43.3295	53	1.56949	0.741247	0.742918	2.20599	0.000154628	17	35	36	1	1	1	32.0221	32.6273	32.7955	1.25906	0.862439	0.580332	-	ns	14	44	55	1	1	1	30.9402	34.9756	40.3973	1.67229	1.05547	0.760526	2.01638	0.00128991	19	59	57	1	57	1	33.4235
Glyma.13G191200	28	58	62	13	15	24	45.8021	53.4704	62	20.4034	11.1187	17.83	1.29328	0.079415	29	77	69	24	10	28	54.626	71.7801	62.858	30.2174	8.62439	16.2493	-	ns	19	65	62	10	11	32	41.9903	51.6685	45.5388	16.7229	11.6102	24.3368	-	ns	30	93	88	5	88	41	52.774
Glyma.13G193200	57	127	91	158	457	221	93.24	117.082	91	247.98	338.75	164.185	-1.09366	0.0896062	125	356	382	332	335	935	235.457	331.866	347.996	418.008	288.917	542.611	-	ns	117	405	456	230	447	689	258.572	321.935	334.931	384.627	471.797	524.003	-	ns	122	452	435	180	151	671	214.614
Glyma.13G193400	25	53	74	1	4	1	40.8947	48.8609	74	1.56949	2.96499	0.742918	2.20027	0.000154628	28	43	46	1	2	1	52.7423	40.085	41.9053	1.25906	1.72488	0.580332	-	ns	12	56	56	1	1	2	26.5202	44.5144	41.1318	1.67229	1.05547	1.52105	2.00254	0.00141247	13	66	67	1	59	2	22.8687
Glyma.13G194500	12	36	17	7	33	33	19.6295	33.1885	17	10.9865	24.4611	24.5163	-	ns	35	70	47	11	21	57	65.9279	65.2546	42.8163	13.8497	18.1112	33.0789	-	ns	30	72	65	27	25	34	66.3005	57.2328	47.7423	45.1518	26.3869	25.8579	-	ns	19	71	64	15	61	42	33.4235
Glyma.13G196100	65	163	139	1	4	8	106.326	150.27	139	1.56949	2.96499	5.94334	2.04759	0.000809061	60	112	118	1	2	8	113.019	104.407	107.496	1.25906	1.72488	4.64266	-	ns	42	111	149	1	1	1	92.8207	88.2339	109.44	1.67229	1.05547	0.760526	2.15542	0.000305664	50	192	166	3	224	2	87.9567
Glyma.13G196600	43	79	71	16	35	21	70.3389	72.8304	71	25.1119	25.9436	15.6013	1.28274	0.0743255	40	44	40	10	37	33	75.3461	41.0172	36.4394	12.5906	31.9102	19.151	-	ns	18	80	109	4	20	22	39.7803	63.592	80.0602	6.68916	21.1095	16.7316	1.49974	0.018002	33	103	98	11	104	40	58.0514
Glyma.13G204400	56	188	205	71	256	266	91.6042	173.318	205	111.434	189.759	197.616	-	ns	24	39	29	39	289	145	45.2077	36.3562	26.4186	49.1033	249.245	84.1482	-	ns	7	46	70	15	64	91	15.4701	36.5654	51.4148	25.0844	67.5503	69.2079	-	ns	14	51	57	36	167	162	24.6279
Glyma.13G205100	23	51	42	13	23	28	37.6232	47.0171	42	20.4034	17.0487	20.8017	-	ns	37	161	146	35	6	55	69.6952	150.086	133.004	44.0671	5.17463	31.9183	-	ns	55	133	87	27	83	92	121.551	105.722	63.9012	45.1518	87.6044	69.9684	-	ns	35	149	106	32	21	46	61.5697
Glyma.13G224400	76	204	129	122	174	212	124.32	188.068	129	191.478	128.977	157.499	-	ns	169	345	424	233	40	640	318.337	321.612	386.258	293.361	34.4975	371.413	-	ns	256	928	677	9	15	36	565.764	737.667	497.254	15.0506	15.8321	27.3789	2.34546	4.56359e-05	235	1152	798	20	494	12	413.396
Glyma.13G224600	1	4	2	17	77	3	1.63579	3.68761	2	26.6814	57.076	2.22875	-	ns	2	8	8	2	39	5	3.76731	7.45767	7.28788	2.51812	33.6351	2.90166	-	ns	1	2	6	37	57	77	2.21001	1.5898	4.40698	61.8747	60.162	58.5605	-1.58451	0.0474006	2	5	6	22	6	165	3.51827
Glyma.13G231500	13	19	15	7	25	31	21.2653	17.5162	15	10.9865	18.5312	23.0304	-	ns	12	33	30	14	86	45	22.6039	30.7629	27.3296	17.6268	74.1697	26.115	-	ns	15	47	41	1	5	5	33.1502	37.3603	30.1144	1.67229	5.27737	3.80263	1.86193	0.00316176	17	66	64	3	32	3	29.9053
Glyma.13G246000	57	168	140	53	133	207	93.24	154.88	140	83.1832	98.5858	153.784	-	ns	82	208	191	115	103	264	154.46	193.899	173.998	144.792	88.8312	153.208	-	ns	52	221	272	36	43	115	114.921	175.673	199.783	60.2024	45.3854	87.4605	1.15273	0.0354822	69	215	248	42	175	96	121.38
Glyma.13G268100	18	70	72	12	30	61	29.4442	64.5332	72	18.8339	22.2374	45.318	-	ns	24	116	77	23	155	84	45.2077	108.136	70.1458	28.9584	133.678	48.7479	-	ns	48	156	86	15	20	31	106.081	124.004	63.1667	25.0844	21.1095	23.5763	1.41324	0.0709728	38	208	194	37	208	64	66.8471
Glyma.13G283600	130	270	2871	94	649	1552	212.653	248.914	2871	147.532	481.069	1153.01	-	ns	20	73	69	36	1263	2515	37.6731	68.0513	62.858	45.3261	1089.26	1459.54	-1.36851	0.0998624	19	116	67	37	129	350	41.9903	92.2084	49.2113	61.8747	136.156	266.184	-	ns	45	296	494	46	545	185	79.161
Glyma.13G285300	34	23	6	6	6	25	55.6168	21.2038	6	9.41696	4.44748	18.5729	-	ns	41	672	246	33	21	24	77.2298	626.444	224.102	41.5489	18.1112	13.928	-	ns	47	117	106	102	28	20	103.871	93.0033	77.8567	170.574	29.5533	15.2105	-	ns	40	212	250	128	403	91	70.3653
Glyma.13G295900	16	87	61	2	11	4	26.1726	80.2056	61	3.13899	8.15371	2.97167	1.91819	0.00235773	1	2	5	2	1	9	1.88365	1.86442	4.55492	2.51812	0.862439	5.22299	-	ns	3	4	3	1	1	2	6.63005	3.1796	2.20349	1.67229	1.05547	1.52105	-	ns	21	77	158	11	12	1	36.9418
Glyma.13G315900	22	53	139	22	38	74	35.9874	48.8609	139	34.5289	28.1674	54.9759	-	ns	5	5	8	4	211	47	9.41827	4.66105	7.28788	5.03624	181.975	27.2756	-1.52163	0.0546599	2	9	6	3	17	7	4.42003	7.1541	4.40698	5.01687	17.9431	5.32369	-	ns	8	17	8	7	72	18	14.0731
Glyma.13G319700	22	71	188	27	30	117	35.9874	65.4551	188	42.3763	22.2374	86.9214	-	ns	5	5	3	1	434	21	9.41827	4.66105	2.73296	1.25906	374.298	12.187	-1.47233	0.0610617	2	37	29	2	8	30	4.42003	29.4113	21.3004	3.34458	8.44379	22.8158	-	ns	5	11	24	16	42	24	8.79567
Glyma.13G328000	5	45	32	22	38	282	8.17895	41.4856	32	34.5289	28.1674	209.503	-	ns	13	30	27	21	308	667	24.4875	27.9663	24.5966	26.4402	265.631	387.082	-1.41554	0.0912293	3	36	36	201	150	313	6.63005	28.6164	26.4419	336.13	158.321	238.045	-1.5694	0.0561659	6	24	30	117	20	25	10.5548
Glyma.13G347700	2825	6447	5314	4163	9419	6625	4621.1	5943.51	5314	6533.8	6981.8	4921.83	-	ns	2311	1434	4008	2051	4751	5462	4353.12	1336.79	3651.23	2582.33	4097.45	3169.78	-	ns	274	1557	3994	544	1311	1657	605.544	1237.66	2933.58	909.726	1383.73	1260.19	-	ns	133	785	847	319	5473	3908	233.965
Glyma.13G368100	54	126	99	26	70	133	88.3326	116.16	99	40.8068	51.8873	98.808	-	ns	34	89	95	63	48	92	64.0442	82.9666	86.5436	79.3207	41.3971	53.3906	-	ns	28	90	103	6	17	21	61.8804	71.541	75.6532	10.0337	17.9431	15.9711	1.67971	0.00201864	33	85	105	15	144	45	58.0514
Glyma.13G368200	17	49	28	14	51	55	27.8084	45.1733	28	21.9729	37.8036	40.8605	-	ns	23	41	45	32	31	77	43.324	38.2206	40.9943	40.2899	26.7356	44.6856	-	ns	22	69	66	12	22	28	48.6203	54.8481	48.4768	20.0675	23.2204	21.2947	1.06713	0.0575728	16	68	71	10	41	36	28.1461
Glyma.14G005700	27	18	29	4	20	37	44.1663	16.5943	29	6.27797	14.8249	27.488	-	ns	43	480	170	27	41	46	80.9971	447.46	154.867	33.9946	35.36	26.6953	-	ns	37	159	97	105	28	54	81.7706	126.389	71.2462	175.59	29.5533	41.0684	-	ns	52	237	276	91	192	107	91.4749
Glyma.14G010500	7	30	32	55	102	56	11.4505	27.6571	32	86.3222	75.6071	41.6034	-	ns	118	611	521	223	129	417	222.271	569.58	474.623	280.77	111.255	241.999	-	ns	213	394	268	121	175	376	470.733	313.191	196.845	202.347	184.708	285.958	-	ns	59	196	259	23	28	48	103.789
Glyma.14G015300	32	75	68	14	7	17	52.3453	69.1428	68	21.9729	5.18872	12.6296	-	ns	16	58	45	25	25	68	30.1385	54.0681	40.9943	31.4765	21.561	39.4626	-	ns	110	318	141	23	9	64	243.102	252.778	103.564	38.4627	9.49927	48.6737	1.51414	0.0677277	79	393	487	59	955	74	138.971
Glyma.14G036900	201	479	743	121	244	602	328.794	441.592	743	189.909	180.864	447.236	-	ns	36	48	78	43	1054	174	67.8115	44.746	71.0568	54.1395	909.01	100.978	-1.48231	0.058993	20	114	135	29	71	95	44.2003	90.6186	99.1571	48.4964	74.9387	72.25	-	ns	41	115	152	64	433	132	72.1245
Glyma.14G041700	128	201	1785	99	322	1206	209.381	185.303	1785	155.38	238.681	895.958	-	ns	41	95	101	43	1061	1568	77.2298	88.5599	92.0095	54.1395	915.048	909.961	-1.47666	0.0682238	31	119	111	70	209	201	68.5105	94.5931	81.5292	117.06	220.594	152.866	-	ns	53	187	290	52	313	170	93.2341
Glyma.14G055200	76	351	187	273	1265	699	124.32	323.588	187	428.472	937.677	519.299	-1.24583	0.0611414	195	798	645	328	508	1260	367.312	743.903	587.585	412.971	438.119	731.219	-	ns	289	576	532	278	599	898	638.694	457.863	390.752	464.897	632.229	682.953	-	ns	119	608	712	78	286	529	209.337
Glyma.14G098200	25	153	79	115	779	347	40.8947	141.051	79	180.492	577.431	257.792	-1.35299	0.0876646	57	222	148	93	90	481	107.368	206.95	134.826	117.093	77.6195	279.14	-	ns	56	146	146	74	203	508	123.761	116.055	107.237	123.749	214.261	386.347	-	ns	74	390	503	21	81	163	130.176
Glyma.14G102900	1	9	3	1	3	10	1.63579	8.29713	3	1.56949	2.22374	7.42917	-	ns	21	95	39	4	39	33	39.5567	88.5599	35.5284	5.03624	33.6351	19.151	-	ns	23	47	27	2	1	4	50.8304	37.3603	19.8314	3.34458	1.05547	3.04211	1.82257	0.00749053	7	37	26	9	65	8	12.3139
Glyma.14G118100	70	213	52	212	663	403	114.505	196.365	52	332.733	491.446	299.396	-1.26227	0.069948	379	697	670	342	621	1555	713.905	649.75	610.36	430.598	535.574	902.417	-	ns	139	502	630	146	432	564	307.192	399.04	462.733	244.154	455.965	428.937	-	ns	143	556	466	165	190	852	251.556
Glyma.14G127400	11	44	39	5	4	21	17.9937	40.5637	39	7.84747	2.96499	15.6013	1.38772	0.0497182	21	34	18	11	14	15	39.5567	31.6951	16.3977	13.8497	12.0741	8.70498	-	ns	10	41	57	4	10	16	22.1001	32.5909	41.8663	6.68916	10.5547	12.1684	-	ns	15	57	70	13	41	24	26.387
Glyma.14G135000	6	37	24	73	143	95	9.81474	34.1104	24	114.573	105.998	70.5772	-	ns	1	7	10	80	3	123	1.88365	6.52546	9.10985	100.725	2.58732	71.3809	-1.67197	0.0199259	6	5	5	87	157	274	13.2601	3.9745	3.67248	145.489	165.709	208.384	-2.37495	3.01544e-05	15	21	28	58	36	221	26.387
Glyma.14G136300	1	2	1	454	909	530	1.63579	1.84381	1	712.55	673.793	393.746	-1.59242	0.0266102	1	1	1	195	1	532	1.88365	0.932209	0.910985	245.517	0.862439	308.737	-1.51552	0.0391552	1	1	1	366	520	837	2.21001	0.7949	0.734497	612.058	548.847	636.561	-1.59579	0.029147	1	1	2	232	1	1048	1.75913
Glyma.14G137800	20	59	121	12	33	94	32.7158	54.3923	121	18.8339	24.4611	69.8342	-	ns	4	4	6	6	215	13	7.53461	3.72884	5.46591	7.55436	185.424	7.54432	-1.4058	0.0912293	1	7	10	2	7	3	2.21001	5.5643	7.34497	3.34458	7.38832	2.28158	-	ns	3	7	10	3	65	12	5.2774
Glyma.14G154500	229	456	516	165	243	432	374.596	420.388	516	258.966	180.123	320.94	-	ns	206	580	650	238	510	492	388.033	540.681	592.14	299.656	439.844	285.523	-	ns	194	691	797	109	220	286	428.743	549.276	585.394	182.28	232.204	217.511	1.13892	0.0211498	220	660	865	183	636	241	387.009
Glyma.14G162900	28	85	17	51	1	67	45.8021	78.3618	17	80.0442	0.741247	49.7755	-	ns	72	171	171	42	31	181	135.623	159.408	155.778	52.8805	26.7356	105.04	-	ns	72	236	256	2	1	2	159.121	187.596	188.031	3.34458	1.05547	1.52105	2.13306	0.000359599	119	376	385	55	117	2	209.337
Glyma.14G165700	24	56	30	21	38	51	39.2589	51.6266	30	32.9594	28.1674	37.8888	-	ns	44	152	189	51	62	151	82.8808	141.696	172.176	64.212	53.4712	87.6302	-	ns	55	189	151	36	35	67	121.551	150.236	110.909	60.2024	36.9416	50.9553	1.22364	0.00363976	71	176	256	32	66	55	124.898
Glyma.14G170900	88	226	172	68	160	234	143.95	208.35	172	106.726	118.599	173.843	-	ns	83	304	363	156	206	345	156.343	283.392	330.688	196.413	177.662	200.215	-	ns	104	250	351	62	85	141	229.842	198.725	257.808	103.682	89.7153	107.234	1.054	0.0313969	97	276	279	70	246	118	170.636
Glyma.14G185700	554	1701	840	1256	4604	2811	906.227	1568.16	840	1971.28	3412.7	2088.34	-1.01744	0.0737786	401	927	924	498	1084	1778	755.345	864.158	841.75	627.011	934.884	1031.83	-	ns	150	451	695	260	357	754	331.502	358.5	510.475	434.796	376.804	573.437	-	ns	429	1662	1706	412	1606	2358	754.668
Glyma.14G193100	4	9	8	358	2653	767	6.54316	8.29713	8	561.879	1966.53	569.818	-1.60529	0.0254849	23	189	192	417	80	2743	43.324	176.188	174.909	525.028	68.9951	1591.85	-	ns	38	49	60	486	724	1847	83.9806	38.9501	44.0698	812.733	764.163	1404.69	-	ns	22	121	186	234	7	3161	38.7009
Glyma.14G202000	28	46	57	22	33	39	45.8021	42.4076	57	34.5289	24.4611	28.9738	-	ns	20	65	68	19	42	55	37.6731	60.5936	61.947	23.9221	36.2224	31.9183	-	ns	18	78	88	9	24	38	39.7803	62.0022	64.6357	15.0506	25.3314	28.9	1.06343	0.0957125	29	83	82	20	93	46	51.0149
Glyma.14G204500	14	50	74	17	65	68	22.9011	46.0952	74	26.6814	48.181	50.5184	-	ns	6	13	15	22	147	79	11.3019	12.1187	13.6648	27.6993	126.778	45.8462	-1.74016	0.00189846	3	20	15	14	27	39	6.63005	15.898	11.0175	23.4121	28.4978	29.6605	-	ns	4	14	23	18	38	52	7.03653
Glyma.14G204900	40	91	89	1	2	1	65.4316	83.8932	89	1.56949	1.48249	0.742918	2.20242	0.000154628	26	68	115	1	1	1	48.975	63.3902	104.763	1.25906	0.862439	0.580332	-	ns	28	86	101	1	1	1	61.8804	68.3614	74.1842	1.67229	1.05547	0.760526	2.11856	0.000433383	37	128	133	1	100	1	65.0879
Glyma.14G205000	35	102	108	138	376	365	57.2526	94.0341	108	216.59	278.709	271.165	-1.32895	0.00377944	32	72	82	129	359	408	60.2769	67.1191	74.7008	162.419	309.615	236.775	-1.53904	0.000235601	18	101	115	102	160	246	39.7803	80.2849	84.4672	170.574	168.876	187.089	-1.12979	0.0513395	35	97	134	113	113	368	61.5697
Glyma.14G208300	10	10	9	152	118	138	16.3579	9.21903	9	238.563	87.4671	102.523	-2.48761	5.93329e-07	30	137	217	211	184	412	56.5096	127.713	197.684	265.661	158.689	239.097	-	ns	21	79	89	105	165	290	46.4103	62.7971	65.3702	175.59	174.153	220.553	-	ns	28	89	115	87	26	109	49.2557
Glyma.14G209400	537	1809	1279	518	998	2151	878.419	1667.72	1279	812.998	739.764	1598.02	-	ns	263	279	417	452	5200	1491	495.401	260.086	379.881	569.095	4484.68	865.275	-1.61048	0.0134998	66	255	194	210	469	817	145.861	202.7	142.492	351.181	495.017	621.35	-	ns	42	211	372	351	983	394	73.8836
Glyma.14G209600	2	5	4	412	1501	1075	3.27158	4.60952	4	646.631	1112.61	798.636	-2.31605	4.65987e-05	1	1	1	66	375	635	1.88365	0.932209	0.910985	83.0979	323.414	368.511	-2.21869	0.000128809	1	1	1	49	296	342	2.21001	0.7949	0.734497	81.9422	312.42	260.1	-2.18511	0.000228195	1	1	1	136	1	645	1.75913
Glyma.15G002200	70	184	213	18	174	259	114.505	169.63	213	28.2509	128.977	192.416	-	ns	7	14	17	9	86	17	13.1856	13.0509	15.4867	11.3315	74.1697	9.86565	-	ns	3	21	28	6	21	20	6.63005	16.6929	20.5659	10.0337	22.165	15.2105	-	ns	2	7	9	5	180	39	3.51827
Glyma.15G055400	1	3	2	23	290	6	1.63579	2.76571	2	36.0984	214.962	4.45751	-1.66482	0.0203819	12	5	10	7	130	53	22.6039	4.66105	9.10985	8.81341	112.117	30.7576	-	ns	2	4	31	2	4	10	4.42003	3.1796	22.7694	3.34458	4.2219	7.60527	-	ns	1	1	4	1	7	15	1.75913
Glyma.15G057900	10	16	15	5	9	14	16.3579	14.7505	15	7.84747	6.67122	10.4009	-	ns	12	51	34	17	12	21	22.6039	47.5427	30.9735	21.404	10.3493	12.187	-	ns	17	36	30	12	20	33	37.5703	28.6164	22.0349	20.0675	21.1095	25.0974	-	ns	22	53	56	8	31	40	38.7009
Glyma.15G070900	2	18	7	101	333	32	3.27158	16.5943	7	158.519	246.835	23.7734	-2.0342	0.00083596	39	56	73	74	95	235	73.4625	52.2037	66.5019	93.1704	81.9317	136.378	-	ns	9	23	158	17	29	106	19.8901	18.2827	116.05	28.4289	30.6088	80.6158	-	ns	6	12	7	6	24	75	10.5548
Glyma.15G076500	33	178	84	487	522	234	53.9811	164.099	84	764.343	386.931	173.843	-1.48293	0.0346782	971	4112	4028	2948	1306	4337	1829.03	3833.24	3669.45	3711.71	1126.35	2516.9	-	ns	906	1897	1644	896	1177	2724	2002.27	1507.92	1207.51	1498.37	1242.29	2071.67	-	ns	183	849	907	203	194	117	321.921
Glyma.15G104600	65	245	198	71	182	303	106.326	225.866	198	111.434	134.907	225.104	-	ns	8	10	8	3	92	23	15.0692	9.32209	7.28788	3.77718	79.3444	13.3476	-	ns	3	28	21	3	11	16	6.63005	22.2572	15.4244	5.01687	11.6102	12.1684	-	ns	5	7	12	8	376	42	8.79567
Glyma.15G104900	7	19	25	62	178	74	11.4505	17.5162	25	97.3086	131.942	54.9759	-1.47675	0.0649253	14	140	118	109	24	223	26.3712	130.509	107.496	137.237	20.6985	129.414	-	ns	35	74	61	45	81	158	77.3505	58.8226	44.8043	75.2531	85.4934	120.163	-	ns	26	173	118	55	22	56	45.7375
Glyma.15G122200	5	8	11	3	2	5	8.17895	7.37523	11	4.70848	1.48249	3.71459	-	ns	9	69	31	2	9	5	16.9529	64.3224	28.2405	2.51812	7.76195	2.90166	-	ns	11	79	28	11	7	14	24.3102	62.7971	20.5659	18.3952	7.38832	10.6474	-	ns	21	132	123	15	99	16	36.9418
Glyma.15G141600	59	240	321	124	101	192	96.5116	221.257	321	194.617	74.8659	142.64	-	ns	30	59	105	81	1435	139	56.5096	55.0003	95.6534	101.984	1237.6	80.6662	-1.48794	0.0639653	20	106	109	32	22	110	44.2003	84.2594	80.0602	53.5133	23.2204	83.6579	-	ns	45	158	158	99	412	67	79.161
Glyma.15G141900	52	136	310	56	74	202	85.061	125.379	310	87.8916	54.8522	150.069	-	ns	17	22	61	63	992	70	32.0221	20.5086	55.5701	79.3207	855.539	40.6232	-1.62548	0.0280386	10	60	46	14	17	33	22.1001	47.694	33.7869	23.4121	17.9431	25.0974	-	ns	24	38	54	17	148	31	42.2192
Glyma.15G142000	52	125	316	44	105	157	85.061	115.238	316	69.0577	77.8309	116.638	-	ns	20	61	44	50	788	80	37.6731	56.8648	40.0833	62.953	679.602	46.4266	-1.50832	0.0483042	13	62	66	24	33	56	28.7302	49.2838	48.4768	40.135	34.8306	42.5895	-	ns	24	76	78	52	193	71	42.2192
Glyma.15G145700	8	12	7	2	5	3	13.0863	11.0628	7	3.13899	3.70623	2.22875	-	ns	5	65	19	5	4	11	9.41827	60.5936	17.3087	6.2953	3.44976	6.38365	-	ns	15	89	44	5	4	18	33.1502	70.7461	32.3179	8.36145	4.2219	13.6895	-	ns	23	135	111	16	96	22	40.4601
Glyma.15G150500	20	58	241	14	70	125	32.7158	53.4704	241	21.9729	51.8873	92.8647	-	ns	5	24	35	23	425	133	9.41827	22.373	31.8845	28.9584	366.536	77.1842	-1.53193	0.0484211	3	19	19	8	27	31	6.63005	15.1031	13.9554	13.3783	28.4978	23.5763	-	ns	10	38	48	13	74	40	17.5913
Glyma.15G172600	36	69	36	9	35	47	58.8884	63.6113	36	14.1254	25.9436	34.9171	-	ns	34	92	60	31	107	72	64.0442	85.7632	54.6591	39.0308	92.2809	41.7839	-	ns	45	155	144	20	20	45	99.4507	123.21	105.768	33.4458	21.1095	34.2237	1.42042	0.0327654	54	218	220	46	248	57	94.9932
Glyma.15G242000	88	171	105	51	56	62	143.95	157.645	105	80.0442	41.5098	46.0609	1.09792	0.0734959	50	103	69	19	69	86	94.1827	96.0175	62.858	23.9221	59.5083	49.9086	-	ns	39	125	128	35	28	40	86.1906	99.3625	94.0156	58.5302	29.5533	30.4211	-	ns	65	179	128	63	160	82	114.344
Glyma.15G251500	233	380	478	107	360	619	381.139	350.323	478	167.936	266.849	459.866	-	ns	170	251	237	135	3763	1009	320.221	233.984	215.903	169.973	3245.36	585.555	-1.47554	0.0531194	93	371	300	115	168	316	205.531	294.908	220.349	192.313	177.32	240.326	-	ns	56	311	450	108	770	349	98.5115
Glyma.15G258400	9	9	5	2	7	4	14.7221	8.29713	5	3.13899	5.18872	2.97167	-	ns	11	20	10	4	31	25	20.7202	18.6442	9.10985	5.03624	26.7356	14.5083	-	ns	12	53	23	3	3	4	26.5202	42.1297	16.8934	5.01687	3.16642	3.04211	1.51557	0.0731292	11	75	77	7	110	15	19.3505
Glyma.15G263700	113	250	329	90	178	353	184.844	230.476	329	141.254	131.942	262.25	-	ns	9	25	31	21	455	63	16.9529	23.3052	28.2405	26.4402	392.41	36.5609	-1.46723	0.0690865	12	48	56	7	16	39	26.5202	38.1552	41.1318	11.706	16.8876	29.6605	-	ns	16	35	36	23	302	48	28.1461
Glyma.15G276400	149	277	515	135	397	455	243.733	255.367	515	211.882	294.275	338.027	-	ns	80	119	130	83	1353	268	150.692	110.933	118.428	104.502	1166.88	155.529	-	ns	52	208	227	83	138	204	114.921	165.339	166.731	138.8	145.655	155.147	-	ns	74	211	246	74	365	241	130.176
Glyma.16G028500	449	1173	1835	455	1065	1544	734.469	1081.39	1835	714.12	789.428	1147.07	-	ns	46	72	62	50	1432	167	86.6481	67.1191	56.4811	62.953	1235.01	96.9155	-1.49661	0.0593078	19	133	197	25	86	122	41.9903	105.722	144.696	41.8073	90.7708	92.7842	-	ns	100	337	388	149	1667	641	175.913
Glyma.16G040800	9	22	29	13	31	24	14.7221	20.2819	29	20.4034	22.9786	17.83	-	ns	4	10	15	14	55	57	7.53461	9.32209	13.6648	17.6268	47.4341	33.0789	-	ns	6	12	16	10	35	20	13.2601	9.5388	11.752	16.7229	36.9416	15.2105	-	ns	11	36	25	16	15	23	19.3505
Glyma.16G041700	242	634	1077	268	972	1089	395.861	584.487	1077	420.624	720.492	809.037	-	ns	46	49	33	18	1231	214	86.6481	45.6782	30.0625	22.6631	1061.66	124.191	-1.42621	0.087745	29	145	203	30	80	121	64.0905	115.26	149.103	50.1687	84.4379	92.0237	-	ns	22	106	115	41	950	377	38.7009
Glyma.16G049000	70	313	77	340	1086	560	114.505	288.556	77	533.628	804.994	416.034	-1.34299	0.0749814	1283	2235	2285	1704	8897	3430	2416.73	2083.49	2081.6	2145.44	7673.12	1990.54	-	ns	580	1536	1865	689	1312	1654	1281.81	1220.97	1369.84	1152.21	1384.78	1257.91	-	ns	308	1057	940	472	202	557	541.813
Glyma.16G051100	3	11	14	15	57	40	4.90737	10.1409	14	23.5424	42.251	29.7167	-1.2534	0.0983098	3	14	13	25	82	61	5.65096	13.0509	11.8428	31.4765	70.72	35.4003	-1.5861	0.00445727	3	16	15	13	38	76	6.63005	12.7184	11.0175	21.7398	40.108	57.8	-1.45807	0.0211928	9	14	14	14	18	32	15.8322
Glyma.16G055600	13	18	16	28	68	72	21.2653	16.5943	16	43.9458	50.4048	53.4901	-1.27103	0.00861352	10	15	13	28	56	72	18.8365	13.9831	11.8428	35.2537	48.2966	41.7839	-	ns	8	26	19	29	37	50	17.6801	20.6674	13.9554	48.4964	39.0525	38.0263	-1.06188	0.0957125	13	24	26	24	21	57	22.8687
Glyma.16G061500	14	45	30	49	204	104	22.9011	41.4856	30	76.9052	151.214	77.2634	-1.33977	0.0251633	35	93	88	94	145	259	65.9279	86.6954	80.1667	118.352	125.054	150.306	-	ns	28	85	107	61	78	182	61.8804	67.5665	78.5912	102.01	82.327	138.416	-	ns	30	113	90	51	48	246	52.774
Glyma.16G064400	17	35	16	1	2	9	27.8084	32.2666	16	1.56949	1.48249	6.68626	-	ns	17	14	28	2	13	6	32.0221	13.0509	25.5076	2.51812	11.2117	3.48199	-	ns	6	39	32	1	1	2	13.2601	31.0011	23.5039	1.67229	1.05547	1.52105	1.52333	0.0697289	8	40	34	5	117	3	14.0731
Glyma.16G065600	61	145	86	1	8	9	99.7832	133.676	86	1.56949	5.92997	6.68626	1.5318	0.0564829	49	76	108	4	10	8	92.299	70.8479	98.3864	5.03624	8.62439	4.64266	-	ns	26	182	134	2	1	3	57.4604	144.672	98.4226	3.34458	1.05547	2.28158	1.68315	0.0193634	38	157	198	1	522	3	66.8471
Glyma.16G075200	39	48	74	233	833	733	63.7958	44.2514	74	365.692	617.458	544.558	-2.39262	9.10387e-08	29	49	45	162	576	629	54.626	45.6782	40.9943	203.968	496.765	365.029	-2.26606	4.70496e-07	24	67	79	148	287	410	53.0404	53.2583	58.0253	247.499	302.921	311.816	-1.85759	0.000140828	19	81	84	161	107	722	33.4235
Glyma.16G077400	8	31	60	2	3	5	13.0863	28.579	60	3.13899	2.22374	3.71459	1.78773	0.00861352	15	39	24	16	3	33	28.2548	36.3562	21.8636	20.145	2.58732	19.151	-	ns	15	25	48	9	7	14	33.1502	19.8725	35.2559	15.0506	7.38832	10.6474	-	ns	12	38	42	3	45	4	21.1096
Glyma.16G079000	34	82	86	1	2	1	55.6168	75.5961	86	1.56949	1.48249	0.742918	2.00615	0.00117257	40	62	38	1	1	1	75.3461	57.797	34.6174	1.25906	0.862439	0.580332	-	ns	38	96	111	1	1	1	83.9806	76.3104	81.5292	1.67229	1.05547	0.760526	2.03324	0.00101595	23	80	99	1	132	1	40.4601
Glyma.16G081900	20	43	93	26	68	83	32.7158	39.6418	93	40.8068	50.4048	61.6621	-	ns	2	6	13	12	142	28	3.76731	5.59326	11.8428	15.1087	122.466	16.2493	-1.59638	0.0294968	5	13	19	6	17	27	11.0501	10.3337	13.9554	10.0337	17.9431	20.5342	-	ns	5	24	11	7	48	21	8.79567
Glyma.16G082200	2	2	1	152	198	366	3.27158	1.84381	1	238.563	146.767	271.908	-2.27994	7.48149e-05	2	1	1	36	195	75	3.76731	0.932209	0.910985	45.3261	168.175	43.5249	-1.96896	0.00152048	1	1	1	11	19	56	2.21001	0.7949	0.734497	18.3952	20.054	42.5895	-1.56624	0.0524636	1	1	1	96	1	227	1.75913
Glyma.16G084000	34	76	67	1	1	1	55.6168	70.0647	67	1.56949	0.741247	0.742918	2.26647	8.86059e-05	40	127	112	1	1	1	75.3461	118.391	102.03	1.25906	0.862439	0.580332	-	ns	40	116	159	1	2	1	88.4006	92.2084	116.785	1.67229	2.11095	0.760526	2.35311	4.56359e-05	43	135	169	1	87	1	75.6427
Glyma.16G087100	24	91	109	98	229	264	39.2589	83.8932	109	153.81	169.745	196.13	-	ns	46	146	144	246	298	536	86.6481	136.102	131.182	309.728	257.007	311.058	-	ns	49	148	166	161	221	419	108.291	117.645	121.927	269.239	233.26	318.661	-1.07474	0.0484733	64	168	215	145	112	299	112.585
Glyma.16G088300	51	157	56	48	147	107	83.4253	144.739	56	75.3357	108.963	79.4922	-	ns	62	154	140	25	25	98	116.787	143.56	127.538	31.4765	21.561	56.8726	-	ns	41	208	171	31	61	79	90.6106	165.339	125.599	51.841	64.3839	60.0816	-	ns	59	209	250	50	186	122	103.789
Glyma.16G089700	6	28	13	4	18	19	9.81474	25.8133	13	6.27797	13.3424	14.1154	-	ns	19	243	106	21	29	55	35.7894	226.527	96.5644	26.4402	25.0107	31.9183	-	ns	27	59	61	23	6	13	59.6704	46.8991	44.8043	38.4627	6.33285	9.88684	-	ns	10	50	45	41	114	39	17.5913
Glyma.16G092900	2	5	13	149	281	383	3.27158	4.60952	13	233.855	208.29	284.537	-2.36765	2.84128e-05	2	1	5	162	451	303	3.76731	0.932209	4.55492	203.968	388.96	175.841	-2.67233	1.03075e-06	1	1	4	109	162	304	2.21001	0.7949	2.93799	182.28	170.987	231.2	-2.65847	1.30119e-06	1	2	1	145	5	409	1.75913
Glyma.16G095900	37	127	65	39	161	176	60.5242	117.082	65	61.2103	119.341	130.754	-	ns	15	14	24	22	40	94	28.2548	13.0509	21.8636	27.6993	34.4975	54.5512	-	ns	13	38	56	11	28	51	28.7302	30.2062	41.1318	18.3952	29.5533	38.7869	-	ns	13	29	35	25	180	81	22.8687
Glyma.16G098700	2	8	2	82	288	218	3.27158	7.37523	2	128.698	213.479	161.956	-2.5338	3.91138e-06	6	3	1	129	165	384	11.3019	2.79663	0.910985	162.419	142.302	222.848	-2.50691	5.57405e-06	3	8	6	105	111	211	6.63005	6.3592	4.40698	175.59	117.158	160.471	-2.32966	4.86221e-05	3	5	4	109	7	394	5.2774
Glyma.16G101900	14	9	15	1	1	1	22.9011	8.29713	15	1.56949	0.741247	0.742918	1.63354	0.0316027	14	20	15	1	1	1	26.3712	18.6442	13.6648	1.25906	0.862439	0.580332	-	ns	11	70	30	1	1	1	24.3102	55.643	22.0349	1.67229	1.05547	0.760526	2.08839	0.000594797	21	42	51	1	30	1	36.9418
Glyma.16G103900	103	214	110	58	157	166	168.486	197.287	110	91.0306	116.376	123.324	-	ns	124	681	430	138	124	362	233.573	634.834	391.724	173.75	106.942	210.08	-	ns	135	459	346	92	101	249	298.352	364.859	254.136	153.851	106.603	189.371	-	ns	146	633	639	171	366	325	256.834
Glyma.16G107500	5	10	18	4	13	13	8.17895	9.21903	18	6.27797	9.6362	9.65793	-	ns	215	1318	1557	2	39	12	404.986	1228.65	1418.4	2.51812	33.6351	6.96399	-	ns	452	1003	1016	2	6	6	998.927	797.285	746.249	3.34458	6.33285	4.56316	4.42026	1.71852e-24	397	1514	942	3	21	8	698.376
Glyma.16G107600	5	9	6	2	6	4	8.17895	8.29713	6	3.13899	4.44748	2.97167	-	ns	7	71	64	5	1	25	13.1856	66.1869	58.303	6.2953	0.862439	14.5083	-	ns	21	37	42	12	12	42	46.4103	29.4113	30.8489	20.0675	12.6657	31.9421	-	ns	13	89	59	7	5	13	22.8687
Glyma.16G109600	26	84	64	1	1	1	42.5305	77.4399	64	1.56949	0.741247	0.742918	2.09573	0.000487174	22	62	53	1	1	1	41.4404	57.797	48.2822	1.25906	0.862439	0.580332	-	ns	20	80	80	1	1	1	44.2003	63.592	58.7598	1.67229	1.05547	0.760526	1.99139	0.0014879	30	125	114	1	102	1	52.774
Glyma.16G111100	4	4	3	13	36	31	6.54316	3.68761	3	20.4034	26.6849	23.0304	-1.66014	0.00861352	4	18	21	34	31	40	7.53461	16.7798	19.1307	42.808	26.7356	23.2133	-	ns	4	7	8	17	19	39	8.84006	5.5643	5.87598	28.4289	20.054	29.6605	-1.42198	0.0561659	6	27	14	19	10	41	10.5548
Glyma.16G115500	196	634	614	103	183	184	320.615	584.487	614	161.658	135.648	136.697	1.58517	2.39885e-05	190	613	551	294	647	620	357.894	571.444	501.953	370.163	557.998	359.806	-	ns	152	440	478	213	193	689	335.922	349.756	351.089	356.198	203.707	524.003	-	ns	150	547	531	166	448	314	263.87
Glyma.16G117400	47	87	94	13	45	48	76.8821	80.2056	94	20.4034	33.3561	35.66	-	ns	34	105	101	23	96	64	64.0442	97.882	92.0095	28.9584	82.7941	37.1413	-	ns	49	119	117	24	23	28	108.291	94.5931	85.9361	40.135	24.2759	21.2947	1.30071	0.0962092	36	118	127	29	152	23	63.3288
Glyma.16G117700	39	100	120	18	17	26	63.7958	92.1903	120	28.2509	12.6012	19.3159	1.40702	0.0884612	29	83	86	17	135	49	54.626	77.3734	78.3447	21.404	116.429	28.4363	-	ns	56	156	136	9	7	24	123.761	124.004	99.8916	15.0506	7.38832	18.2526	1.91239	0.00158577	54	164	205	15	193	31	94.9932
Glyma.16G134000	16	23	17	48	381	759	26.1726	21.2038	17	75.3357	282.415	563.874	-1.4871	0.0744807	36	26	45	236	127	666	67.8115	24.2374	40.9943	297.138	109.53	386.501	-	ns	1	17	41	51	74	21	2.21001	13.5133	30.1144	85.2868	78.1051	15.9711	-	ns	1	4	12	6	9	424	1.75913
Glyma.16G136900	19	71	60	11	19	13	31.08	65.4551	60	17.2644	14.0837	9.65793	1.4496	0.0284754	10	50	29	12	35	39	18.8365	46.6105	26.4186	15.1087	30.1853	22.633	-	ns	12	56	56	14	22	44	26.5202	44.5144	41.1318	23.4121	23.2204	33.4632	-	ns	28	63	86	28	125	28	49.2557
Glyma.16G152200	12	39	67	17	20	45	19.6295	35.9542	67	26.6814	14.8249	33.4313	-	ns	1	13	12	10	158	27	1.88365	12.1187	10.9318	12.5906	136.265	15.669	-1.4365	0.0802156	2	15	13	2	10	15	4.42003	11.9235	9.54846	3.34458	10.5547	11.4079	-	ns	3	16	10	9	28	18	5.2774
Glyma.16G162600	486	1676	700	1301	4998	4638	794.994	1545.11	700	2041.91	3704.75	3445.65	-1.22883	0.0901302	264	721	879	503	3400	1572	497.285	672.123	800.756	633.307	2932.29	912.282	-	ns	85	187	333	234	358	461	187.851	148.646	244.588	391.316	377.86	350.603	-	ns	262	990	801	189	684	1225	460.893
Glyma.16G163200	21	45	33	21	54	69	34.3516	41.4856	33	32.9594	40.0273	51.2613	-	ns	302	387	499	367	5708	983	568.864	360.765	454.582	462.075	4922.8	570.467	-1.43961	0.0456103	208	813	712	190	439	784	459.683	646.254	522.962	317.735	463.353	596.253	-	ns	28	98	115	45	49	83	49.2557
Glyma.16G164200	71	138	60	13	73	81	116.141	127.223	60	20.4034	54.111	60.1763	-	ns	39	716	333	35	51	68	73.4625	667.462	303.358	44.0671	43.9844	39.4626	-	ns	59	319	164	32	49	64	130.391	253.573	120.457	53.5133	51.7182	48.6737	-	ns	87	370	308	71	529	79	153.045
Glyma.16G165200	221	1245	339	898	5843	3467	361.509	1147.77	339	1409.4	4331.1	2575.7	-1.66907	0.00151064	172	808	662	562	1095	893	323.988	753.225	603.072	707.591	944.37	518.237	-	ns	299	506	560	478	680	949	660.795	402.219	411.318	799.355	717.722	721.74	-	ns	242	1086	750	277	386	860	425.71
Glyma.16G169700	50	197	118	12	85	69	81.7895	181.615	118	18.8339	63.0059	51.2613	-	ns	47	200	160	59	22	54	88.5317	186.442	145.758	74.2845	18.9736	31.3379	-	ns	52	210	259	39	58	79	114.921	166.929	190.235	65.2193	61.2175	60.0816	-	ns	53	266	207	37	238	75	93.2341
Glyma.16G170900	52	104	56	1	6	7	85.061	95.8779	56	1.56949	4.44748	5.20042	1.62561	0.0307085	62	170	107	12	13	8	116.787	158.476	97.4754	15.1087	11.2117	4.64266	-	ns	73	314	209	15	12	21	161.331	249.599	153.51	25.0844	12.6657	15.9711	-	ns	56	316	223	1	469	6	98.5115
Glyma.16G175600	49	103	106	181	276	459	80.1537	94.956	106	284.078	204.584	340.999	-1.29596	0.0140145	42	79	74	80	413	327	79.1135	73.6445	67.4129	100.725	356.187	189.769	-	ns	25	157	116	55	76	174	55.2504	124.799	85.2017	91.976	80.216	132.332	-	ns	69	169	182	150	166	244	121.38
Glyma.17G019200	18	22	63	8	41	46	29.4442	20.2819	63	12.5559	30.3911	34.1742	-	ns	2	12	11	8	158	33	3.76731	11.1865	10.0208	10.0725	136.265	19.151	-1.52676	0.0459801	5	15	20	10	10	19	11.0501	11.9235	14.6899	16.7229	10.5547	14.45	-	ns	8	19	28	8	36	48	14.0731
Glyma.17G021800	251	943	379	820	2965	1615	410.583	869.355	379	1286.98	2197.8	1199.81	-1.22734	0.0416645	304	1104	1004	604	592	1815	572.631	1029.16	914.629	760.472	510.564	1053.3	-	ns	227	553	766	317	342	903	501.673	439.58	562.625	530.116	360.972	686.755	-	ns	320	1481	1303	342	678	1647	562.923
Glyma.17G039000	149	294	237	704	2937	892	243.733	271.04	237	1104.92	2177.04	662.682	-1.57525	0.0250548	931	3816	4146	2491	426	4674	1753.68	3557.31	3776.94	3136.32	367.399	2712.47	-	ns	1430	3489	3726	2292	3005	4729	3160.32	2773.41	2736.74	3832.89	3171.7	3596.53	-	ns	1935	6635	6928	1933	563	4161	3403.92
Glyma.17G084600	28	49	153	42	34	88	45.8021	45.1733	153	65.9187	25.2024	65.3767	-	ns	11	13	33	27	411	47	20.7202	12.1187	30.0625	33.9946	354.462	27.2756	-1.39258	0.0999624	4	18	24	6	8	35	8.84006	14.3082	17.6279	10.0337	8.44379	26.6184	-	ns	8	28	20	20	88	14	14.0731
Glyma.17G112900	55	57	77	30	64	85	89.9684	52.5485	77	47.0848	47.4398	63.148	-	ns	73	318	113	51	106	228	137.507	296.442	102.941	64.212	91.4185	132.316	-	ns	98	307	297	34	61	99	216.582	244.034	218.146	56.8579	64.3839	75.2921	1.30712	0.0957125	80	413	247	37	436	117	140.731
Glyma.17G125700	502	1517	933	1151	5921	2688	821.166	1398.53	933	1806.49	4388.92	1996.96	-1.1273	0.0896062	618	1322	1542	807	2183	3175	1164.1	1232.38	1404.74	1016.06	1882.7	1842.56	-	ns	375	1366	1696	709	1569	1853	828.756	1085.83	1245.71	1185.65	1656.04	1409.26	-	ns	402	1524	1211	366	1383	3141	707.172
Glyma.17G134100	214	472	1059	171	276	645	350.059	435.138	1059	268.383	204.584	479.182	-	ns	52	65	82	52	1264	248	97.95	60.5936	74.7008	65.4711	1090.12	143.922	-1.41369	0.0848266	22	100	146	42	140	125	48.6203	79.49	107.237	70.2362	147.766	95.0658	-	ns	53	174	226	72	697	187	93.2341
Glyma.17G145300	192	595	1883	301	1619	2240	314.072	548.533	1883	472.418	1200.08	1664.13	-	ns	82	204	174	113	1349	3932	154.46	190.171	158.511	142.274	1163.43	2281.87	-1.58807	0.0333273	57	243	269	125	511	1150	125.971	193.161	197.58	209.036	539.347	874.605	-	ns	137	862	1140	84	671	484	241.001
Glyma.17G222300	8	21	13	9	88	42	13.0863	19.36	13	14.1254	65.2297	31.2025	-	ns	276	434	278	40	115	1030	519.889	404.579	253.254	50.3624	99.1804	597.742	-	ns	140	574	206	42	17	63	309.402	456.273	151.306	70.2362	17.9431	47.9132	1.5175	0.0697289	56	347	266	21	280	107	98.5115
Glyma.17G242600	26	79	216	40	42	83	42.5305	72.8304	216	62.7797	31.1323	61.6621	-	ns	11	26	47	36	548	66	20.7202	24.2374	42.8163	45.3261	472.616	38.3019	-1.46024	0.0710236	8	33	31	14	19	35	17.6801	26.2317	22.7694	23.4121	20.054	26.6184	-	ns	7	21	27	15	84	18	12.3139
Glyma.17G251800	34	107	31	171	477	191	55.6168	98.6437	31	268.383	353.575	141.897	-1.61087	0.00151064	331	445	298	405	817	925	623.489	414.833	271.474	509.919	704.612	536.807	-	ns	185	525	546	194	408	390	408.853	417.323	401.035	324.424	430.634	296.605	-	ns	161	451	591	183	136	171	283.221
Glyma.18G014000	25	46	119	48	56	78	40.8947	42.4076	119	75.3357	41.5098	57.9476	-	ns	13	44	44	48	508	73	24.4875	41.0172	40.0833	60.4348	438.119	42.3642	-1.45824	0.058993	17	43	64	15	24	33	37.5703	34.1807	47.0078	25.0844	25.3314	25.0974	-	ns	22	59	76	28	120	32	38.7009
Glyma.18G014600	5	7	6	2	4	6	8.17895	6.45332	6	3.13899	2.96499	4.45751	-	ns	6	10	8	1	19	8	11.3019	9.32209	7.28788	1.25906	16.3863	4.64266	-	ns	14	26	24	2	1	5	30.9402	20.6674	17.6279	3.34458	1.05547	3.80263	1.59164	0.0468849	7	37	55	6	64	16	12.3139
Glyma.18G049600	556	1391	2236	608	1507	2023	909.499	1282.37	2236	954.252	1117.06	1502.92	-	ns	71	84	95	59	2217	270	133.739	78.3056	86.5436	74.2845	1912.03	156.69	-1.52963	0.0486945	51	216	305	44	146	233	112.711	171.698	224.022	73.5808	154.099	177.203	-	ns	95	345	351	155	2172	736	167.118
Glyma.18G074000	30	112	63	99	357	186	49.0737	103.253	63	155.38	264.625	138.183	-1.1739	0.0189713	66	142	133	79	272	262	124.321	132.374	121.161	99.4657	234.583	152.047	-	ns	46	135	163	56	90	171	101.661	107.311	119.723	93.6483	94.9927	130.05	-	ns	23	110	115	42	101	127	40.4601
Glyma.18G097200	16	33	29	1	1	1	26.1726	30.4228	29	1.56949	0.741247	0.742918	2.30295	4.65987e-05	10	31	40	1	1	2	18.8365	28.8985	36.4394	1.25906	0.862439	1.16066	-	ns	13	49	48	1	1	1	28.7302	38.9501	35.2559	1.67229	1.05547	0.760526	2.34165	4.18476e-05	15	60	83	1	27	1	26.387
Glyma.18G115500	753	1723	3013	582	1147	2218	1231.75	1588.44	3013	913.445	850.21	1647.79	-	ns	135	234	249	152	4290	446	254.293	218.137	226.835	191.377	3699.86	258.828	-1.43966	0.0762648	62	193	250	59	136	280	137.021	153.416	183.624	98.6651	143.544	212.947	-	ns	166	550	662	249	2385	611	292.016
Glyma.18G144900	2	11	7	4	186	13	3.27158	10.1409	7	6.27797	137.872	9.65793	-	ns	8	5	4	112	141	102	15.0692	4.66105	3.64394	141.015	121.604	59.1939	-1.44352	0.0754523	2	2	7	21	47	58	4.42003	1.5898	5.14148	35.1181	49.6073	44.1105	-	ns	3	3	8	86	22	5	5.2774
Glyma.18G172800	1	15	16	32	10	39	1.63579	13.8285	16	50.2238	7.41247	28.9738	-	ns	1	6	3	8	134	19	1.88365	5.59326	2.73296	10.0725	115.567	11.0263	-1.59	0.0373025	2	7	7	3	3	15	4.42003	5.5643	5.14148	5.01687	3.16642	11.4079	-	ns	4	12	9	2	9	20	7.03653
Glyma.18G216900	18	73	120	38	69	109	29.4442	67.2989	120	59.6408	51.146	80.978	-	ns	10	17	16	28	215	35	18.8365	15.8476	14.5758	35.2537	185.424	20.3116	-1.40696	0.0776515	9	35	30	10	27	49	19.8901	27.8215	22.0349	16.7229	28.4978	37.2658	-	ns	8	31	25	21	133	41	14.0731
Glyma.18G218000	7	11	27	10	12	25	11.4505	10.1409	27	15.6949	8.89496	18.5729	-	ns	10	47	41	31	35	45	18.8365	43.8138	37.3504	39.0308	30.1853	26.115	-	ns	9	12	15	24	30	67	19.8901	9.5388	11.0175	40.135	31.6642	50.9553	-1.29986	0.0697289	11	44	31	17	14	17	19.3505
Glyma.18G254100	15	31	22	1	4	5	24.5368	28.579	22	1.56949	2.96499	3.71459	1.49566	0.0753851	8	133	45	2	9	15	15.0692	123.984	40.9943	2.51812	7.76195	8.70498	-	ns	42	131	58	8	10	17	92.8207	104.132	42.6008	13.3783	10.5547	12.929	-	ns	38	261	198	22	270	19	66.8471
Glyma.18G297100	3	10	7	9	17	19	4.90737	9.21903	7	14.1254	12.6012	14.1154	-	ns	2	40	34	32	7	42	3.76731	37.2884	30.9735	40.2899	6.03707	24.374	-	ns	5	8	5	127	21	22	11.0501	6.3592	3.67248	212.381	22.165	16.7316	-1.58827	0.05075	13	18	12	2	6	32	22.8687
Glyma.19G011800	54	159	384	60	132	342	88.3326	146.583	384	94.1696	97.8445	254.078	-	ns	2	7	26	38	423	77	3.76731	6.52546	23.6856	47.8443	364.812	44.6856	-1.90614	0.00265969	8	46	14	15	26	52	17.6801	36.5654	10.283	25.0844	27.4423	39.5474	-	ns	14	28	32	30	39	14	24.6279
Glyma.19G024200	296	988	1311	190	806	1060	484.194	910.841	1311	298.204	597.445	787.493	-	ns	103	206	335	149	4336	629	194.016	192.035	305.18	187.6	3739.53	365.029	-1.59294	0.026718	94	412	419	105	182	429	207.742	327.499	307.754	175.59	192.096	326.266	-	ns	175	326	384	195	743	741	307.848
Glyma.19G038400	430	1227	548	819	3149	2298	703.389	1131.17	548	1285.41	2334.18	1707.22	-1.03346	0.0276416	478	1588	1958	1040	978	2241	900.386	1480.35	1783.71	1309.42	843.465	1300.52	-	ns	546	1393	1690	666	1310	1789	1206.67	1107.3	1241.3	1113.74	1382.67	1360.58	-	ns	580	2068	2231	632	1313	1960	1020.3
Glyma.19G046600	11270	26460	32838	15232	43439	48230	18435.3	24393.6	32838	23906.5	32199	35830.9	-	ns	2120	3185	3484	2145	44502	9707	3993.35	2969.09	3173.87	2700.68	38380.2	5633.28	-1.35398	0.0999624	1107	4523	7737	1485	4437	6221	2446.49	3595.33	5682.8	2483.35	4683.14	4731.23	-	ns	1900	7259	6478	2459	35906	15938	3342.35
Glyma.19G055000	4	17	22	30	23	139	6.54316	15.6724	22	47.0848	17.0487	103.266	-	ns	9	12	26	134	317	29	16.9529	11.1865	23.6856	168.714	273.393	16.8296	-1.667	0.0200571	8	24	31	50	54	20	17.6801	19.0776	22.7694	83.6145	56.9956	15.2105	-	ns	9	20	25	62	29	58	15.8322
Glyma.19G079700	3	10	7	37	7	129	4.90737	9.21903	7	58.0713	5.18872	95.8364	-	ns	3	4	5	123	157	7	5.65096	3.72884	4.55492	154.864	135.403	4.06233	-1.54132	0.0435981	2	3	2	50	55	6	4.42003	2.3847	1.46899	83.6145	58.0511	4.56316	-	ns	1	3	1	28	9	64	1.75913
Glyma.19G079900	6	5	7	11	3	69	9.81474	4.60952	7	17.2644	2.22374	51.2613	-	ns	2	4	3	46	50	9	3.76731	3.72884	2.73296	57.9167	43.1219	5.22299	-1.40706	0.0941216	2	6	5	19	25	3	4.42003	4.7694	3.67248	31.7735	26.3869	2.28158	-	ns	1	2	3	9	19	43	1.75913
Glyma.19G102400	7	38	12	32	131	51	11.4505	35.0323	12	50.2238	97.1033	37.8888	-1.26809	0.0649253	353	820	1327	942	1732	1535	664.93	764.412	1208.88	1186.03	1493.74	890.81	-	ns	121	303	529	147	402	561	267.412	240.855	388.549	245.827	424.301	426.655	-	ns	20	33	30	20	22	34	35.1827
Glyma.19G116000	85	194	116	171	549	407	139.042	178.849	116	268.383	406.944	302.367	-1.02295	0.0649253	104	223	226	140	304	499	195.9	207.883	205.883	176.268	262.181	289.586	-	ns	65	270	396	123	233	336	143.651	214.623	290.861	205.692	245.925	255.537	-	ns	72	247	255	79	235	509	126.658
Glyma.19G117600	47	112	156	63	74	313	76.8821	103.253	156	98.8781	54.8522	232.533	-	ns	22	86	98	139	276	277	41.4404	80.17	89.2765	175.009	238.033	160.752	-	ns	24	68	88	56	102	220	53.0404	54.0532	64.6357	93.6483	107.658	167.316	-	ns	25	93	105	52	104	172	43.9783
Glyma.19G118300	9	14	21	15	34	123	14.7221	12.9067	21	23.5424	25.2024	91.3789	-	ns	7	21	22	99	133	222	13.1856	19.5764	20.0417	124.647	114.704	128.834	-1.96156	0.000235185	7	20	29	45	99	89	15.4701	15.898	21.3004	75.2531	104.492	67.6869	-1.55951	0.0184033	5	35	29	31	35	185	8.79567
Glyma.19G120600	1934	6266	2180	1751	4095	158	3163.62	5776.65	2180	2748.18	3035.4	117.381	-	ns	2077	5826	5451	298	112	656	3912.35	5431.05	4965.78	375.2	96.5931	380.698	-	ns	979	3566	3344	827	2005	2591	2163.61	2834.61	2456.16	1382.98	2116.23	1970.52	-	ns	1337	4016	6320	887	3452	578	2351.96
Glyma.19G123400	163	319	721	151	330	466	266.634	294.087	721	236.994	244.611	346.2	-	ns	40	64	41	31	966	166	75.3461	59.6614	37.3504	39.0308	833.116	96.3351	-1.42502	0.080662	27	115	112	23	70	92	59.6704	91.4135	82.2637	38.4627	73.8832	69.9684	-	ns	56	151	190	59	619	216	98.5115
Glyma.19G125300	79	183	661	92	276	673	129.227	168.708	661	144.393	204.584	499.983	-	ns	66	135	137	82	763	1469	124.321	125.848	124.805	103.243	658.041	852.508	-1.3939	0.0690865	56	195	207	95	206	240	123.761	155.006	152.041	158.868	217.428	182.526	-	ns	64	259	335	72	233	140	112.585
Glyma.19G159000	74	298	251	72	290	570	121.048	274.727	251	113.004	214.962	423.463	-	ns	10	76	42	26	211	96	18.8365	70.8479	38.2614	32.7355	181.975	55.7119	-	ns	12	44	67	12	22	70	26.5202	34.9756	49.2113	20.0675	23.2204	53.2368	-	ns	8	11	28	17	328	69	14.0731
Glyma.19G174700	41	100	65	102	346	157	67.0674	92.1903	65	160.088	256.471	116.638	-1.0551	0.0896062	91	156	216	119	174	347	171.412	145.425	196.773	149.828	150.064	201.375	-	ns	75	176	253	104	248	264	165.751	139.902	185.828	173.918	261.758	200.779	-	ns	71	272	215	62	108	344	124.898
Glyma.19G211000	53	104	256	50	110	130	86.6968	95.8779	256	78.4747	81.5371	96.5793	-	ns	19	31	52	31	629	53	35.7894	28.8985	47.3712	39.0308	542.474	30.7576	-1.41227	0.0839624	11	52	45	12	32	51	24.3102	41.3348	33.0524	20.0675	33.7752	38.7869	-	ns	17	50	59	22	132	87	29.9053
Glyma.19G224500	78	204	492	57	123	319	127.592	188.068	492	89.4611	91.1733	236.991	-	ns	22	20	31	20	678	55	41.4404	18.6442	28.2405	25.1812	584.733	31.9183	-1.40483	0.09676	14	41	49	15	22	38	30.9402	32.5909	35.9903	25.0844	23.2204	28.9	-	ns	17	54	59	19	246	51	29.9053
Glyma.19G227700	1773	4488	5367	2485	8522	7516	2900.26	4137.5	5367	3900.19	6316.9	5583.77	-	ns	349	666	835	450	7351	2003	657.395	620.851	760.672	566.577	6339.79	1162.4	-1.34246	0.0821863	275	1084	1506	340	833	1133	607.754	861.672	1106.15	568.579	879.21	861.677	-	ns	403	1592	1626	646	5531	3654	708.931
Glyma.19G229400	15	21	20	9	22	28	24.5368	19.36	20	14.1254	16.3074	20.8017	-	ns	16	79	21	8	10	15	30.1385	73.6445	19.1307	10.0725	8.62439	8.70498	-	ns	16	58	49	12	10	21	35.3603	46.1042	35.9903	20.0675	10.5547	15.9711	-	ns	22	140	110	19	123	18	38.7009
Glyma.19G231300	73	198	447	86	229	261	119.413	182.537	447	134.976	169.745	193.901	-	ns	21	83	47	57	849	138	39.5567	77.3734	42.8163	71.7664	732.211	80.0858	-1.51951	0.0420641	18	51	116	31	42	89	39.7803	40.5399	85.2017	51.841	44.3299	67.6869	-	ns	30	75	107	36	204	137	52.774
Glyma.19G236700	52	200	292	58	197	357	85.061	184.381	292	91.0306	146.026	265.222	-	ns	16	14	17	15	541	49	30.1385	13.0509	15.4867	18.8859	466.579	28.4363	-1.45517	0.0762648	5	33	33	8	36	28	11.0501	26.2317	24.2384	13.3783	37.9971	21.2947	-	ns	11	29	28	10	240	70	19.3505
Glyma.19G258700	61	81	167	57	60	99	99.7832	74.6742	167	89.4611	44.4748	73.5488	-	ns	16	19	33	28	349	103	30.1385	17.712	30.0625	35.2537	300.991	59.7742	-1.54616	0.026718	11	53	66	23	30	36	24.3102	42.1297	48.4768	38.4627	31.6642	27.3789	-	ns	23	70	87	33	181	62	40.4601
Glyma.20G010100	117	289	338	45	103	138	191.387	266.43	338	70.6272	76.3484	102.523	1.37663	0.00794039	65	137	139	63	80	140	122.438	127.713	126.627	79.3207	68.9951	81.2465	-	ns	55	183	228	42	95	100	121.551	145.467	167.465	70.2362	100.27	76.0526	-	ns	91	280	305	39	384	133	160.081
Glyma.20G026700	40	124	157	51	109	142	65.4316	114.316	157	80.0442	80.7959	105.494	-	ns	215	432	499	252	4857	807	404.986	402.714	454.582	317.283	4188.86	468.328	-	ns	112	329	377	104	242	492	247.522	261.522	276.905	173.918	255.425	374.179	-	ns	31	87	98	43	85	123	54.5331
Glyma.20G034200	2	10	7	1	3	2	3.27158	9.21903	7	1.56949	2.22374	1.48584	-	ns	4	58	16	1	7	4	7.53461	54.0681	14.5758	1.25906	6.03707	2.32133	-	ns	28	60	23	4	7	9	61.8804	47.694	16.8934	6.68916	7.38832	6.84474	-	ns	21	159	102	14	124	21	36.9418
Glyma.20G064300	24	72	65	38	36	39	39.2589	66.377	65	59.6408	26.6849	28.9738	-	ns	31	89	89	30	43	49	58.3933	82.9666	81.0777	37.7718	37.0849	28.4363	-	ns	26	85	97	10	19	29	57.4604	67.5665	71.2462	16.7229	20.054	22.0553	1.41695	0.00614375	29	112	124	41	67	32	51.0149
Glyma.20G090800	3	10	3	22	42	41	4.90737	9.21903	3	34.5289	31.1323	30.4596	-1.49284	0.061769	6	20	4	16	13	8	11.3019	18.6442	3.64394	20.145	11.2117	4.64266	-	ns	4	13	9	3	13	32	8.84006	10.3337	6.61047	5.01687	13.7212	24.3368	-	ns	6	17	5	6	7	15	10.5548
Glyma.20G166800	176	232	811	40	173	282	287.899	213.882	811	62.7797	128.236	209.503	1.28868	0.0737786	88	387	388	191	433	421	165.762	360.765	353.462	240.48	373.436	244.32	-	ns	200	433	447	182	545	636	442.003	344.192	328.32	304.357	575.234	483.695	-	ns	189	746	476	166	760	454	332.476
Glyma.20G183000	25	47	24	39	92	111	40.8947	43.3295	24	61.2103	68.1947	82.4638	-	ns	21	22	30	39	109	120	39.5567	20.5086	27.3296	49.1033	94.0058	69.6399	-	ns	13	32	43	31	55	80	28.7302	25.4368	31.5834	51.841	58.0511	60.8421	-	ns	21	42	48	30	55	89	36.9418
Glyma.20G185700	4	16	25	1	6	7	6.54316	14.7505	25	1.56949	4.44748	5.20042	-	ns	6	52	137	18	5	14	11.3019	48.4749	124.805	22.6631	4.31219	8.12465	-	ns	13	37	29	3	5	9	28.7302	29.4113	21.3004	5.01687	5.27737	6.84474	-	ns	19	34	29	6	12	1	33.4235
Glyma.20G186200	4	9	5	5	19	6	6.54316	8.29713	5	7.84747	14.0837	4.45751	-	ns	9	25	22	2	4	5	16.9529	23.3052	20.0417	2.51812	3.44976	2.90166	-	ns	13	24	23	15	6	5	28.7302	19.0776	16.8934	25.0844	6.33285	3.80263	-	ns	7	31	38	9	6	13	12.3139
Glyma.20G186900	3	3	5	11	27	39	4.90737	2.76571	5	17.2644	20.0136	28.9738	-1.44119	0.0819374	1	1	1	19	29	46	1.88365	0.932209	0.910985	23.9221	25.0107	26.6953	-2.18057	0.000159497	1	2	1	10	19	50	2.21001	1.5898	0.734497	16.7229	20.054	38.0263	-2.15322	0.000252204	1	2	2	12	2	27	1.75913
Glyma.20G188300	333	912	736	183	535	560	544.718	840.776	736	287.217	396.567	416.034	-	ns	426	869	841	260	437	674	802.437	810.09	766.138	327.355	376.886	391.144	-	ns	347	1245	1311	185	288	583	766.875	989.651	962.926	309.374	303.977	443.387	1.2067	0.00389964	436	1373	1517	212	1201	541	766.982
Glyma.20G194000	174	252	734	133	228	388	284.627	232.32	734	208.743	169.004	288.252	-	ns	30	62	60	59	806	163	56.5096	57.797	54.6591	74.2845	695.126	94.5941	-1.50586	0.0406923	13	77	92	29	60	92	28.7302	61.2073	67.5737	48.4964	63.3285	69.9684	-	ns	40	138	156	98	551	232	70.3653
Glyma.20G196000	3484	8946	9515	17	73	48	5699.09	8247.35	9515	26.6814	54.111	35.66	1.38401	0.0872662	921	700	727	1	8	15	1734.85	652.546	662.286	1.25906	6.89951	8.70498	-	ns	379	2187	2401	2	8	11	837.596	1738.45	1763.53	3.34458	8.44379	8.36579	-	ns	1013	3411	4230	9	10120	40	1782
Glyma.20G196100	49	175	114	10	18	21	80.1537	161.333	114	15.6949	13.3424	15.6013	2.14351	2.302e-05	25	50	22	6	3	19	47.0913	46.6105	20.0417	7.55436	2.58732	11.0263	-	ns	14	89	77	6	8	32	30.9402	70.7461	56.5563	10.0337	8.44379	24.3368	-	ns	41	106	114	15	118	43	72.1245
Glyma.20G196200	120	281	217	22	43	69	196.295	259.055	217	34.5289	31.8736	51.2613	2.0546	9.39354e-07	61	108	72	15	8	67	114.903	100.679	65.5909	18.8859	6.89951	38.8823	-	ns	48	199	201	18	25	77	106.081	158.185	147.634	30.1012	26.3869	58.5605	1.48739	0.0031001	112	448	454	81	200	187	197.023
Glyma.20G196900	251	566	442	2382	21460	1148	410.583	521.797	442	3738.53	15907.1	852.869	-1.45928	0.0848528	1157	1481	2178	822	1860	7605	2179.39	1380.6	1984.12	1034.95	1604.14	4413.43	-	ns	221	237	4007	303	631	1428	488.413	188.391	2943.13	506.704	666.004	1086.03	-	ns	138	496	493	142	652	6807	242.76
Glyma.20G198700	11	45	28	67	166	179	17.9937	41.4856	28	105.156	123.047	132.982	-1.66977	0.000137491	10	49	45	78	132	218	18.8365	45.6782	40.9943	98.2066	113.842	126.512	-1.36589	0.00559537	15	44	53	52	51	139	33.1502	34.9756	38.9283	86.9591	53.8292	105.713	-	ns	11	44	36	47	48	155	19.3505
Glyma.20G204800	8	18	18	22	104	84	13.0863	16.5943	18	34.5289	77.0896	62.4051	-1.45227	0.012398	5	22	24	31	33	84	9.41827	20.5086	21.8636	39.0308	28.4605	48.7479	-	ns	4	14	18	11	50	60	8.84006	11.1286	13.2209	18.3952	52.7737	45.6316	-1.36288	0.0484733	5	19	15	27	22	56	8.79567
Glyma.20G210400	114	361	570	224	664	1047	186.48	332.807	570	351.567	492.188	777.835	-	ns	30	29	19	25	1355	146	56.5096	27.0341	17.3087	31.4765	1168.6	84.7285	-1.82657	0.00559537	10	69	55	26	77	93	22.1001	54.8481	40.3973	43.4796	81.2715	70.729	-	ns	9	52	74	67	374	187	15.8322
Glyma.20G230100	1	3	3	7	10	14	1.63579	2.76571	3	10.9865	7.41247	10.4009	-	ns	3	5	9	13	10	32	5.65096	4.66105	8.19886	16.3678	8.62439	18.5706	-	ns	7	8	6	23	21	79	15.4701	6.3592	4.40698	38.4627	22.165	60.0816	-1.48013	0.064679	6	17	7	17	4	23	10.5548
Glyma.20G237300	50	111	111	29	69	68	81.7895	102.331	111	45.5153	51.146	50.5184	-	ns	53	157	191	39	84	99	99.8337	146.357	173.998	49.1033	72.4449	57.4529	-	ns	49	180	189	28	37	69	108.291	143.082	138.82	46.8241	39.0525	52.4763	1.28822	0.00625004	57	174	249	24	130	51	100.271
Glyma.20G240400	62	135	87	215	912	394	101.419	124.457	87	337.441	676.017	292.709	-1.57293	0.00530146	77	113	129	134	379	624	145.041	105.34	117.517	168.714	326.864	362.127	-	ns	47	216	259	123	296	426	103.871	171.698	190.235	205.692	312.42	323.984	-	ns	71	188	146	109	124	767	124.898
Glyma.20G241600	141	237	232	59	236	114	230.646	218.491	232	92.6001	174.934	84.6926	-	ns	189	333	397	7	59	39	356.011	310.426	361.661	8.81341	50.8839	22.633	-	ns	96	366	486	8	21	21	212.161	290.933	356.966	13.3783	22.165	15.9711	2.74901	1.63406e-08	108	402	365	18	246	53	189.986
Glyma.20G243800	1	1	3	22	58	37	1.63579	0.921903	3	34.5289	42.9923	27.488	-2.05373	0.000698908	1	2	1	19	41	47	1.88365	1.86442	0.910985	23.9221	35.36	27.2756	-1.98429	0.00130256	1	1	1	18	31	37	2.21001	0.7949	0.734497	30.1012	32.7197	28.1395	-2.13683	0.000358094	1	2	1	22	1	45	1.75913
Glyma.20G249300	489	1250	973	1157	5019	2937	799.901	1152.38	973	1815.9	3720.32	2181.95	-1.14992	0.0737786	758	1450	1630	905	3925	4017	1427.81	1351.7	1484.9	1139.45	3385.07	2331.19	-	ns	482	1808	2188	869	1510	2278	1065.23	1437.18	1607.08	1453.22	1593.77	1732.48	-	ns	458	1461	1320	614	1243	4194	805.683
Glyma.U008300	85	183	154	41	96	62	139.042	168.708	154	64.3492	71.1597	46.0609	1.15421	0.0320649	89	235	220	74	115	147	167.645	219.069	200.417	93.1704	99.1804	85.3088	-	ns	68	261	238	51	63	155	150.281	207.469	174.81	85.2868	66.4949	117.882	-	ns	86	277	319	50	185	53	151.286
[truncated: 7 more columns]
