# Supplementary material for: Transcriptomic dynamics in soybean near-isogenic lines differing in alleles for an aphid resistance gene, following infestation by soybean aphid biotype 2
Source: BMC Genomics. 2017 Jun 23;18:472. doi: 10.1186/s12864-017-3829-9 (PMC5481885; doi:10.1186/s12864-017-3829-9)
Supplement: Supplementary file 9 — Gene ontology of 76 DEGs consistently up-regulated during 12 hai or later either in the R- or the S-NIL. (XLSX 22 kb) [file 12864_2017_3829_MOESM9_ESM.xlsx]

## Sheet: Table S8
Table S8. Gene ontology of 76 DEGs consistently abundant during 12 hai or longer in the comparison between the R-NIL and the S-NIL
Gene ID	Mean log2FoldChange (R-NIL/S-NIL)a	Gene Ontology Biological Process IDs	Gene Ontology Biological Process Descriptions	Gene Ontology Molecular Function IDs	Gene Ontology Molecular Function Descriptions	Gene Ontology Cellular Component IDs	Gene Ontology Cellular Component Descriptions
Glyma.16G084000	2.37801	GO:0008150	biological process	NA	NA	GO:0005634	nucleus
Glyma.18G097200	2.31463	NA	NA	NA	NA	NA	NA
Glyma.05G143100	2.27222	GO:0006635 GO:0016558	fatty acid beta-oxidation; "protein import into peroxisome matrix"	GO:0008270	zinc ion binding	GO:0005634 GO:0005829 GO:0009524	cytosol; "nucleus"; "phragmoplast"
Glyma.03G083600	2.20768	GO:0006810 GO:0006839	mitochondrial transport; "transport"	GO:0000064 GO:0005215 GO:0005290 GO:0015181 GO:0015189	L-histidine transmembrane transporter activity; "L-lysine transmembrane transporter activity"; "L-ornithine transmembrane transporter activity"; "arginine transmembrane transporter activity"; "transporter activity"	GO:0005739 GO:0005743	mitochondrial inner membrane; "mitochondrion"
Glyma.14G204900	2.19142	NA	NA	NA	NA	NA	NA
Glyma.13G193400	2.14573	NA	NA	NA	NA	NA	NA
Glyma.07G154200	2.13873	GO:0006869 GO:0009416 GO:0009723 GO:0009753	lipid transport; "response to ethylene stimulus"; "response to jasmonic acid stimulus"; "response to light stimulus"	GO:0000062 GO:0005515	fatty-acyl-CoA binding; "protein binding"	GO:0005634 GO:0005737 GO:0005829	cytoplasm; "cytosol"; "nucleus"
Glyma.04G207600	2.12514	NA	NA	NA	NA	NA	NA
Glyma.13G190600	2.109	NA	NA	NA	NA	NA	NA
Glyma.03G065500	2.09465	GO:0005975 GO:0006073	carbohydrate metabolic process; "cellular glucan metabolic process"	GO:0004553 GO:0016762 GO:0016798	hydrolase activity, acting on glycosyl bonds; "hydrolase activity, hydrolyzing O-glycosyl compounds"; "xyloglucan:xyloglucosyl transferase activity"	GO:0005576 GO:0005618 GO:0048046	apoplast; "cell wall"; "extracellular region"
Glyma.13G196100	2.09104	GO:0008150 GO:0042732	D-xylose metabolic process; "biological process"	GO:0003923	GPI-anchor transamidase activity	GO:0005783 GO:0009507 GO:0016021 GO:0042765	GPI-anchor transamidase complex; "chloroplast"; "endoplasmic reticulum"; "integral to membrane"
Glyma.03G058800	2.07284	NA	NA	NA	NA	NA	NA
Glyma.10G153700	2.05646	GO:0042149 GO:0046777	cellular response to glucose starvation; "protein autophosphorylation"	GO:0004674 GO:0005515 GO:0030295	protein binding; "protein kinase activator activity"; "protein serine/threonine kinase activity"	GO:0005634	nucleus
Glyma.16G109600	2.04442	GO:0008150	biological process	GO:0000166 GO:0003676 GO:0003723	RNA binding; "nucleic acid binding"; "nucleotide binding"	NA	NA
Glyma.13G176200	2.00898	GO:0006457 GO:0009408 GO:0009644 GO:0034976 GO:0042542	protein folding; "response to endoplasmic reticulum stress"; "response to heat"; "response to high light intensity"; "response to hydrogen peroxide"	NA	NA	GO:0005737	cytoplasm
Glyma.16G079000	2.0085	GO:0002679 GO:0006468 GO:0006612 GO:0006944 GO:0009723 GO:0009738 GO:0010200 GO:0010363 GO:0035556 GO:0043069 GO:0052542	abscisic acid mediated signaling pathway; "cellular membrane fusion"; "defense response by callose deposition"; "intracellular signal transduction"; "negative regulation of programmed cell death"; "protein phosphorylation"; "protein targeting to membrane"; "regulation of plant-type hypersensitive response"; "respiratory burst involved in defense response"; "response to chitin"; "response to ethyl…	GO:0004672 GO:0004674 GO:0005524 GO:0016301 GO:0016772	ATP binding; "kinase activity"; "protein kinase activity"; "protein serine/threonine kinase activity"; "transferase activity, transferring phosphorus-containing groups"	GO:0005886 GO:0016020	membrane; "plasma membrane"
Glyma.13G073000	1.94732	NA	NA	NA	NA	NA	NA
Glyma.03G065300	1.93776	NA	NA	NA	NA	NA	NA
Glyma.13G183500	1.88968	NA	NA	NA	NA	NA	NA
Glyma.02G093200	1.88466	GO:0006457 GO:0009266 GO:0009408 GO:0009615 GO:0009617 GO:0009644 GO:0016567 GO:0034976 GO:0042542 GO:0046686	protein folding; "protein ubiquitination"; "response to bacterium"; "response to cadmium ion"; "response to endoplasmic reticulum stress"; "response to heat"; "response to high light intensity"; "response to hydrogen peroxide"; "response to temperature stimulus"; "response to virus"	GO:0005524 GO:0031625	ATP binding; "ubiquitin protein ligase binding"	GO:0005618 GO:0005739 GO:0005774 GO:0005794 GO:0005829 GO:0005886 GO:0048046	Golgi apparatus; "apoplast"; "cell wall"; "cytosol"; "mitochondrion"; "plasma membrane"; "vacuolar membrane"
Glyma.10G088100	1.86904	GO:0006007 GO:0006511	glucose catabolic process; "ubiquitin-dependent protein catabolic process"	GO:0004221 GO:0004843	ubiquitin-specific protease activity; "ubiquitin thiolesterase activity"	GO:0005634 GO:0005829	cytosol; "nucleus"
Glyma.13G000500	1.86134	GO:0008150	biological process	GO:0003674	molecular function	GO:0005634 GO:0005886 GO:0009506 GO:0046658	anchored to plasma membrane; "nucleus"; "plasma membrane"; "plasmodesma"
Glyma.16G101900	1.86015	GO:0007015 GO:0009408 GO:0030036 GO:0051693	actin cytoskeleton organization; "actin filament capping"; "actin filament organization"; "response to heat"	GO:0003779	actin binding	GO:0005737 GO:0008290	F-actin capping protein complex; "cytoplasm"
Glyma.13G188800	1.80234	GO:0006468 GO:0006995	cellular response to nitrogen starvation; "protein phosphorylation"	GO:0004672 GO:0004674 GO:0004713 GO:0005524 GO:0016301 GO:0016772	ATP binding; "kinase activity"; "protein kinase activity"; "protein serine/threonine kinase activity"; "protein tyrosine kinase activity"; "transferase activity, transferring phosphorus-containing groups"	GO:0005886	plasma membrane
Glyma.20G196200	1.7361	GO:0008152	metabolic process	GO:0016757 GO:0016758	transferase activity, transferring glycosyl groups; "transferase activity, transferring hexosyl groups"	GO:0009507	chloroplast
Glyma.03G057800	1.68679	GO:0008150	biological process	GO:0003674	molecular function	GO:0009507 GO:0009534 GO:0009941	chloroplast; "chloroplast envelope"; "chloroplast thylakoid"
Glyma.02G084400	1.68664	GO:0055114	oxidation-reduction process	GO:0009815 GO:0016491 GO:0016706	1-aminocyclopropane-1-carboxylate oxidase activity; "oxidoreductase activity"; "oxidoreductase activity, acting on paired donors, with incorporation or reduction of molecular oxygen, 2-oxoglutarate as one donor, and incorporation of one atom each of oxygen into both donors"	GO:0005737	cytoplasm
Glyma.05G237200	1.64718	GO:0000165 GO:0001666 GO:0002237 GO:0006355 GO:0006612 GO:0009581 GO:0009595 GO:0009617 GO:0009627 GO:0009697 GO:0009814 GO:0009862 GO:0009863 GO:0009867 GO:0010112 GO:0010200 GO:0010310 GO:0010363 GO:0031347 GO:0031348 GO:0035304 GO:0042742 GO:0043900 GO:0045087 GO:0045088 GO:0050832 GO:0080142	MAPK cascade; "defense response, incompatible interaction"; "defense response to bacterium"; "defense response to fungus"; "detection of biotic stimulus"; "detection of external stimulus"; "innate immune response"; "jasmonic acid mediated signaling pathway"; "negative regulation of defense response"; "protein targeting to membrane"; "regulation of defense response"; "regulation of hydrogen peroxi…	GO:0003700 GO:0005516 GO:0043565	calmodulin binding; "sequence-specific DNA binding"; "sequence-specific DNA binding transcription factor activity"	GO:0005634	nucleus
Glyma.03G043000	1.59917	GO:0006952 GO:0009627 GO:0009697	defense response; "salicylic acid biosynthetic process"; "systemic acquired resistance"	GO:0005515 GO:0043531	ADP binding; "protein binding"	GO:0005576	extracellular region
Glyma.13G048200	1.55191	GO:0055114	oxidation-reduction process	GO:0016491 GO:0016706	oxidoreductase activity; "oxidoreductase activity, acting on paired donors, with incorporation or reduction of molecular oxygen, 2-oxoglutarate as one donor, and incorporation of one atom each of oxygen into both donors"	GO:0005634 GO:0005737	cytoplasm; "nucleus"
Glyma.03G045300	1.5502	GO:0006952 GO:0009627 GO:0009697	defense response; "salicylic acid biosynthetic process"; "systemic acquired resistance"	GO:0005515 GO:0043531	ADP binding; "protein binding"	GO:0005576	extracellular region
Glyma.16G065600	1.53188	GO:0000165 GO:0006468 GO:0007169 GO:0009814	MAPK cascade; "defense response, incompatible interaction"; "protein phosphorylation"; "transmembrane receptor protein tyrosine kinase signaling pathway"	GO:0004672 GO:0004674 GO:0004713 GO:0005524 GO:0016772	ATP binding; "protein kinase activity"; "protein serine/threonine kinase activity"; "protein tyrosine kinase activity"; "transferase activity, transferring phosphorus-containing groups"	GO:0005886	plasma membrane
Glyma.07G174800	1.36296	GO:0005975 GO:0006073 GO:0010154 GO:0080086	carbohydrate metabolic process; "cellular glucan metabolic process"; "fruit development"; "stamen filament development"	GO:0004553 GO:0016762 GO:0016798	hydrolase activity, acting on glycosyl bonds; "hydrolase activity, hydrolyzing O-glycosyl compounds"; "xyloglucan:xyloglucosyl transferase activity"	GO:0005576 GO:0005618 GO:0048046	apoplast; "cell wall"; "extracellular region"
Glyma.04G211000	-1.10325	GO:0008150 GO:0009611 GO:0009690 GO:0009867 GO:0042742	biological process; "cytokinin metabolic process"; "defense response to bacterium"; "jasmonic acid mediated signaling pathway"; "response to wounding"	GO:0004842 GO:0008270	ubiquitin-protein ligase activity; "zinc ion binding"	GO:0005886	plasma membrane
Glyma.10G162800	-1.13967	GO:0009414 GO:0016567 GO:0051865	protein autoubiquitination; "protein ubiquitination"; "response to water deprivation"	GO:0004842 GO:0005515 GO:0008270	protein binding; "ubiquitin-protein ligase activity"; "zinc ion binding"	GO:0005634	nucleus
Glyma.16G055600	-1.21201	GO:0006412 GO:0009165 GO:0009664 GO:0042254 GO:0042545	cell wall modification; "nucleotide biosynthetic process"; "plant-type cell wall organization"; "ribosome biogenesis"; "translation"	GO:0003735	structural constituent of ribosome	GO:0005622 GO:0005737 GO:0005840 GO:0016020 GO:0022626 GO:0022627	cytoplasm; "cytosolic ribosome"; "cytosolic small ribosomal subunit"; "intracellular"; "membrane"; "ribosome"
Glyma.14G205000	-1.27849	GO:0006952	defense response	GO:0000166 GO:0017111 GO:0043531	ADP binding; "nucleoside-triphosphatase activity"; "nucleotide binding"	GO:0005739	mitochondrion
Glyma.10G159800	-1.31015	GO:0000096 GO:0006535 GO:0008152 GO:0008652 GO:0009069 GO:0019344 GO:0042545	cell wall modification; "cellular amino acid biosynthetic process"; "cysteine biosynthetic process"; "cysteine biosynthetic process from serine"; "metabolic process"; "serine family amino acid metabolic process"; "sulfur amino acid metabolic process"	GO:0003824 GO:0004124 GO:0030170	catalytic activity; "cysteine synthase activity"; "pyridoxal phosphate binding"	NA	NA
Glyma.03G070300	-1.41448	GO:0006508 GO:0019748	proteolysis; "secondary metabolic process"	GO:0004185 GO:0016752	serine-type carboxypeptidase activity; "sinapoyltransferase activity"	GO:0005576	extracellular region
Glyma.16G051100	-1.43252	GO:0008150	biological process	GO:0003674	molecular function	NA	NA
Glyma.14G136300	-1.57028	GO:0010019 GO:0010024 GO:0055114	chloroplast-nucleus signaling pathway; "oxidation-reduction process"; "phytochromobilin biosynthetic process"	GO:0016636 GO:0050619 GO:0050897	cobalt ion binding; "oxidoreductase activity, acting on the CH-CH group of donors, iron-sulfur protein as acceptor"; "phytochromobilin:ferredoxin oxidoreductase activity"	GO:0009507	chloroplast
Glyma.03G207800	-1.61418	GO:0008150 GO:0048441 GO:0048443 GO:0048481	biological process; "ovule development"; "petal development"; "stamen development"	GO:0003676	nucleic acid binding	GO:0005737	cytoplasm
Glyma.04G142000	-1.62407	GO:0006661 GO:0010190	cytochrome b6f complex assembly; "phosphatidylinositol biosynthetic process"	GO:0003674	molecular function	GO:0009507 GO:0042651	chloroplast; "thylakoid membrane"
Glyma.03G087500	-1.65833	GO:0006952 GO:0007165	defense response; "signal transduction"	GO:0043531	ADP binding	GO:0005622 GO:0005737	cytoplasm; "intracellular"
Glyma.20G186900	-1.8539	GO:0010413 GO:0045492 GO:0055085	glucuronoxylan metabolic process; "transmembrane transport"; "xylan biosynthetic process"	GO:0005215 GO:0008493	tetracycline transporter activity; "transporter activity"	GO:0005576 GO:0005886 GO:0016021	extracellular region; "integral to membrane"; "plasma membrane"
Glyma.03G065700	-1.92102	GO:0006355	regulation of transcription, DNA-dependent	GO:0003700	sequence-specific DNA binding transcription factor activity	GO:0005634	nucleus
Glyma.03G037100	-1.95037	GO:0006952	defense response	GO:0043531	ADP binding	GO:0005634	nucleus
Glyma.04G215200	-1.96552	GO:0006468	protein phosphorylation	GO:0004672 GO:0004674 GO:0004713 GO:0005524 GO:0016301 GO:0016772	ATP binding; "kinase activity"; "protein kinase activity"; "protein serine/threonine kinase activity"; "protein tyrosine kinase activity"; "transferase activity, transferring phosphorus-containing groups"	GO:0005634 GO:0005737	cytoplasm; "nucleus"
Glyma.13G032700	-1.98195	GO:0006468	protein phosphorylation	GO:0004672 GO:0004674 GO:0004713 GO:0005524 GO:0016301 GO:0016772	ATP binding; "kinase activity"; "protein kinase activity"; "protein serine/threonine kinase activity"; "protein tyrosine kinase activity"; "transferase activity, transferring phosphorus-containing groups"	GO:0005886	plasma membrane
Glyma.16G082200	-1.99936	GO:0006694 GO:0055114	oxidation-reduction process; "steroid biosynthetic process"	GO:0000166 GO:0003854 GO:0016616	3-beta-hydroxy-delta5-steroid dehydrogenase activity; "nucleotide binding"; "oxidoreductase activity, acting on the CH-OH group of donors, NAD or NADP as acceptor"	GO:0009507 GO:0009570 GO:0009941	chloroplast; "chloroplast envelope"; "chloroplast stroma"
Glyma.13G190200	-2.0321	GO:0006508	proteolysis	GO:0008233 GO:0008236	peptidase activity; "serine-type peptidase activity"	GO:0005739 GO:0005886 GO:0016020 GO:0016021	integral to membrane; "membrane"; "mitochondrion"; "plasma membrane"
Glyma.20G243800	-2.03349	GO:0006098 GO:0009561 GO:0009902 GO:0010027 GO:0010304 GO:0015995 GO:0016117 GO:0019288 GO:0019684 GO:0034660 GO:0035304 GO:0042793	PSII associated light-harvesting complex II catabolic process; "carotenoid biosynthetic process"; "chlorophyll biosynthetic process"; "chloroplast relocation"; "isopentenyl diphosphate biosynthetic process, mevalonate-independent pathway"; "megagametogenesis"; "ncRNA metabolic process"; "pentose-phosphate shunt"; "photosynthesis, light reaction"; "regulation of protein dephosphorylation"; "thylak…	GO:0031072 GO:0051082	heat shock protein binding; "unfolded protein binding"	GO:0009507 GO:0009535	chloroplast; "chloroplast thylakoid membrane"
Glyma.13G006400	-2.03429	NA	NA	NA	NA	NA	NA
Glyma.13G175700	-2.06437	GO:0006979 GO:0009408	response to heat; "response to oxidative stress"	NA	NA	GO:0005737	cytoplasm
Glyma.04G062700	-2.06622	GO:0008150	biological process	GO:0003674	molecular function	GO:0005737 GO:0005886	cytoplasm; "plasma membrane"
Glyma.03G048600	-2.07126	GO:0006952 GO:0007165	defense response; "signal transduction"	GO:0000166 GO:0017111 GO:0043531	ADP binding; "nucleoside-triphosphatase activity"; "nucleotide binding"	GO:0005622 GO:0005737	cytoplasm; "intracellular"
Glyma.16G075200	-2.12828	GO:0006810	transport	GO:0005215	transporter activity	GO:0005634 GO:0009941	chloroplast envelope; "nucleus"
Glyma.13G184700	-2.17262	GO:0008150	biological process	GO:0003674	molecular function	GO:0009507	chloroplast
Glyma.04G163200	-2.18902	GO:0006457 GO:0009408 GO:0009644 GO:0010286 GO:0034976 GO:0042542 GO:0043335 GO:0045727	heat acclimation; "positive regulation of translation"; "protein folding"; "protein unfolding"; "response to endoplasmic reticulum stress"; "response to heat"; "response to high light intensity"; "response to hydrogen peroxide"	GO:0000166 GO:0005515 GO:0005524 GO:0016887 GO:0017111	ATP binding; "ATPase activity"; "nucleoside-triphosphatase activity"; "nucleotide binding"; "protein binding"	GO:0005737 GO:0009570 GO:0009941	chloroplast envelope; "chloroplast stroma"; "cytoplasm"
Glyma.05G041400	-2.20296	GO:0009555 GO:0016132 GO:0055046	brassinosteroid biosynthetic process; "microgametogenesis"; "pollen development"	NA	NA	GO:0005634	nucleus
Glyma.14G209600	-2.23719	GO:0008152 GO:0019605	butyrate metabolic process; "metabolic process"	GO:0003824 GO:0047760	butyrate-CoA ligase activity; "catalytic activity"	GO:0005739	mitochondrion
Glyma.02G104000	-2.28101	GO:0016132 GO:0048366 GO:0048441 GO:0048443 GO:0055114	brassinosteroid biosynthetic process; "leaf development"; "oxidation-reduction process"; "petal development"; "stamen development"	GO:0005506 GO:0009055 GO:0016705 GO:0016709 GO:0019825 GO:0020037	electron carrier activity; "heme binding"; "iron ion binding"; "oxidoreductase activity, acting on paired donors, with incorporation or reduction of molecular oxygen"; "oxidoreductase activity, acting on paired donors, with incorporation or reduction of molecular oxygen, NAD(P)H as one donor, and incorporation of one atom of oxygen"; "oxygen binding"	GO:0009507	chloroplast
Glyma.02G104100	-2.3184	GO:0016132 GO:0048366 GO:0048441 GO:0048443 GO:0055114	brassinosteroid biosynthetic process; "leaf development"; "oxidation-reduction process"; "petal development"; "stamen development"	GO:0005506 GO:0009055 GO:0016705 GO:0016709 GO:0019825 GO:0020037	electron carrier activity; "heme binding"; "iron ion binding"; "oxidoreductase activity, acting on paired donors, with incorporation or reduction of molecular oxygen"; "oxidoreductase activity, acting on paired donors, with incorporation or reduction of molecular oxygen, NAD(P)H as one donor, and incorporation of one atom of oxygen"; "oxygen binding"	GO:0009507	chloroplast
Glyma.13G048300	-2.37315	NA	NA	NA	NA	NA	NA
Glyma.06G140900	-2.38148	GO:0001510 GO:0006412 GO:0010224 GO:0032502	RNA methylation; "developmental process"; "response to UV-B"; "translation"	GO:0003735	structural constituent of ribosome	GO:0005634 GO:0005737 GO:0005840 GO:0009941 GO:0016020	chloroplast envelope; "cytoplasm"; "membrane"; "nucleus"; "ribosome"
Glyma.03G117900	-2.39842	GO:0006626 GO:0008150	biological process; "protein targeting to mitochondrion"	NA	NA	GO:0005739	mitochondrion
Glyma.03G068900	-2.40014	GO:0000226 GO:0006661 GO:0007052 GO:0051418	microtubule cytoskeleton organization; "microtubule nucleation by microtubule organizing center"; "mitotic spindle organization"; "phosphatidylinositol biosynthetic process"	GO:0005515	protein binding	GO:0000930 GO:0005635 GO:0005739 GO:0005828 GO:0008274 GO:0009524 GO:0009574 GO:0072686	gamma-tubulin complex; "gamma-tubulin ring complex"; "kinetochore microtubule"; "mitochondrion"; "mitotic spindle"; "nuclear envelope"; "phragmoplast"; "preprophase band"
Glyma.13G048000	-2.40753	GO:0006612 GO:0008150 GO:0009963 GO:0010363	biological process; "positive regulation of flavonoid biosynthetic process"; "protein targeting to membrane"; "regulation of plant-type hypersensitive response"	GO:0003674	molecular function	GO:0005886	plasma membrane
Glyma.07G168700	-2.43787	GO:0008152 GO:0009081 GO:0009407 GO:0019932	branched-chain amino acid metabolic process; "metabolic process"; "second-messenger-mediated signaling"; "toxin catabolic process"	GO:0003824 GO:0004084	branched-chain-amino-acid transaminase activity; "catalytic activity"	GO:0009507 GO:0009570	chloroplast; "chloroplast stroma"
Glyma.16G098700	-2.48443	GO:0006457 GO:0009408 GO:0009644 GO:0009688 GO:0009860 GO:0010286 GO:0034605 GO:0042542	abscisic acid biosynthetic process; "cellular response to heat"; "heat acclimation"; "pollen tube growth"; "protein folding"; "response to heat"; "response to high light intensity"; "response to hydrogen peroxide"	GO:0016491 GO:0031072 GO:0051082	heat shock protein binding; "oxidoreductase activity"; "unfolded protein binding"	GO:0005788 GO:0009506	endoplasmic reticulum lumen; "plasmodesma"
Glyma.07G147700	-2.51148	GO:0006355 GO:0043687 GO:0045893	positive regulation of transcription, DNA-dependent; "post-translational protein modification"; "regulation of transcription, DNA-dependent"	GO:0003700 GO:0008081	phosphoric diester hydrolase activity; "sequence-specific DNA binding transcription factor activity"	GO:0005634	nucleus
Glyma.04G195600	-2.60711	GO:0016036 GO:0019375 GO:0045892	cellular response to phosphate starvation; "galactolipid biosynthetic process"; "negative regulation of transcription, DNA-dependent"	GO:0003993 GO:0004722 GO:0016787 GO:0046872	acid phosphatase activity; "hydrolase activity"; "metal ion binding"; "protein serine/threonine phosphatase activity"	GO:0005576 GO:0005618	cell wall; "extracellular region"
Glyma.16G092900	-2.61138	GO:0008150	biological process	GO:0005543 GO:0008289	lipid binding; "phospholipid binding"	GO:0005739 GO:0005886	mitochondrion; "plasma membrane"
Glyma.06G309900	-2.62191	GO:0008150	biological process	GO:0003674	molecular function	GO:0005737	cytoplasm
Glyma.03G067100	-2.761	GO:0008150	biological process	GO:0003674	molecular function	NA	NA
Glyma.07G162100	-2.76542	GO:0006887 GO:0007015 GO:0048278	actin filament organization; "exocytosis"; "vesicle docking"	GO:0003674	molecular function	GO:0000145 GO:0005737 GO:0005886 GO:0009506 GO:0016020	cytoplasm; "exocyst"; "membrane"; "plasma membrane"; "plasmodesma"
